# Supplementary material for: Ribosomal profiling during prion disease uncovers progressive translational derangement in glia but not in neurons
Source: eLife. 2020 Sep 22;9:e62911. doi: 10.7554/eLife.62911 (PMC7527237; doi:10.7554/eLife.62911)
Supplement: Supplementary file 1. — Shown are sample information (sample name, analyzed region, gender, treatment, time point, Cre driver, and multiplex index), number of unique reads, and number and percentage of rRNA reads, aligned reads and aligned reads mapping to the coding sequence (CDS). [file elife-62911-supp1.xlsx]

## Sheet: RP_Reads_Libraries
Sample name	Region	Gender	Treatment	Time point	Cre driver	Multiplex index	Unique reads	rRNA reads	% rRNA reads	Uniquely aligned reads	% uniquely aligned reads	Aligned reads in CDS	% aligned reads in CDS
CamKIIa_16wpi_ctrl_cortex_1	cortex	M	ctrl	16 wpi	CamKIIa	TACG	5919607	548656	9.26845	4758577	80.3867	4053317	85.1792
CamKIIa_16wpi_ctrl_cortex_2	cortex	F	ctrl	16 wpi	CamKIIa	ATCG	5685026	543886	9.56699	4645014	81.7061	3972258	85.5166
CamKIIa_16wpi_ctrl_cortex_3	cortex	F	ctrl	16 wpi	CamKIIa	GCTA	9262702	795813	8.59159	7564127	81.6622	6573896	86.9089
CamKIIa_16wpi_ctrl_hippocampus_1	hippocampus	M	ctrl	16 wpi	CamKIIa	AGCT	1895733	104575	5.51634	1499087	79.0769	1415644	94.4337
CamKIIa_16wpi_ctrl_hippocampus_2	hippocampus	F	ctrl	16 wpi	CamKIIa	ATCG	3528027	266529	7.55462	2709508	76.7995	2567658	94.7647
CamKIIa_16wpi_ctrl_hippocampus_3	hippocampus	F	ctrl	16 wpi	CamKIIa	GCTA	3402007	176944	5.20117	2745882	80.7136	2593832	94.4626
CamKIIa_16wpi_PrD_cortex_1	cortex	F	PrD	16 wpi	CamKIIa	GATC	4712477	315766	6.70064	3818470	81.0289	3372268	88.3146
CamKIIa_16wpi_PrD_cortex_2	cortex	F	PrD	16 wpi	CamKIIa	AGCT	7753693	602079	7.76506	6333973	81.6898	5409001	85.3967
CamKIIa_16wpi_PrD_cortex_3	cortex	M	PrD	16 wpi	CamKIIa	TCGA	9528052	864216	9.07023	7762863	81.4738	6730992	86.7076
CamKIIa_16wpi_PrD_hippocampus_1	hippocampus	M	PrD	16 wpi	CamKIIa	GATC	2901043	189465	6.53093	2278789	78.5507	2166971	95.0931
CamKIIa_16wpi_PrD_hippocampus_2	hippocampus	F	PrD	16 wpi	CamKIIa	TCGA	1668230	94383	5.65767	1277706	76.5905	1206776	94.4486
CamKIIa_16wpi_PrD_hippocampus_3	hippocampus	F	PrD	16 wpi	CamKIIa	TACG	4520661	268083	5.93017	3731208	82.5368	3562330	95.4739
CamKIIa_2wpi_ctrl_cortex_1	cortex	M	ctrl	2 wpi	CamKIIa	TAGC	6260171	417882	6.67525	5185762	82.8374	4661444	89.8893
CamKIIa_2wpi_ctrl_cortex_2	cortex	M	ctrl	2 wpi	CamKIIa	CTAG	7455168	477319	6.40253	6017989	80.7224	5425671	90.1575
CamKIIa_2wpi_ctrl_cortex_3	cortex	F	ctrl	2 wpi	CamKIIa	AGCT	3936420	294973	7.49343	3122459	79.3223	2792561	89.4347
CamKIIa_2wpi_ctrl_hippocampus_1	hippocampus	F	ctrl	2 wpi	CamKIIa	CTAG	2841956	175555	6.17726	2214658	77.9272	2109397	95.2471
CamKIIa_2wpi_ctrl_hippocampus_2	hippocampus	M	ctrl	2 wpi	CamKIIa	GATC	4166469	306132	7.34752	3239117	77.7425	3076879	94.9913
CamKIIa_2wpi_ctrl_hippocampus_3	hippocampus	M	ctrl	2 wpi	CamKIIa	TCGA	1811388	119629	6.60427	1415985	78.1713	1337542	94.4602
CamKIIa_2wpi_PrD_cortex_1	cortex	M	PrD	2 wpi	CamKIIa	GCTA	1283124	75264	5.86568	973534	75.8722	883171	90.718
CamKIIa_2wpi_PrD_cortex_2	cortex	M	PrD	2 wpi	CamKIIa	CGAT	6294324	421592	6.69797	5115544	81.2723	4607475	90.0681
CamKIIa_2wpi_PrD_cortex_3	cortex	F	PrD	2 wpi	CamKIIa	GATC	6867186	584572	8.51254	5545026	80.7467	4964762	89.5354
CamKIIa_2wpi_PrD_hippocampus_1	hippocampus	M	PrD	2 wpi	CamKIIa	CGAT	4546918	453030	9.96345	3529781	77.6302	3254462	92.2001
CamKIIa_2wpi_PrD_hippocampus_2	hippocampus	M	PrD	2 wpi	CamKIIa	TAGC	5980807	353584	5.91198	4686525	78.3594	4458182	95.1277
CamKIIa_2wpi_PrD_hippocampus_3	hippocampus	F	PrD	2 wpi	CamKIIa	AGCT	4542353	354240	7.7986	3500518	77.064	3294875	94.1254
CamKIIa_24wpi_ctrl_cortex_1	cortex	F	ctrl	24 wpi	CamKIIa	ATCG	8854627	959351	10.8345	7064111	79.7788	6037223	85.4633
CamKIIa_24wpi_ctrl_cortex_2	cortex	F	ctrl	24 wpi	CamKIIa	CGAT	7450387	649235	8.71411	5879013	78.9088	5102260	86.7877
CamKIIa_24wpi_ctrl_cortex_3	cortex	M	ctrl	24 wpi	CamKIIa	CTAG	7519597	845495	11.2439	5819957	77.3972	4914669	84.4451
CamKIIa_24wpi_ctrl_hippocampus_1	hippocampus	F	ctrl	24 wpi	CamKIIa	ATCG	5298025	418260	7.89464	4300164	81.1654	3949248	91.8395
CamKIIa_24wpi_ctrl_hippocampus_2	hippocampus	F	ctrl	24 wpi	CamKIIa	CGAT	2820338	167907	5.95344	2185074	77.4756	2061138	94.3281
CamKIIa_24wpi_ctrl_hippocampus_3	hippocampus	M	ctrl	24 wpi	CamKIIa	CTAG	3702053	240958	6.50877	2879393	77.7783	2719631	94.4515
CamKIIa_24wpi_PrD_cortex_1	cortex	M	PrD	24 wpi	CamKIIa	GATC	8084263	935384	11.5704	6530329	80.7783	5430424	83.157
CamKIIa_24wpi_PrD_cortex_2	cortex	F	PrD	24 wpi	CamKIIa	GCTA	8801237	984118	11.1816	7092601	80.5864	5860202	82.6242
CamKIIa_24wpi_PrD_cortex_3	cortex	F	PrD	24 wpi	CamKIIa	TAGC	6748805	674979	10.0015	5190910	76.916	4403493	84.8308
CamKIIa_24wpi_PrD_hippocampus_1	hippocampus	M	PrD	24 wpi	CamKIIa	GATC	2372817	252779	10.6531	1746038	73.585	1595479	91.3771
CamKIIa_24wpi_PrD_hippocampus_2	hippocampus	F	PrD	24 wpi	CamKIIa	GCTA	3912211	269151	6.87977	2931530	74.9328	2721211	92.8256
CamKIIa_24wpi_PrD_hippocampus_3	hippocampus	F	PrD	24 wpi	CamKIIa	TAGC	9886364	601069	6.07978	7842902	79.3305	7384548	94.1558
CamKIIa_terminal_ctrl_cortex_1	cortex	M	ctrl	terminal	CamKIIa	AGCT	7909974	956759	12.0956	6386887	80.7447	5256951	82.3085
CamKIIa_terminal_ctrl_cortex_2	cortex	M	ctrl	terminal	CamKIIa	ATCG	6076152	726434	11.9555	4761602	78.3654	3947300	82.8986
CamKIIa_terminal_ctrl_hippocampus_1	hippocampus	M	ctrl	terminal	CamKIIa	AGCT	5141706	284174	5.52684	4097319	79.6879	3860043	94.209
CamKIIa_terminal_ctrl_hippocampus_2	hippocampus	F	ctrl	terminal	CamKIIa	CGAT	7679490	307566	4.00503	6258878	81.5012	5998101	95.8335
CamKIIa_terminal_ctrl_hippocampus_3	hippocampus	M	ctrl	terminal	CamKIIa	CTAG	5774005	247255	4.28221	4754208	82.3381	4493468	94.5156
CamKIIa_terminal_PrD_cortex_1	cortex	M	PrD	terminal	CamKIIa	TCGA	9275592	1022838	11.0272	7482683	80.6707	6213131	83.0335
CamKIIa_terminal_PrD_cortex_2	cortex	M	PrD	terminal	CamKIIa	GCTA	7740912	825807	10.6681	6396749	82.6356	5338228	83.4522
CamKIIa_terminal_PrD_hippocampus_1	hippocampus	M	PrD	terminal	CamKIIa	TCGA	8695977	528753	6.08043	6929590	79.6873	6547373	94.4843
CamKIIa_terminal_PrD_hippocampus_2	hippocampus	F	PrD	terminal	CamKIIa	TACG	10109473	944419	9.34192	7677087	75.9395	6873134	89.5279
CamKIIa_terminal_PrD_hippocampus_3	hippocampus	M	PrD	terminal	CamKIIa	TAGC	6108528	378152	6.19056	5017692	82.1424	4662065	92.9125
CamKIIa_4wpi_ctrl_cortex_1	cortex	F	ctrl	4 wpi	CamKIIa	TACG	5048078	337620	6.68809	4011435	79.4646	3587624	89.4349
CamKIIa_4wpi_ctrl_cortex_2	cortex	M	ctrl	4 wpi	CamKIIa	CTAG	7209506	1696993	23.5383	4415812	61.2499	3213763	72.7785
CamKIIa_4wpi_ctrl_cortex_3	cortex	M	ctrl	4 wpi	CamKIIa	TCGA	3909018	530380	13.5681	3050299	78.0324	2529262	82.9185
CamKIIa_4wpi_ctrl_hippocampus_1	hippocampus	M	ctrl	4 wpi	CamKIIa	ATCG	2756309	386559	14.0245	2054321	74.5316	1813237	88.2645
CamKIIa_4wpi_ctrl_hippocampus_2	hippocampus	M	ctrl	4 wpi	CamKIIa	GCTA	6975548	505815	7.25126	5425400	77.7774	5106185	94.1163
CamKIIa_4wpi_ctrl_hippocampus_3	hippocampus	F	ctrl	4 wpi	CamKIIa	TAGC	8682271	606102	6.98092	6856621	78.9727	6456215	94.1603
CamKIIa_4wpi_PrD_cortex_1	cortex	F	PrD	4 wpi	CamKIIa	TCGA	7531312	613107	8.14077	5891896	78.232	5182318	87.9567
CamKIIa_4wpi_PrD_cortex_2	cortex	M	PrD	4 wpi	CamKIIa	GATC	9733470	1388829	14.2686	6918536	71.0799	5834287	84.3283
CamKIIa_4wpi_PrD_cortex_3	cortex	M	PrD	4 wpi	CamKIIa	AGCT	1499723	239298	15.9561	1072163	71.4907	845634	78.8718
CamKIIa_4wpi_PrD_hippocampus_1	hippocampus	M	PrD	4 wpi	CamKIIa	TACG	1191413	106072	8.90304	874494	73.3997	814626	93.154
CamKIIa_4wpi_PrD_hippocampus_2	hippocampus	F	PrD	4 wpi	CamKIIa	CGAT	942034	88254	9.36845	686537	72.8782	631065	91.92
CamKIIa_4wpi_PrD_hippocampus_3	hippocampus	M	PrD	4 wpi	CamKIIa	CTAG	6674524	718857	10.7702	4989794	74.7588	4589202	91.9718
CamKIIa_8wpi_ctrl_cortex_1	cortex	M	ctrl	8 wpi	CamKIIa	CGAT	2011474	157645	7.83729	1640911	81.5775	1449552	88.3382
CamKIIa_8wpi_ctrl_cortex_2	cortex	F	ctrl	8 wpi	CamKIIa	CTAG	7923932	531326	6.70533	6354396	80.1925	5664439	89.1421
CamKIIa_8wpi_ctrl_cortex_3	cortex	F	ctrl	8 wpi	CamKIIa	TAGC	4037124	405607	10.0469	3207998	79.4625	2761262	86.0743
CamKIIa_8wpi_ctrl_hippocampus_1	hippocampus	F	ctrl	8 wpi	CamKIIa	AGCT	1394556	74549	5.34572	1091831	78.2924	1026420	94.0091
CamKIIa_8wpi_ctrl_hippocampus_2	hippocampus	M	ctrl	8 wpi	CamKIIa	GCTA	4210201	275890	6.55289	3264530	77.5386	3066737	93.9411
CamKIIa_8wpi_ctrl_hippocampus_3	hippocampus	F	ctrl	8 wpi	CamKIIa	TCGA	2776918	217470	7.83134	2139207	77.0353	2025782	94.6978
CamKIIa_8wpi_PrD_cortex_1	cortex	M	PrD	8 wpi	CamKIIa	TAGC	6698989	547708	8.17598	5437867	81.1744	4797506	88.224
CamKIIa_8wpi_PrD_cortex_2	cortex	F	PrD	8 wpi	CamKIIa	GATC	3500570	268032	7.65681	2825260	80.7086	2531092	89.5879
CamKIIa_8wpi_PrD_cortex_3	cortex	F	PrD	8 wpi	CamKIIa	CTAG	3567043	289447	8.11448	2697045	75.6101	2331408	86.4431
CamKIIa_8wpi_PrD_hippocampus_1	hippocampus	F	PrD	8 wpi	CamKIIa	TACG	3808307	341740	8.97354	2870058	75.3631	2648536	92.2816
CamKIIa_8wpi_PrD_hippocampus_2	hippocampus	F	PrD	8 wpi	CamKIIa	ATCG	3992894	349922	8.76362	3039287	76.1174	2832760	93.2048
CamKIIa_8wpi_PrD_hippocampus_3	hippocampus	M	PrD	8 wpi	CamKIIa	CGAT	3347947	157439	4.70255	2386658	71.2872	2258217	94.6184
Cx3Cr1_16wpi_ctrl_1	hemisphere	F	ctrl	16 wpi	Cx3Cr1	CTAG	5083837	349637	6.87742	4112385	80.8914	3672285	89.2982
Cx3Cr1_16wpi_ctrl_2	hemisphere	M	ctrl	16 wpi	Cx3Cr1	CTAG	7890376	577919	7.32435	6383950	80.9081	5724872	89.676
Cx3Cr1_16wpi_ctrl_3	hemisphere	M	ctrl	16 wpi	Cx3Cr1	GCTA	2235144	192453	8.61032	1796027	80.354	1518985	84.5747
Cx3Cr1_16wpi_PrD_1	hemisphere	F	PrD	16 wpi	Cx3Cr1	GATC	3120034	271232	8.69324	2469793	79.1592	2224646	90.0742
Cx3Cr1_16wpi_PrD_2	hemisphere	M	PrD	16 wpi	Cx3Cr1	GATC	3472570	231887	6.67768	2851467	82.114	2629597	92.2191
Cx3Cr1_16wpi_PrD_3	hemisphere	M	PrD	16 wpi	Cx3Cr1	CGAT	5090410	470448	9.24185	4077506	80.1017	3593698	88.1347
Cx3Cr1_2wpi_ctrl_1	hemisphere	F	ctrl	2 wpi	Cx3Cr1	ATCG	4604654	377883	8.20654	3747409	81.3831	3413427	91.0877
Cx3Cr1_2wpi_ctrl_2	hemisphere	F	ctrl	2 wpi	Cx3Cr1	TAGC	5090998	247040	4.85249	4275282	83.9773	3945868	92.2949
Cx3Cr1_2wpi_ctrl_3	hemisphere	M	ctrl	2 wpi	Cx3Cr1	GCTA	4933305	284122	5.75926	4142368	83.9674	3831110	92.486
Cx3Cr1_2wpi_PrD_1	hemisphere	F	PrD	2 wpi	Cx3Cr1	CGAT	4455819	417712	9.37453	3595277	80.6872	3254525	90.5222
Cx3Cr1_2wpi_PrD_2	hemisphere	F	PrD	2 wpi	Cx3Cr1	CGAT	4455781	231969	5.20602	3674474	82.4653	3433098	93.431
Cx3Cr1_2wpi_PrD_3	hemisphere	M	PrD	2 wpi	Cx3Cr1	TAGC	4433693	219607	4.95314	3755010	84.6926	3488506	92.9027
Cx3Cr1_24wpi_ctrl_1	hemisphere	F	ctrl	24 wpi	Cx3Cr1	GCTA	6184497	566723	9.16361	5037285	81.4502	4204185	83.4613
Cx3Cr1_24wpi_ctrl_2	hemisphere	M	ctrl	24 wpi	Cx3Cr1	GATC	6748487	550492	8.15727	5464378	80.9719	4740314	86.7494
Cx3Cr1_24wpi_ctrl_3	hemisphere	M	ctrl	24 wpi	Cx3Cr1	AGCT	7558600	564078	7.46273	6162106	81.5244	5351146	86.8396
Cx3Cr1_24wpi_PrD_1	hemisphere	M	PrD	24 wpi	Cx3Cr1	CGAT	6405546	663247	10.3543	5067535	79.1117	4466441	88.1383
Cx3Cr1_24wpi_PrD_2	hemisphere	M	PrD	24 wpi	Cx3Cr1	TAGC	12984406	815186	6.27819	10639014	81.9369	9418708	88.5299
Cx3Cr1_24wpi_PrD_3	hemisphere	F	PrD	24 wpi	Cx3Cr1	CTAG	6492129	706967	10.8896	5243296	80.7639	4553623	86.8466
Cx3Cr1_terminal_ctrl_1	hemisphere	F	ctrl	terminal	Cx3Cr1	ATCG	2003704	198270	9.89517	1530523	76.3847	1235980	80.7554
Cx3Cr1_terminal_ctrl_2	hemisphere	F	ctrl	terminal	Cx3Cr1	CGAT	2448173	183210	7.48354	1897573	77.5098	1689580	89.039
Cx3Cr1_terminal_PrD_1	hemisphere	F	PrD	terminal	Cx3Cr1	GCTA	4902438	376678	7.68348	3985314	81.2925	3638456	91.2966
Cx3Cr1_terminal_PrD_2	hemisphere	F	PrD	terminal	Cx3Cr1	CTAG	7522814	736606	9.79163	6015289	79.9606	5581447	92.7877
Cx3Cr1_4wpi_ctrl_1	hemisphere	F	ctrl	4 wpi	Cx3Cr1	CTAG	4743480	243589	5.13524	3947374	83.2168	3681392	93.2618
Cx3Cr1_4wpi_ctrl_2	hemisphere	F	ctrl	4 wpi	Cx3Cr1	GATC	1279885	61419	4.79879	1037365	81.0514	961526	92.6893
Cx3Cr1_4wpi_ctrl_3	hemisphere	M	ctrl	4 wpi	Cx3Cr1	AGCT	5561576	366819	6.59559	4456914	80.1376	4102586	92.0499
Cx3Cr1_4wpi_PrD_1	hemisphere	F	PrD	4 wpi	Cx3Cr1	TCGA	2677255	171552	6.40776	2206812	82.4282	2010134	91.0877
Cx3Cr1_4wpi_PrD_2	hemisphere	M	PrD	4 wpi	Cx3Cr1	TACG	2070856	187020	9.03105	1604530	77.4815	1383838	86.2457
Cx3Cr1_4wpi_PrD_3	hemisphere	F	PrD	4 wpi	Cx3Cr1	ATCG	4678308	289783	6.19418	3901075	83.3865	3574012	91.6161
Cx3Cr1_8wpi_ctrl_1	hemisphere	M	ctrl	8 wpi	Cx3Cr1	TAGC	7449295	592896	7.95909	5931246	79.6216	4780460	80.5979
Cx3Cr1_8wpi_ctrl_2	hemisphere	F	ctrl	8 wpi	Cx3Cr1	GATC	3559987	266863	7.49618	2804566	78.7802	2537519	90.4781
Cx3Cr1_8wpi_ctrl_3	hemisphere	M	ctrl	8 wpi	Cx3Cr1	TACG	3591249	288718	8.03949	2914919	81.1673	2535604	86.9871
Cx3Cr1_8wpi_PrD_1	hemisphere	F	PrD	8 wpi	Cx3Cr1	CGAT	6063311	619909	10.2239	4745759	78.2701	3754635	79.1156
Cx3Cr1_8wpi_PrD_2	hemisphere	M	PrD	8 wpi	Cx3Cr1	AGCT	4367690	257252	5.88989	3579532	81.9548	3239123	90.4901
Cx3Cr1_8wpi_PrD_3	hemisphere	M	PrD	8 wpi	Cx3Cr1	TCGA	5499626	499343	9.07958	4382589	79.6889	3883474	88.6114
GFAP_16wpi_ctrl_1	hemisphere	F	ctrl	16 wpi	GFAP	GATC	10575177	1028283	9.72355	8594487	81.2704	7549891	87.8457
GFAP_16wpi_ctrl_2	hemisphere	F	ctrl	16 wpi	GFAP	GATC	10437348	1162747	11.1403	8218191	78.7383	7095403	86.3378
GFAP_16wpi_ctrl_3	hemisphere	M	ctrl	16 wpi	GFAP	TCGA	7112865	735710	10.3434	5806930	81.6398	4985609	85.8562
GFAP_16wpi_PrD_1	hemisphere	F	PrD	16 wpi	GFAP	CTAG	8541276	988551	11.5738	6814728	79.7858	5858544	85.9689
GFAP_16wpi_PrD_2	hemisphere	F	PrD	16 wpi	GFAP	CTAG	11546201	1338112	11.5892	9253926	80.1469	7909644	85.4734
GFAP_16wpi_PrD_3	hemisphere	M	PrD	16 wpi	GFAP	AGCT	9715237	968288	9.96669	8042339	82.7807	6917492	86.0134
GFAP_2wpi_ctrl_1	hemisphere	M	ctrl	2 wpi	GFAP	ATCG	6325207	703459	11.1215	4837911	76.4862	4277636	88.4191
GFAP_2wpi_ctrl_2	hemisphere	M	ctrl	2 wpi	GFAP	GCTA	6004046	628250	10.4638	4664542	77.69	4069056	87.2338
GFAP_2wpi_ctrl_3	hemisphere	F	ctrl	2 wpi	GFAP	CTAG	7482274	797963	10.6647	5918324	79.0979	5123071	86.5629
GFAP_2wpi_PrD_1	hemisphere	M	PrD	2 wpi	GFAP	CGAT	816542	61053	7.47702	492312	60.2923	280594	56.9952	excluded
GFAP_2wpi_PrD_2	hemisphere	M	PrD	2 wpi	GFAP	TAGC	5767135	534452	9.2672	4653107	80.6832	4088828	87.8731
GFAP_2wpi_PrD_3	hemisphere	F	PrD	2 wpi	GFAP	TAGC	11294268	1092397	9.67214	9036428	80.009	7688706	85.0857
GFAP_24wpi_ctrl_1	hemisphere	F	ctrl	24 wpi	GFAP	TCGA	8825139	1013683	11.4863	7187745	81.4463	6397322	89.0032
GFAP_24wpi_ctrl_2	hemisphere	F	ctrl	24 wpi	GFAP	TCGA	10006688	1322029	13.2115	7914024	79.0873	6972716	88.1058
GFAP_24wpi_ctrl_3	hemisphere	M	ctrl	24 wpi	GFAP	TCGA	7718254	903193	11.702	6103482	79.0785	5370033	87.9831
GFAP_24wpi_PrD_1	hemisphere	F	PrD	24 wpi	GFAP	TACG	10040021	934856	9.3113	8294311	82.6125	7477435	90.1514
GFAP_24wpi_PrD_2	hemisphere	F	PrD	24 wpi	GFAP	TACG	8855825	947875	10.7034	7106476	80.2463	6350742	89.3656
GFAP_24wpi_PrD_3	hemisphere	M	PrD	24 wpi	GFAP	TACG	4132475	443064	10.7215	3326673	80.5007	2949458	88.6609
GFAP_terminal_ctrl_1	hemisphere	F	ctrl	32 wpi	GFAP	TCGA	8241346	1095117	13.2881	6446207	78.2179	5563152	86.3012
GFAP_terminal_ctrl_2	hemisphere	F	ctrl	32 wpi	GFAP	ATCG	7553651	986762	13.0634	5965812	78.9792	5088514	85.2946
GFAP_terminal_ctrl_3	hemisphere	M	ctrl	32 wpi	GFAP	CGAT	8330897	888266	10.6623	6751044	81.0362	5950384	88.1402
GFAP_terminal_PrD_1	hemisphere	F	PrD	32 wpi	GFAP	TACG	8367357	839109	10.0284	6659864	79.5934	5836070	87.6305
GFAP_terminal_PrD_2	hemisphere	F	PrD	32 wpi	GFAP	GCTA	8077422	733403	9.07967	6561456	81.2321	5766764	87.8885
GFAP_terminal_PrD_3	hemisphere	M	PrD	32 wpi	GFAP	TAGC	9392348	657552	7.00093	7657729	81.5316	6780630	88.5462
GFAP_4wpi_ctrl_1	hemisphere	M	ctrl	4 wpi	GFAP	TCGA	6672775	582691	8.73236	5339215	80.0149	4773670	89.4077
GFAP_4wpi_ctrl_2	hemisphere	M	ctrl	4 wpi	GFAP	AGCT	6131997	1003317	16.362	4679978	76.3206	3898737	83.3067
GFAP_4wpi_ctrl_3	hemisphere	F	ctrl	4 wpi	GFAP	TACG	13344768	1789863	13.4125	10447315	78.2877	8844216	84.6554
GFAP_4wpi_PrD_1	hemisphere	M	PrD	4 wpi	GFAP	TACG	4565847	334199	7.31954	3806728	83.374	3391946	89.104
GFAP_4wpi_PrD_2	hemisphere	F	PrD	4 wpi	GFAP	GATC	7255978	1439527	19.8392	5150165	70.9782	4088412	79.3841
GFAP_4wpi_PrD_3	hemisphere	M	PrD	4 wpi	GFAP	TCGA	9554661	1122053	11.7435	7854766	82.2087	6527715	83.1051
GFAP_8wpi_ctrl_1	hemisphere	F	ctrl	8 wpi	GFAP	CTAG	6638522	727436	10.9578	5176134	77.9712	4367382	84.3754
GFAP_8wpi_ctrl_2	hemisphere	M	ctrl	8 wpi	GFAP	CGAT	8132185	1145931	14.0913	6125946	75.3296	5069106	82.7481
GFAP_8wpi_ctrl_3	hemisphere	F	ctrl	8 wpi	GFAP	TAGC	9422311	1236689	13.1251	7406367	78.6046	6224947	84.0486
GFAP_8wpi_PrD_1	hemisphere	F	PrD	8 wpi	GFAP	GATC	5157797	618366	11.989	3941364	76.4156	3273611	83.0578
GFAP_8wpi_PrD_2	hemisphere	F	PrD	8 wpi	GFAP	ATCG	15946796	1756023	11.0118	12556344	78.739	10835472	86.2948
GFAP_8wpi_PrD_3	hemisphere	M	PrD	8 wpi	GFAP	GCTA	13334796	1777668	13.331	10303109	77.2648	8557366	83.0562
noCre_cortex_PrD_13	cortex	M	-	-	-	TACG	1611075	156755	9.72984	1041614	64.6534	761235	73.0823
noCre_cortex_PrD_16	cortex	M	-	-	-	ATCG	1899141	147868	7.78605	1309947	68.9758	818700	62.4987
noCre_hippocampus_PrD_14	hippocampus	M	-	-	-	TACG	847114	49305	5.82035	482630	56.9734	337140	69.8548
noCre_hemisphere_PrD_11	hemisphere	M	-	-	-	TACG	840026	60170	7.16287	431769	51.3995	224129	51.9095
noCre_hemisphere_PrD_17	hemisphere	M	-	-	-	GCTA	731409	54195	7.40967	532572	72.8145	362130	67.9964
noCre_hemisphere_PrD_20	hemisphere	F	-	-	-	ATCG	1408420	114416	8.12371	784459	55.6978	391564	49.9152
noCre_hemisphere_PrD_3B	hemisphere	unknown	-	-	-	TAGC	2374566	184901	7.78673	1828054	76.9848	1354882	74.1161
noCre_hemisphere_PrD_3C	hemisphere	unknown	-	-	-	AGCT	1302077	110548	8.49013	1025182	78.7344	837583	81.7009
noCre_hemisphere_PrD_4	hemisphere	unknown	-	-	-	TAGC	1950086	201467	10.3312	1367169	70.1081	854890	62.5299
noCre_hemisphere_PrD_6	hemisphere	unknown	-	-	-	TACG	1849891	233140	12.6029	1366197	73.8528	978215	71.6013
PV_16wpi_ctrl_1	hemisphere	F	ctrl	16 wpi	PV	AGCT	6509412	356248	5.47281	5214466	80.1066	4796200	91.9787
PV_16wpi_ctrl_2	hemisphere	M	ctrl	16 wpi	PV	TCGA	9613135	507714	5.28146	7717471	80.2805	7155818	92.7223
PV_16wpi_ctrl_3	hemisphere	F	ctrl	16 wpi	PV	TACG	3256453	304993	9.3658	2667976	81.9289	2345836	87.9257
PV_16wpi_PrD_1	hemisphere	M	PrD	16 wpi	PV	TAGC	5160766	251839	4.87988	4197441	81.3337	3912102	93.2021
PV_16wpi_PrD_2	hemisphere	F	PrD	16 wpi	PV	CGAT	9992620	451781	4.52115	8133569	81.3958	7552662	92.8579
PV_16wpi_PrD_3	hemisphere	F	PrD	16 wpi	PV	TAGC	4901044	200183	4.0845	3883783	79.244	3621006	93.234
PV_2wpi_ctrl_1	hemisphere	F	ctrl	2 wpi	PV	CGAT	1321952	99109	7.49717	1039251	78.6149	920918	88.6136
PV_2wpi_ctrl_2	hemisphere	M	ctrl	2 wpi	PV	TAGC	4134251	395682	9.57083	3234253	78.2307	2810359	86.8936
PV_2wpi_ctrl_3	hemisphere	M	ctrl	2 wpi	PV	TCGA	2329740	107626	4.61966	1908669	81.9263	1750336	91.7045
PV_2wpi_PrD_1	hemisphere	F	PrD	2 wpi	PV	CTAG	7376784	521047	7.06334	5946665	80.6132	5314643	89.3718
PV_2wpi_PrD_2	hemisphere	M	PrD	2 wpi	PV	GATC	8875792	739507	8.33173	7226425	81.4172	6375303	88.2221
PV_2wpi_PrD_3	hemisphere	M	PrD	2 wpi	PV	AGCT	4859543	250057	5.14569	4047623	83.2923	3673292	90.7518
PV_24wpi_ctrl_1	hemisphere	F	ctrl	24 wpi	PV	CTAG	4271766	154503	3.61684	3556191	83.2487	3362971	94.5667
PV_24wpi_ctrl_2	hemisphere	M	ctrl	24 wpi	PV	GATC	6240974	500065	8.01261	5040968	80.7721	4673776	92.7158
PV_24wpi_ctrl_3	hemisphere	M	ctrl	24 wpi	PV	AGCT	9897366	743140	7.50846	8037208	81.2055	7379547	91.8173
PV_24wpi_PrD_1	hemisphere	F	PrD	24 wpi	PV	ATCG	8278617	627591	7.58087	6714698	81.1089	6189299	92.1754
PV_24wpi_PrD_2	hemisphere	M	PrD	24 wpi	PV	GCTA	8275443	463261	5.59802	6782677	81.9615	6351219	93.6388
PV_24wpi_PrD_3	hemisphere	M	PrD	24 wpi	PV	CGAT	10780001	690319	6.4037	8853051	82.1248	8226081	92.918
PV_terminal_ctrl_1	hemisphere	F	ctrl	terminal	PV	GCTA	6249243	603371	9.65511	4407054	70.5214	3844742	87.2406
PV_terminal_ctrl_2	hemisphere	F	ctrl	terminal	PV	TACG	5368428	503403	9.3771	4233076	78.8513	3812053	90.054
PV_terminal_ctrl_3	hemisphere	M	ctrl	terminal	PV	AGCT	6395892	546491	8.54441	5123792	80.1107	4490488	87.6399
PV_terminal_PrD_1	hemisphere	F	PrD	terminal	PV	ATCG	5560411	534617	9.6147	4457683	80.1682	3929172	88.1438
PV_terminal_PrD_2	hemisphere	F	PrD	terminal	PV	TCGA	5818684	522603	8.98146	4563064	78.4209	3946922	86.4972
PV_terminal_PrD_3	hemisphere	M	PrD	terminal	PV	GATC	4120057	361173	8.76621	3192707	77.4918	2803454	87.8081
PV_4wpi_ctrl_1	hemisphere	M	ctrl	4 wpi	PV	CGAT	8337806	869653	10.4302	6453111	77.3958	5747368	89.0635
PV_4wpi_ctrl_2	hemisphere	F	ctrl	4 wpi	PV	TAGC	12371774	1997328	16.1442	9096362	73.5251	7771228	85.4323
PV_4wpi_ctrl_3	hemisphere	M	ctrl	4 wpi	PV	GCTA	5295815	352591	6.65792	4305811	81.3059	3862827	89.7119
PV_4wpi_PrD_1	hemisphere	M	PrD	4 wpi	PV	AGCT	9690837	980751	10.1204	7622224	78.6539	6828033	89.5806
PV_4wpi_PrD_2	hemisphere	F	PrD	4 wpi	PV	TCGA	9697266	1214490	12.524	7576408	78.1293	6589364	86.9721
PV_4wpi_PrD_3	hemisphere	F	PrD	4 wpi	PV	ATCG	4115815	454810	11.0503	3380969	82.1458	2904288	85.9011
PV_8wpi_ctrl_1	hemisphere	F	ctrl	8 wpi	PV	ATCG	10221028	1445053	14.138	7810484	76.4158	6862191	87.8587
PV_8wpi_ctrl_2	hemisphere	M	ctrl	8 wpi	PV	GCTA	10439240	1110910	10.6417	8615122	82.5263	7670459	89.0348
PV_8wpi_ctrl_3	hemisphere	M	ctrl	8 wpi	PV	GATC	3809559	214469	5.62976	3112997	81.7154	2865939	92.0637
PV_8wpi_PrD_1	hemisphere	M	PrD	8 wpi	PV	CTAG	9804928	1099025	11.2089	7958796	81.1714	7004559	88.0103
PV_8wpi_PrD_2	hemisphere	M	PrD	8 wpi	PV	GATC	6817493	829269	12.1638	5479517	80.3744	4813861	87.8519
PV_8wpi_PrD_3	hemisphere	F	PrD	8 wpi	PV	CTAG	5223028	340643	6.52194	3931525	75.2729	3525200	89.665
