# Supplementary material for: Ribosomal profiling during prion disease uncovers progressive translational derangement in glia but not in neurons
Source: eLife. 2020 Sep 22;9:e62911. doi: 10.7554/eLife.62911 (PMC7527237; doi:10.7554/eLife.62911)
Supplement: Supplementary file 8. — Table displaying Ensemble GeneID, MGI Symbol, the individual and average translation (rlog transformed RPF counts per gene) and difference analysis between prion disease (PrD) vs control (ctrl) samples through disease progression in Cx3cr1+ cells, including mean of normalized RPFs per gene (baseMean), log2FC, pvalue and Benjamini-Hochberg adjusted p values (padj). Genes associated with a homeostatic or disease-associated microglia (DAM) signature are indicated in the last column. [file elife-62911-supp8.xlsx]

## Sheet: SupplementaryFile8
GeneID	MGIsymbol	Cx3Cr1_2wpi_Ctrl_1	Cx3Cr1_2wpi_Ctrl_2	Cx3Cr1_2wpi_Ctrl_3	Cx3Cr1_2wpi_PrD_1	Cx3Cr1_2wpi_PrD_2	Cx3Cr1_2wpi_PrD_3	Cx3Cr1_4wpi_Ctrl_1	Cx3Cr1_4wpi_Ctrl_2	Cx3Cr1_4wpi_Ctrl_3	Cx3Cr1_4wpi_PrD_1	Cx3Cr1_4wpi_PrD_2	Cx3Cr1_4wpi_PrD_3	Cx3Cr1_8wpi_Ctrl_1	Cx3Cr1_8wpi_Ctrl_2	Cx3Cr1_8wpi_Ctrl_3	Cx3Cr1_8wpi_PrD_1	Cx3Cr1_8wpi_PrD_2	Cx3Cr1_8wpi_PrD_3	Cx3Cr1_16wpi_Ctrl_1	Cx3Cr1_16wpi_Ctrl_2	Cx3Cr1_16wpi_Ctrl_3	Cx3Cr1_16wpi_PrD_1	Cx3Cr1_16wpi_PrD_2	Cx3Cr1_16wpi_PrD_3	Cx3Cr1_24wpi_Ctrl_1	Cx3Cr1_24wpi_Ctrl_2	Cx3Cr1_24wpi_Ctrl_3	Cx3Cr1_24wpi_PrD_1	Cx3Cr1_24wpi_PrD_2	Cx3Cr1_24wpi_PrD_3	Cx3Cr1_term_Ctrl_1	Cx3Cr1_term_Ctrl_2	Cx3Cr1_term_PrD_1	Cx3Cr1_term_PrD_2	Cx3Cr1_2wpi_Ctrl	Cx3Cr1_2wpi_PrD	Cx3Cr1_4wpi_Ctrl	Cx3Cr1_4wpi_PrD	Cx3Cr1_8wpi_Ctrl	Cx3Cr1_8wpi_PrD	Cx3Cr1_16wpi_Ctrl	Cx3Cr1_16wpi_PrD	Cx3Cr1_24wpi_Ctrl	Cx3Cr1_24wpi_PrD	Cx3Cr1_term_Ctrl	Cx3Cr1_term_PrD	baseMean_Cx3Cr1_2wpi	log2FC_Cx3Cr1_2wpi
ENSMUSG00000000001	Gnai3	8.8682	8.76125	8.65887	8.71102	8.69076	8.78657	8.10449	8.03239	8.09002	8.1151	7.93811	8.05657	8.37778	8.51149	8.52421	8.2536	8.52724	8.48792	8.05634	8.17184	8.19295	7.86366	8.08803	8.11718	8.83909	9.01745	9.0566	9.20564	9.08902	9.00614	7.43059	7.86753	8.24695	8.18528	8.76277	8.72945	8.07563	8.03659	8.47116	8.42292	8.14038	8.02296	8.97105	9.10027	7.64906	5.47741	430.518	-0.0617671
ENSMUSG00000000028	Cdc45	2.59055	2.52138	2.50354	2.56538	2.5162	2.52044	NA	NA	NA	NA	NA	NA	2.48364	2.26502	2.54155	2.44359	2.69646	2.38768	NA	NA	NA	NA	NA	NA	3.09674	3.14131	3.26602	3.34213	3.14107	3.52828	NA	NA	NA	NA	2.53849	2.53401	NA	NA	2.43007	2.50924	NA	NA	3.16803	3.33716	NA	NA	5.86099	-0.11205
ENSMUSG00000000056	Narf	6.71919	6.66003	6.56645	6.5701	6.63539	6.57176	6.03201	5.74111	5.90323	5.76445	5.76623	5.87666	6.38265	6.55089	6.34281	6.49079	6.36209	6.42939	5.7341	5.91897	6.1036	6.03366	5.95122	6.00367	6.84635	6.83509	6.77608	6.73132	6.75771	6.63349	5.62948	5.59721	5.41254	5.49797	6.64856	6.59242	5.89211	5.80245	6.42545	6.42742	5.91889	5.99618	6.81917	6.70751	5.61335	3.63684	98.6194	-0.154828
ENSMUSG00000000058	Cav2	5.77293	5.8082	5.7148	5.67486	5.79202	5.6998	4.79908	4.90149	4.9277	4.80239	4.89958	4.80222	5.54304	6.23922	6.09803	5.65283	6.00426	6.234	5.78894	5.56052	5.73321	5.92554	5.84616	5.92012	5.95617	6.21404	6.09901	5.90584	5.90373	5.99507	5.08864	5.14848	4.73273	5.01187	5.76531	5.72222	4.87609	4.83473	5.9601	5.96369	5.69422	5.89727	6.08974	5.93488	5.11856	3.2482	53.6733	-0.160172
ENSMUSG00000000078	Klf6	8.44621	8.28698	8.30299	8.40205	8.3186	8.41458	7.59037	7.71814	7.79564	7.62399	7.65436	7.76646	7.79049	8.3479	8.39321	7.8224	8.38737	8.32815	7.91313	7.98552	8.04195	7.68634	8.05445	8.05315	8.3135	8.69192	8.70277	8.7997	8.70014	8.80105	7.68319	7.88209	8.22271	8.35779	8.34539	8.37841	7.70138	7.68161	8.1772	8.17931	7.9802	7.93132	8.5694	8.76697	7.78264	5.52683	329.78	0.0573373
ENSMUSG00000000085	Scmh1	6.1212	6.20398	6.09631	6.15516	6.15153	6.1633	5.4601	5.47698	5.48718	5.37783	5.41642	5.53438	6.23639	6.1238	6.15199	6.18057	6.33155	6.13082	5.58903	5.73906	5.68163	5.57138	5.64736	5.70958	6.64725	6.81706	6.8079	6.82767	6.59002	6.74258	5.15594	5.16973	5.17494	5.2398	6.14049	6.15666	5.47475	5.44288	6.17073	6.21431	5.66991	5.64277	6.7574	6.72009	5.16284	3.47158	71.0164	0.0478176
ENSMUSG00000000088	Cox5a	8.59968	8.4096	8.43386	8.44951	8.4214	8.39394	7.93785	7.85142	7.91924	7.82782	7.79463	7.797	8.66942	8.49113	8.41446	8.51888	8.39767	8.39809	8.09372	8.00279	7.93297	8.06139	8.10222	8.08358	9.12633	9.07145	9.05813	9.1823	9.24718	9.22607	7.66589	7.63124	8.0521	7.90398	8.48105	8.42162	7.90284	7.80648	8.525	8.43821	8.00982	8.0824	9.08531	9.21852	7.64857	5.31869	350.986	-0.1113
ENSMUSG00000000120	Ngfr	NA	NA	NA	NA	NA	NA	NA	NA	NA	NA	NA	NA	1.96927	1.52763	1.52652	1.69115	1.82838	1.75129	NA	NA	NA	NA	NA	NA	2.34993	2.62097	2.73439	2.33096	2.61907	2.29209	NA	NA	NA	NA	NA	NA	NA	NA	1.67447	1.75694	NA	NA	2.56843	2.41404	NA	NA	NA	NA
ENSMUSG00000000125	Wnt3	NA	NA	NA	NA	NA	NA	NA	NA	NA	NA	NA	NA	2.05336	1.78845	1.93894	2.12159	1.82269	1.74632	NA	NA	NA	NA	NA	NA	2.47144	2.54914	2.39333	2.34424	2.48042	2.45796	NA	NA	NA	NA	NA	NA	NA	NA	1.92692	1.89687	NA	NA	2.4713	2.42754	NA	NA	NA	NA
ENSMUSG00000000126	Wnt9a	NA	NA	NA	NA	NA	NA	NA	NA	NA	NA	NA	NA	2.54921	2.26845	2.3371	2.65912	2.15324	2.31415	NA	NA	NA	NA	NA	NA	2.97881	2.60893	2.85148	2.64068	2.80395	2.56333	NA	NA	NA	NA	NA	NA	NA	NA	2.38492	2.3755	NA	NA	2.81307	2.66932	NA	NA	NA	NA
ENSMUSG00000000127	Fer	7.42228	7.36507	7.67489	7.49329	7.47818	7.51142	6.73758	6.80793	6.78826	6.71371	6.7626	6.59711	7.2919	7.32329	7.28114	7.17893	7.18545	6.97376	6.81	6.73814	7.06013	6.89123	6.84641	6.70349	7.81922	7.84049	8.02036	7.98795	7.89933	7.84266	6.41471	6.29741	5.92707	5.80507	7.48741	7.49429	6.77792	6.69114	7.29878	7.11271	6.86943	6.81371	7.89335	7.90998	6.35606	3.91071	181.039	-0.00290635
ENSMUSG00000000131	Xpo6	6.75967	6.90473	6.83262	6.80156	6.95305	6.81431	5.86639	5.84438	6.02993	5.90628	5.73708	5.89193	7.16433	7.11584	7.29796	7.23075	7.13135	7.18501	6.85698	6.81287	6.89085	6.7404	6.68709	6.70854	7.68752	7.6075	7.67285	7.68599	7.58055	7.56554	5.93414	5.83027	6.07214	5.91664	6.83234	6.85631	5.91357	5.8451	7.19271	7.18237	6.85357	6.71201	7.65596	7.61069	5.88221	3.99626	115.242	0.0618968
ENSMUSG00000000134	Tfe3	8.633	8.64102	8.7454	8.67707	8.51354	8.75887	7.97552	7.97013	8.03597	8.00974	8.13567	7.96357	7.76424	8.64376	8.59799	7.65759	8.60122	8.57346	8.16756	8.25986	8.25909	7.93794	8.3909	8.39482	8.59945	8.87013	9.02824	8.95167	8.76153	9.05335	7.84192	7.8748	7.94451	7.95744	8.67314	8.64983	7.99387	8.03633	8.33533	8.27742	8.22884	8.24122	8.83261	8.92218	7.85836	5.30065	406.413	-0.0351619
ENSMUSG00000000142	Axin2	2.76597	2.86864	2.77466	2.79251	2.82986	2.82627	NA	NA	NA	NA	NA	NA	4.58327	3.55394	3.4832	4.43843	3.6146	3.57855	3.30062	3.23375	3.38671	3.31798	3.31441	3.20146	5.11915	4.95267	4.6841	4.70187	4.8842	4.76565	2.60066	2.46533	2.21956	2.13174	2.80309	2.81621	NA	NA	3.87347	3.87719	3.30703	3.27795	4.91864	4.78391	2.533	1.45043	7.04455	0.233369
ENSMUSG00000000148	Brat1	5.93637	5.98021	6.02615	6.14951	6.08106	5.94585	5.17509	5.12234	5.24596	5.27352	5.23703	5.19766	5.21645	5.93091	5.90117	5.28587	5.76496	6.05703	5.63022	5.85622	5.74506	5.3663	5.87926	5.88045	6.08293	6.20502	6.34739	6.49237	6.16713	6.3095	4.63615	4.89812	5.0356	4.9401	5.98091	6.0588	5.18113	5.23607	5.68284	5.70262	5.74384	5.70867	6.21178	6.323	4.76713	3.32524	65.3268	0.269693
ENSMUSG00000000149	Gna12	8.19038	8.08861	8.34135	8.20309	8.24445	8.1596	7.53207	7.3989	7.46937	7.27392	7.4369	7.44416	7.60512	8.12716	8.29518	7.63027	8.12129	8.13141	7.93465	7.8802	7.95557	7.73054	7.97913	7.94755	8.39884	8.53155	8.61069	8.68258	8.48785	8.77383	7.21628	7.29612	7.53409	7.46054	8.20678	8.20238	7.46678	7.385	8.00915	7.96099	7.92347	7.88574	8.51369	8.64808	7.2562	4.99821	296.051	-0.0156845
ENSMUSG00000000168	Dlat	6.93533	6.94588	6.97041	6.94558	6.91391	6.94749	6.35815	6.38298	6.14902	6.35126	6.22766	6.34054	7.15641	7.08827	6.83797	7.30738	7.00146	7.1252	6.53267	6.56963	6.29549	6.34583	6.42411	6.62579	7.79373	7.62943	7.70315	7.55855	7.76973	7.73812	6.08465	6.34061	6.75433	6.45237	6.95054	6.93566	6.29672	6.30649	7.02755	7.14468	6.46593	6.46524	7.70877	7.6888	6.21263	4.40223	123.073	-0.0367706
ENSMUSG00000000171	Sdhd	6.62709	6.71851	6.65357	6.73954	6.75657	6.70296	5.89716	5.51412	5.73465	5.8537	5.85945	5.80289	6.16863	7.0027	7.08044	6.44668	6.95698	7.0457	6.45679	6.8393	6.81612	6.22593	6.76237	6.85601	7.01143	6.95397	7.13171	7.15664	7.10233	6.94423	5.69254	6.01528	5.95661	6.40539	6.66639	6.73302	5.71531	5.83868	6.75059	6.81645	6.70407	6.61477	7.03237	7.06774	5.85391	4.12067	104.143	0.174316
ENSMUSG00000000184	Ccnd2	4.68563	4.50445	4.39825	4.45803	4.47205	4.46867	3.63378	3.57788	3.60903	3.72279	3.68439	3.66041	4.86817	4.96533	4.81667	5.07929	4.70259	4.92523	4.6571	4.61109	4.53869	4.85391	4.79316	4.71619	5.70656	5.56653	5.39987	5.41882	5.71024	5.51782	4.49649	4.64221	4.01118	4.04344	4.52944	4.46625	3.6069	3.6892	4.88339	4.90237	4.6023	4.78775	5.55765	5.54896	4.56935	2.68487	22.9988	-0.480168
ENSMUSG00000000194	Gpr107	8.2729	8.31758	8.36099	8.26527	8.33033	8.45249	7.57139	7.54255	7.56822	7.53536	7.56694	7.47889	8.21415	8.39347	8.40879	8.16329	8.35836	8.50756	8.3401	8.16796	8.26837	8.42843	8.16551	8.16903	8.79181	8.97527	8.96612	9.03352	8.78132	9.15856	7.84657	7.78314	7.88747	7.87205	8.31716	8.34936	7.56072	7.52706	8.33881	8.34307	8.25881	8.25432	8.91107	8.99113	7.81485	5.25317	323.282	0.0623069
ENSMUSG00000000197	Nalcn	6.0465	6.23073	6.16397	6.05641	6.28703	6.1009	5.33528	5.59599	5.16434	5.1917	5.41371	5.30044	7.86659	6.21006	6.61606	7.91049	6.6469	6.6725	6.90494	6.56857	6.49984	7.34456	6.58451	6.74214	8.84388	8.16336	7.97579	7.74901	8.1672	7.94482	6.60343	5.55501	5.36291	5.08339	6.14707	6.14811	5.3652	5.30195	6.89757	7.07663	6.65778	6.8904	8.32768	7.95368	6.07922	3.4821	71.3646	0.0100142
ENSMUSG00000000202	Btbd17	2.87696	2.94975	2.91628	2.89267	2.92987	2.92642	2.3345	2.45509	2.32081	2.3097	2.36467	2.30723	3.48841	3.80502	3.75433	3.67515	3.17274	3.68433	3.18129	3.22562	3.24712	3.3328	3.10092	3.39918	4.01522	3.8743	3.82817	3.82614	3.72549	3.76463	NA	NA	NA	NA	2.91433	2.91632	2.37013	2.3272	3.68259	3.51074	3.21801	3.27764	3.90589	3.77209	NA	NA	7.54789	0.0297898
ENSMUSG00000000214	Th	NA	NA	NA	NA	NA	NA	NA	NA	NA	NA	NA	NA	2.9075	2.35228	2.58331	3.00303	2.73444	2.50288	2.4107	2.34086	2.43478	2.56124	2.54499	2.52968	4.56221	4.06744	3.8123	3.89082	4.12158	3.97331	NA	NA	NA	NA	NA	NA	NA	NA	2.61436	2.74678	2.39545	2.5453	4.14732	3.99524	NA	NA	NA	NA
ENSMUSG00000000223	Drp2	4.20156	4.31698	4.2424	4.20302	4.38264	4.16089	3.2591	3.25207	3.26861	3.24158	3.30953	3.32659	6.21606	4.75445	4.93161	6.11891	5.132	4.96514	4.96739	4.74755	4.81137	4.9031	4.74553	4.86607	6.9868	6.39069	6.39338	6.06331	6.79539	6.03257	3.64713	3.43917	3.21612	3.03714	4.25364	4.24885	3.25993	3.29257	5.30071	5.40535	4.8421	4.83823	6.59029	6.29709	3.54315	2.08442	19.2389	-0.0117817
ENSMUSG00000000244	Tspan32	3.76524	3.78934	3.76971	3.82649	3.76479	3.78596	3.17405	3.22645	3.20815	3.0825	3.18945	3.21701	3.04057	3.83941	3.5471	3.12931	3.67992	3.30725	3.7071	3.67399	3.61261	3.49254	3.55086	3.74442	4.15392	4.25308	4.36481	4.67402	4.66489	4.67314	3.57297	3.71087	3.72331	3.82033	3.77476	3.79241	3.20288	3.16299	3.47569	3.37216	3.66457	3.59594	4.25727	4.67068	3.64192	2.51455	13.8107	0.18728
ENSMUSG00000000247	Lhx2	2.69854	2.75962	2.69576	2.69237	2.68755	2.69257	2.29788	2.29118	2.28452	2.25329	2.25371	2.24735	3.12212	3.09976	3.03589	3.20692	3.13906	2.92969	3.1837	3.19291	3.30881	3.46415	3.25447	3.26925	3.9514	3.85381	3.99454	3.98822	3.86177	3.68215	1.93004	1.92482	1.7012	1.6317	2.71797	2.69083	2.29119	2.25145	3.08592	3.09189	3.22847	3.32929	3.93325	3.84404	1.92743	1.11097	6.51072	-0.577591
ENSMUSG00000000253	Gmpr	7.48653	7.40143	7.5939	7.71576	7.51069	7.52066	6.93335	6.87477	6.83552	6.98228	6.82751	6.72693	7.00366	7.50376	7.2104	6.93239	7.38398	7.25096	6.76968	7.17916	7.09262	6.76746	7.09752	7.0883	7.90475	7.94896	7.98278	7.93889	7.91492	7.96283	6.31934	6.47381	6.28347	6.38314	7.49396	7.58237	6.88121	6.84557	7.23927	7.18911	7.01382	6.98443	7.9455	7.93888	6.39658	4.2222	187.181	0.188553
ENSMUSG00000000263	Glra1	4.0863	4.11789	4.05998	3.91129	3.9044	4.12091	3.27119	3.16368	3.1326	3.27515	3.14438	3.37418	5.69462	4.33834	4.6939	5.94225	4.80856	5.03808	4.9438	4.83134	4.77214	5.46	4.92169	4.90394	6.88785	6.10177	6.18965	5.86135	6.29599	6.11174	5.27211	4.1311	3.96935	3.52852	4.08806	3.97887	3.18916	3.26457	4.90896	5.26296	4.84909	5.09521	6.39309	6.08969	4.70161	2.49929	16.7003	-0.962373
ENSMUSG00000000266	Mid2	3.55319	3.70042	3.60962	3.62492	3.57381	3.58256	2.90999	2.92437	2.93129	2.98217	3.00703	2.96113	5.34032	3.99828	4.09719	5.30505	3.89621	4.03306	4.24273	4.05083	4.12268	4.60622	4.07722	4.14684	6.21906	5.78318	5.43355	5.40707	5.82124	5.41718	3.52968	3.23563	3.06914	2.89868	3.62108	3.59376	2.92188	2.98344	4.4786	4.41144	4.13875	4.27676	5.81193	5.5485	3.38265	1.98927	12.2447	-0.337067
ENSMUSG00000000275	Trim25	7.00355	6.90908	6.73577	6.85434	6.79883	6.80773	6.30549	6.30255	6.29469	6.42229	6.26233	6.33729	6.12591	6.60806	6.49093	6.02546	6.51853	6.50405	6.21634	6.32287	6.22961	5.99066	6.5055	6.3726	6.87097	7.12724	7.24188	7.53557	7.42932	7.74533	5.81714	5.76163	6.49134	6.38515	6.8828	6.8203	6.30091	6.34064	6.4083	6.34935	6.25627	6.28959	7.08003	7.57007	5.78939	4.29216	116.154	-0.170004
ENSMUSG00000000276	Dgke	5.35983	5.51475	5.42499	5.41647	5.51886	5.37526	4.54898	4.72106	4.66121	4.63518	4.75552	4.65981	7.58313	5.91613	6.08173	7.56337	6.22161	6.15906	6.07335	5.67928	5.74991	6.36014	5.56924	5.87534	8.3036	7.74099	7.56294	7.42369	7.79189	7.52257	5.72598	5.09651	4.94448	4.60621	5.43319	5.43686	4.64375	4.6835	6.527	6.64801	5.83418	5.9349	7.86918	7.57938	5.41124	3.18356	43.4213	0.0149706
ENSMUSG00000000278	Scpep1	9.29938	9.45342	9.48377	9.32946	9.41638	9.49516	8.66622	8.66194	8.91502	8.7844	8.67099	8.8778	8.89134	9.56296	9.48368	8.94088	9.47673	9.64828	9.49567	9.3572	9.40067	9.47576	9.38167	9.22842	9.62974	10.0589	10.1846	10.4765	10.2293	10.8327	8.79156	9.1186	9.99648	10.0761	9.41219	9.41367	8.74773	8.77773	9.31266	9.3553	9.41785	9.36195	9.95772	10.5128	8.95508	6.69086	683.538	0.00077017
ENSMUSG00000000282	Mnt	6.57565	6.47266	6.66957	6.44849	6.65701	6.51906	5.69084	6.01555	5.60883	5.73799	5.89773	5.82764	5.87701	6.39702	6.60752	5.8833	6.42753	6.57323	6.5296	6.48691	6.56257	6.31248	6.40576	6.38726	6.49254	6.30135	6.44395	6.55713	6.54884	6.72938	5.85871	6.13352	6.35974	6.22602	6.57263	6.54152	5.77174	5.82112	6.29385	6.29469	6.52636	6.3685	6.41261	6.61178	5.99611	4.19525	94.7201	-0.0831469
ENSMUSG00000000290	Itgb2	12.226	12.5022	12.3269	12.3172	12.2643	12.3384	11.641	11.6276	11.7938	11.7337	11.7934	11.739	11.7249	12.3748	12.3769	11.8114	12.3645	12.5652	12.6419	12.4117	12.39	12.6816	12.32	12.2853	12.4991	12.9662	13.0896	13.2565	12.892	13.608	12.2983	12.2534	12.8584	12.9527	12.3517	12.3066	11.6875	11.7554	12.1589	12.247	12.4812	12.429	12.8516	13.2522	12.2758	8.6037	5163.76	-0.0737926
ENSMUSG00000000295	Hddc2	4.99347	4.87452	5.03721	4.95287	5.01704	4.96279	4.46747	4.39659	4.40182	4.52793	4.51383	4.47626	5.36187	4.96667	5.18659	5.21243	5.14561	5.10333	4.53816	4.69267	4.64018	4.50755	4.63525	4.65804	5.73746	5.77061	5.66042	5.61776	5.67892	5.62875	4.27874	4.3857	4.515	4.55477	4.9684	4.97757	4.42196	4.50601	5.17171	5.15379	4.62367	4.60028	5.72283	5.64181	4.33222	3.02326	31.5763	0.0413112
ENSMUSG00000000296	Tpd52l1	2.76826	2.73035	2.77546	2.75147	2.79935	2.77423	2.31018	2.25739	2.306	2.24102	2.35303	2.35018	3.78141	3.26145	3.31111	3.41919	3.17291	3.31672	2.63773	2.60055	2.4776	2.64673	2.60888	2.62291	3.84271	3.90922	3.77948	3.83426	3.85097	3.88255	2.14496	2.4247	2.29679	2.18793	2.75802	2.77502	2.29119	2.31474	3.45132	3.30294	2.57196	2.62617	3.8438	3.85592	2.28483	1.49491	6.83673	0.339159
ENSMUSG00000000301	Pemt	NA	NA	NA	NA	NA	NA	NA	NA	NA	NA	NA	NA	1.57468	1.75761	1.53134	1.56532	1.74461	1.55632	NA	NA	NA	NA	NA	NA	NA	NA	NA	NA	NA	NA	NA	NA	NA	NA	NA	NA	NA	NA	1.62121	1.62208	NA	NA	NA	NA	NA	NA	NA	NA
ENSMUSG00000000303	Cdh1	NA	NA	NA	NA	NA	NA	NA	NA	NA	NA	NA	NA	2.05748	2.44703	2.02637	2.54877	2.06127	2.04532	2.59928	2.54817	2.61906	2.70525	2.76096	2.54244	3.40036	3.28654	3.27274	3.19132	3.35407	3.30628	NA	NA	NA	NA	NA	NA	NA	NA	2.17696	2.21845	2.58884	2.66955	3.31988	3.28389	NA	NA	NA	NA
ENSMUSG00000000305	Cdh4	3.50404	3.53897	3.48932	3.50212	3.51374	3.50248	2.69524	2.79449	2.82171	2.71369	2.78532	2.8203	4.62755	3.90078	4.08267	4.77402	3.70271	4.08981	4.36494	4.11379	4.22061	4.4186	4.38066	4.24098	5.58968	5.0713	5.0061	5.00415	5.34055	5.04918	3.59311	3.34375	2.97725	3.1506	3.51078	3.50611	2.77048	2.77311	4.20367	4.18885	4.23311	4.34674	5.22236	5.13129	3.46843	2.04262	11.3751	-0.0609496
ENSMUSG00000000308	Ckmt1	6.74484	7.245	6.94223	6.76798	7.31278	6.58786	5.89188	5.57466	5.70034	5.62392	5.90447	5.60446	9.10285	7.25662	7.44137	8.94892	7.46414	7.42615	7.73268	7.59029	7.26319	8.00237	7.5379	7.5492	10.2653	9.76749	9.29267	9.13225	9.81064	8.99717	7.37275	6.44954	5.52777	5.2022	6.97736	6.88954	5.7223	5.71095	7.93362	7.9464	7.52872	7.69649	9.77514	9.31335	6.91114	3.57666	128.627	-0.149534
ENSMUSG00000000318	Clec10a	7.92673	7.50883	7.40915	7.45215	7.84647	7.52667	7.15603	7.45102	7.05696	7.4395	6.75664	7.52706	6.59504	7.62081	7.08311	6.76838	6.97658	6.95147	7.143	6.8066	6.72446	6.86008	6.75429	6.58652	7.04856	7.39771	7.35337	7.53193	7.27255	7.70043	6.93802	7.31647	5.42549	5.38145	7.6149	7.60843	7.22134	7.24107	7.09965	6.89881	6.89135	6.73363	7.26655	7.50164	7.12725	3.60232	200.835	-0.0351121
ENSMUSG00000000325	Arvcf	7.04438	6.99023	7.13909	7.1371	7.09599	6.93629	6.46939	6.41834	6.45827	6.39582	6.40558	6.33096	6.6386	6.99248	6.95282	6.42974	6.88982	6.96572	6.40689	6.79973	6.58436	6.4761	6.73874	6.60076	7.2238	7.36684	7.32714	7.22989	7.24745	6.93248	5.28383	6.03442	5.25607	5.22414	7.0579	7.05646	6.44867	6.37746	6.8613	6.76176	6.597	6.6052	7.30593	7.13661	5.65912	3.4934	133.73	0.00101055
ENSMUSG00000000326	Comt	9.72268	9.8073	9.88926	9.8197	9.73031	9.77075	9.2721	9.12952	9.30236	9.10789	9.17276	9.06014	8.92793	9.70747	9.59326	8.89481	9.58559	9.55848	9.19763	9.32226	9.36638	9.00371	9.47037	9.33859	9.78404	9.98232	10.1357	10.1066	10.0163	10.264	8.61755	9.07328	8.92244	8.99401	9.80641	9.77359	9.23466	9.1136	9.40955	9.34629	9.29542	9.27089	9.96736	10.1289	8.84542	5.97215	886.694	-0.0543131
ENSMUSG00000000339	Rtca	6.47597	6.36126	6.54031	6.49765	6.43964	6.51112	5.89262	5.77985	5.78722	5.69702	5.83615	5.76087	7.24183	6.60658	6.71102	7.11555	6.67587	6.6149	6.29864	6.28799	6.23064	6.26567	6.37827	6.3429	7.9052	7.63372	7.46582	7.61569	7.64444	7.51765	6.01378	5.8751	5.8466	5.66991	6.45918	6.4828	5.8199	5.76468	6.85314	6.80211	6.27242	6.32895	7.66824	7.5926	5.94444	3.83884	89.038	0.0616346
ENSMUSG00000000340	Dbt	7.24285	7.089	7.25519	7.19227	7.16893	7.16184	6.5083	6.34988	6.49278	6.52238	6.50394	6.47202	6.91308	7.15784	6.79268	6.86903	7.15604	7.11903	6.70663	6.6924	6.8382	6.73239	6.87128	6.86916	7.51455	7.52985	7.58294	7.60292	7.51935	7.60431	6.40736	6.25375	6.55332	6.34588	7.19568	7.17435	6.45032	6.49945	6.95453	7.04803	6.74575	6.82428	7.54244	7.57553	6.33056	4.29973	145.859	-0.0538294
ENSMUSG00000000346	Dazap2	9.41766	9.36828	9.40684	9.42815	9.42739	9.50093	8.75702	8.76486	8.82936	8.81557	8.77268	8.80197	8.80592	9.74047	9.63915	8.70902	9.47104	9.68297	9.18316	9.34874	9.42238	9.07095	9.19009	9.46312	9.43843	9.76122	9.84182	9.82493	9.55947	9.81059	8.41944	8.83476	9.03489	9.23553	9.39759	9.45215	8.78375	8.79674	9.39518	9.28768	9.31809	9.24139	9.68049	9.73166	8.6271	6.09014	687.953	0.0888123
ENSMUSG00000000355	Mcts1	7.95469	7.8474	7.80278	8.00625	7.90376	8.03857	7.17396	7.17074	7.13686	7.27046	7.04384	6.99505	7.8406	7.90974	7.9418	7.73108	7.95264	7.91797	7.30163	7.30255	7.17682	7.12414	7.33395	7.33578	8.39816	8.58383	8.54989	8.77429	8.65745	8.83199	6.79272	7.09591	7.16531	7.13849	7.86829	7.98286	7.16052	7.10312	7.89738	7.86723	7.26034	7.26462	8.51063	8.75458	6.94432	4.76794	244.302	0.222317
ENSMUSG00000000365	Rnf17	3.61348	3.57162	3.57839	3.64415	3.56187	3.66501	2.26908	2.23168	2.2387	2.20123	2.25125	2.20043	3.58318	3.70226	3.54789	3.78685	3.85965	3.6885	3.15699	3.14257	3.08212	2.97399	3.14936	3.09983	3.96769	4.34494	4.43568	4.2394	4.50212	4.4742	3.3143	3.31849	3.25534	3.2868	3.58783	3.62367	2.24649	2.21764	3.61111	3.77833	3.12723	3.07439	4.24944	4.40524	3.3164	2.18071	12.3031	0.428509
ENSMUSG00000000374	Trappc10	7.42368	7.46261	7.38406	7.25716	7.56318	7.25916	6.33401	6.22559	6.38762	6.39837	6.40846	6.37085	8.00644	7.61215	7.64192	8.11638	7.53169	7.49238	7.17191	7.20029	7.07311	7.41548	7.18403	7.25825	8.80698	8.45171	8.43968	8.30807	8.51601	8.45149	6.56336	6.60235	6.69268	6.66738	7.42345	7.35983	6.31574	6.39256	7.7535	7.71348	7.14843	7.28592	8.56612	8.42519	6.58285	4.45335	169.16	-0.117307
ENSMUSG00000000378	Ccm2	7.01313	6.90972	6.93749	6.99852	7.03319	6.84924	6.3195	6.55489	6.32582	6.16282	6.20567	6.35664	6.32441	6.65288	6.67575	6.20238	6.70606	6.72161	6.33372	6.44244	6.40011	6.00107	6.52533	6.49883	6.87488	7.23806	7.30293	7.1381	7.00992	6.97102	5.36868	5.87369	5.46702	5.50578	6.95344	6.96032	6.40007	6.24171	6.55101	6.54335	6.39209	6.34174	7.13862	7.03968	5.62119	3.6576	124.623	0.0227268
ENSMUSG00000000384	Tbrg4	5.12376	5.08491	5.09539	5.07009	5.02294	5.1059	4.33658	4.32218	4.23138	4.37864	4.35486	4.2557	5.47098	5.13017	5.22116	5.53882	5.35367	5.3371	4.97029	4.98881	5.34119	5.03735	5.26796	5.08432	6.02101	6.00839	5.89219	5.82724	6.11189	6.02501	4.55236	4.54473	4.62269	4.61377	5.10135	5.06631	4.29671	4.32973	5.2741	5.40987	5.1001	5.12988	5.97387	5.98804	4.54855	3.07882	33.9717	-0.178422
ENSMUSG00000000386	Mx1	1.91734	1.9239	1.89401	1.96579	1.96061	1.89668	NA	NA	NA	NA	NA	NA	NA	NA	NA	NA	NA	NA	NA	NA	NA	NA	NA	NA	3.1533	3.15984	3.18723	3.50539	3.67516	3.55347	NA	NA	NA	NA	1.91175	1.94102	NA	NA	NA	NA	NA	NA	3.16679	3.57801	NA	NA	3.84429	1.047
ENSMUSG00000000392	Fap	NA	NA	NA	NA	NA	NA	NA	NA	NA	NA	NA	NA	1.95026	1.65674	1.7417	2.10977	1.7788	1.92855	NA	NA	NA	NA	NA	NA	2.61808	2.6251	2.46299	2.74787	2.54312	2.473	NA	NA	NA	NA	NA	NA	NA	NA	1.7829	1.93904	NA	NA	2.56872	2.588	NA	NA	NA	NA
ENSMUSG00000000399	Ndufa9	8.69036	8.74294	8.68357	8.74341	8.81805	8.83647	8.07756	7.95539	7.97289	7.85293	8.06803	7.96566	8.84729	8.83057	8.74104	8.83751	8.77586	8.72055	8.31209	8.46251	8.31904	8.16909	8.43999	8.47157	9.6884	9.41495	9.26432	9.25478	9.43618	9.25555	7.93202	7.90973	7.79418	7.8072	8.70562	8.79931	8.00195	7.96221	8.8063	8.77797	8.36455	8.36021	9.45589	9.3155	7.92087	5.20046	432.114	0.162265
ENSMUSG00000000416	Cttnbp2	5.08203	5.22106	5.08655	5.03196	5.12988	5.00465	4.23173	4.3077	4.18036	4.19965	4.25408	4.222	7.14476	6.10307	6.03957	7.14134	5.95845	6.10078	5.50561	5.21889	5.12289	5.51528	5.25499	5.23117	7.48055	7.20662	7.07976	6.90181	7.04368	6.77002	5.50885	4.36331	3.87694	3.87578	5.12988	5.0555	4.23993	4.22524	6.42913	6.40019	5.28246	5.33381	7.25564	6.90517	4.93608	2.58424	34.2777	-0.382141
ENSMUSG00000000420	Galnt1	9.37416	9.5366	9.4826	9.45708	9.40082	9.62201	8.67551	8.71031	8.79135	8.80392	8.63428	8.72214	9.30257	9.54119	9.52725	9.33417	9.44876	9.67058	9.49539	9.21129	9.18337	9.61183	9.15896	9.13809	9.77001	10.1186	10.1342	10.1492	9.95204	10.4179	8.98886	8.94985	9.33001	9.33777	9.46445	9.4933	8.72572	8.72011	9.457	9.4845	9.29668	9.30296	10.0076	10.173	8.96936	6.22259	716.085	0.0490474
ENSMUSG00000000439	Mkrn2	5.70024	5.64632	5.5916	5.61744	5.69884	5.61857	5.10197	4.98292	5.04401	5.04304	4.95902	4.97103	5.45966	5.45006	5.55665	5.52994	5.46927	5.63641	5.28276	5.57604	5.58836	5.28605	5.56022	5.4403	5.99132	6.39266	6.41681	6.20823	6.02675	6.34219	4.66495	4.46907	4.95568	4.72032	5.64605	5.64495	5.04297	4.99103	5.48879	5.54521	5.48239	5.42885	6.26693	6.19239	4.56701	3.22533	50.1526	-0.00408653
ENSMUSG00000000440	Pparg	NA	NA	NA	NA	NA	NA	NA	NA	NA	NA	NA	NA	NA	NA	NA	NA	NA	NA	1.27568	1.14949	1.18579	1.30627	1.12886	1.12082	2.71358	2.68451	2.67428	2.55421	2.857	2.66851	NA	NA	NA	NA	NA	NA	NA	NA	NA	NA	1.20365	1.18532	2.69079	2.69324	NA	NA	NA	NA
ENSMUSG00000000441	Raf1	6.90821	6.95545	6.94923	6.76211	7.03058	6.97474	5.9397	6.03229	6.15377	6.29617	6.04757	6.11455	7.1827	7.06914	7.11552	7.15076	7.12744	7.01976	6.3718	6.58353	6.63263	6.4033	6.4724	6.58795	7.70159	7.63551	7.70341	7.53404	7.6772	7.75946	6.22441	5.93408	6.29335	6.19796	6.93763	6.92248	6.04192	6.15277	7.12245	7.09932	6.52932	6.48788	7.68017	7.6569	6.07925	4.16377	122.519	-0.0225347
ENSMUSG00000000486	2001-09-01	1.71492	1.74088	1.68072	1.74088	1.68148	1.68314	NA	NA	NA	NA	NA	NA	NA	NA	NA	NA	NA	NA	2.05342	1.99427	2.02044	2.02796	2.08596	1.97607	3.00165	3.11169	3.12904	3.01904	2.89109	3.09392	NA	NA	NA	NA	1.71217	1.70183	NA	NA	NA	NA	2.02271	2.03	3.08079	3.00135	NA	NA	3.28724	-0.410644
ENSMUSG00000000489	Pdgfb	7.93285	7.94616	7.91652	7.97744	7.9482	7.93204	7.21057	7.29627	7.20221	7.30612	7.35222	7.24783	7.22755	7.77725	7.73681	7.31585	7.73141	7.81123	7.60903	7.67188	7.54692	7.56588	7.60234	7.56447	7.88157	8.29809	8.34363	8.49486	8.13088	8.51171	6.91119	7.12751	7.40608	7.54482	7.93184	7.95256	7.23635	7.30206	7.58054	7.6195	7.60928	7.57757	8.17443	8.37915	7.01935	4.98363	246.014	0.0403518
ENSMUSG00000000530	Acvrl1	6.79101	6.79826	6.73189	6.74848	6.7427	6.89687	6.24871	6.34036	6.36305	6.30944	6.16784	6.35172	6.2236	6.75838	6.8128	6.37535	6.74468	6.83717	6.41826	6.4629	6.3234	6.31412	6.52339	6.40546	7.13583	7.31899	7.57915	7.81585	7.5913	8.05484	6.45691	6.32082	7.07011	7.04732	6.77372	6.79602	6.31737	6.27633	6.59826	6.6524	6.40152	6.41433	7.34466	7.82066	6.38887	4.70581	110.587	0.0615778
ENSMUSG00000000531	Grasp	3.25487	3.23354	3.19953	3.26368	3.25446	3.16411	2.25434	2.2647	2.25006	2.22704	2.22732	2.24036	3.56912	3.21052	3.36394	3.39545	3.17165	3.14115	2.82917	2.89313	2.77392	2.8916	2.87283	2.77359	4.4246	4.10484	4.03206	4.00676	4.04292	3.91003	2.65334	2.4187	2.35916	2.25722	3.22931	3.22742	2.25637	2.23157	3.38119	3.23608	2.83207	2.84601	4.18717	3.98657	2.53602	1.53879	9.4178	-0.0173103
ENSMUSG00000000532	Acvr1b	6.56219	6.77906	6.69729	6.65367	6.81119	6.62016	5.85915	5.62435	5.82994	5.71275	5.77592	5.74419	7.57059	7.10251	7.22674	7.68566	7.00199	7.23778	6.91603	6.78067	6.82724	7.22527	6.8623	6.87835	8.42601	7.97831	7.95975	7.76777	8.00125	8.02545	6.74699	6.22699	6.28252	6.19718	6.67951	6.69501	5.77115	5.74429	7.29995	7.30848	6.84131	6.98864	8.12136	7.93149	6.48699	4.1599	103.619	0.0401855
ENSMUSG00000000538	Tom1l2	6.58176	6.52991	6.54333	6.53515	6.35643	6.35523	5.93099	5.89758	6.03059	6.05888	6.22679	5.96238	7.28829	6.50475	6.62042	7.10827	6.63477	6.6211	6.13025	6.34942	6.45623	6.37829	6.33107	6.30293	8.0087	7.71742	7.63872	7.50488	7.77723	7.47132	6.32876	5.85443	5.78678	5.62319	6.55167	6.41561	5.95305	6.08268	6.80449	6.78805	6.31197	6.33743	7.78828	7.58448	6.0916	3.80332	90.0885	-0.377281
ENSMUSG00000000552	Zfp385a	8.3866	8.3536	8.1731	8.31325	8.40212	8.32114	7.71143	7.62088	7.63112	7.54877	7.63915	7.63094	7.68923	8.50211	8.53068	7.62713	8.40378	8.40998	7.85998	8.21434	8.03263	7.64077	7.9412	8.14919	8.37573	8.64799	8.7684	8.74741	8.58178	8.77433	7.33046	7.47861	7.5168	7.62175	8.30443	8.3455	7.65448	7.60629	8.24068	8.14696	8.03565	7.91039	8.59737	8.70117	7.40453	5.04618	321.693	0.0694258
ENSMUSG00000000555	Itga5	6.26806	6.27459	6.25975	6.22802	6.22355	6.21615	5.53696	5.50396	5.53465	5.54584	5.57698	5.515	5.62326	6.1435	6.17889	5.54215	6.11448	6.21321	6.26471	6.28227	6.07865	6.4696	6.07806	6.24969	6.29275	6.57513	6.81148	7.21539	6.89225	7.7849	6.63188	6.24261	8.18556	8.29914	6.26747	6.22257	5.52519	5.54594	5.98188	5.95661	6.20854	6.26578	6.55979	7.29751	6.43725	5.4949	75.8515	-0.138792
ENSMUSG00000000560	Gabra2	4.59612	4.62359	4.52314	4.54496	4.76255	4.54557	3.88939	4.05587	3.99469	4.03097	3.97968	4.01183	6.24274	5.68201	5.525	6.23509	5.4505	5.57194	5.60024	5.01987	5.18481	5.53469	4.9324	5.08135	6.944	6.61495	6.49261	6.58565	6.51304	6.55269	4.71579	4.14401	3.74585	3.57954	4.58095	4.61769	3.97998	4.00749	5.81658	5.75251	5.26831	5.18281	6.68385	6.55046	4.4299	2.4418	24.5358	0.265986
ENSMUSG00000000562	Adora3	7.51641	7.51703	7.48792	7.59899	7.57647	7.69853	6.65236	6.61584	6.6834	6.81796	6.73568	6.81074	7.04024	7.73983	7.74171	7.07324	7.80036	7.776	7.31296	7.37431	7.51998	7.52579	7.34413	7.36379	7.43623	7.85402	7.9932	7.99948	7.81808	8.03322	6.94648	6.76743	6.77763	6.67934	7.50712	7.62466	6.65053	6.78812	7.50726	7.54987	7.40241	7.41124	7.76115	7.95026	6.85695	4.48566	190.213	0.248221
ENSMUSG00000000563	Atp5pb	8.58362	8.56823	8.5448	8.53835	8.62428	8.59655	7.89785	7.98958	7.84318	7.98173	7.85375	7.81005	8.57611	8.67807	8.68031	8.52664	8.85164	8.63428	8.18637	8.21783	8.19062	8.15298	8.24601	8.32674	9.26421	9.21667	9.17761	9.22328	9.25233	9.2275	7.69019	7.83524	7.73349	7.74268	8.56555	8.58639	7.9102	7.88184	8.64483	8.67085	8.19827	8.24191	9.2195	9.23437	7.76272	5.15872	381.803	0.037842
ENSMUSG00000000567	Sox9	4.32633	4.26116	4.2638	4.26626	4.28945	4.18428	3.5579	3.63799	3.55017	3.59184	3.64276	3.6282	4.56706	4.76388	4.6977	4.37191	4.46428	4.24416	3.71457	3.85997	3.89998	3.76355	3.79844	3.89972	4.69525	4.91165	4.92023	4.83303	4.62286	4.72242	3.26521	2.97311	3.09396	3.32323	4.28376	4.24666	3.58202	3.62093	4.67621	4.36012	3.82484	3.82057	4.84237	4.7261	3.11916	2.13906	19.2857	-0.289404
ENSMUSG00000000568	Hnrnpd	9.40621	9.34695	9.52052	9.51802	9.3086	9.70346	8.77954	8.86487	8.85191	8.90176	8.72324	8.84759	9.17425	9.23514	9.30838	9.09353	9.39501	9.33134	8.87322	8.96789	9.02193	8.59772	8.94925	8.97121	9.56633	10.0201	10.0743	9.99951	9.9297	10.0742	8.63013	8.78933	8.64662	8.71819	9.42456	9.51003	8.83211	8.82419	9.23926	9.2733	8.95435	8.83939	9.88692	10.0011	8.70973	5.78827	714.387	0.152166
ENSMUSG00000000581	C1d	7.10657	7.11256	7.28032	7.14377	7.1671	7.28044	6.43899	6.57209	6.61191	6.63413	6.54237	6.6172	7.21401	7.44992	7.27655	7.15369	7.33804	7.40027	6.96549	6.90721	6.76708	6.90812	6.88458	6.91582	7.55773	7.65356	7.78687	7.92365	7.6742	7.95349	6.6396	6.835	7.20575	7.09532	7.16648	7.1971	6.541	6.5979	7.31349	7.29733	6.87993	6.90284	7.66606	7.85045	6.7373	4.76702	145.786	0.0668808
ENSMUSG00000000594	Gm2a	10.6978	10.6904	10.7489	10.5601	10.5214	10.7626	9.90843	9.8657	10.1518	9.96636	10.056	10.2212	9.87826	10.5865	10.6077	9.94433	10.5515	10.6805	10.5334	10.4183	10.5242	10.5008	10.46	10.474	10.6749	11.0697	11.2584	11.5415	11.2105	11.9791	9.98224	10.179	11.1082	11.2057	10.7124	10.6147	9.97532	10.0812	10.3575	10.3921	10.492	10.4783	11.001	11.577	10.0806	7.43796	1628.23	-0.140406
ENSMUSG00000000600	Krit1	6.57692	6.42479	6.42099	6.52754	6.6166	6.53512	5.5731	5.58005	5.53045	5.53163	5.48268	5.47862	7.47824	6.59259	6.78451	7.31901	6.61022	6.68935	6.21259	6.15264	5.98553	6.23218	6.12711	6.13422	7.90263	7.50214	7.48303	7.57608	7.65688	7.40725	5.44729	5.75957	5.62198	5.49677	6.47423	6.55975	5.5612	5.49764	6.95178	6.87286	6.11692	6.1645	7.62927	7.54674	5.60343	3.70625	92.0803	0.235773
ENSMUSG00000000605	Clcn4	8.34439	8.3582	8.40651	8.37232	8.37774	8.38769	7.76938	7.5625	7.87188	7.80977	7.81052	7.79503	8.664	8.70807	8.64582	8.73714	8.51652	8.68326	8.53261	8.39324	8.2941	8.69276	8.42571	8.39876	9.4319	9.18083	9.18221	9.11196	9.11808	9.204	8.06834	7.6165	7.45463	7.43442	8.3697	8.37925	7.73459	7.80511	8.67263	8.64564	8.40665	8.50575	9.26498	9.14468	7.84242	4.96302	331.951	0.0167073
ENSMUSG00000000627	Sema4f	3.06031	3.13399	3.00455	3.04602	2.98517	3.02394	2.05377	2.152	2.0789	2.07161	2.03342	2.10608	4.51725	3.78598	3.98722	4.74105	4.03261	4.0533	3.9208	3.88563	3.92547	4.02989	3.95467	4.07037	5.9534	4.97903	5.41679	5.00593	5.38667	5.10045	3.27968	2.61423	2.57702	2.75249	3.06628	3.01838	2.09489	2.07037	4.09682	4.27566	3.91064	4.01831	5.44974	5.16435	2.94695	1.7765	8.29746	-0.828882
ENSMUSG00000000628	Hk2	9.87739	9.63236	9.77714	9.88783	9.74668	9.73582	9.2863	9.11835	9.12883	9.19629	9.18091	8.85238	8.16108	9.04741	9.10296	8.02835	9.04065	8.806	8.50762	8.8819	8.80518	8.1723	8.92712	8.82809	8.9861	9.31599	9.41843	9.4353	9.3075	9.18469	8.07467	8.5851	8.23365	8.41368	9.7623	9.79011	9.17783	9.07653	8.77048	8.625	8.73157	8.6425	9.24017	9.30916	8.32988	5.54911	880.26	0.0403856
ENSMUSG00000000631	Myo18a	9.36457	9.41286	9.63707	9.39563	9.47237	9.39852	8.65417	8.52544	8.63203	8.60751	8.63699	8.65767	9.96637	9.3246	9.44516	9.81272	9.41068	9.35276	9.03634	9.30797	9.19981	9.09853	9.20334	9.01122	10.4422	10.3623	10.2326	9.95988	10.339	10.0062	8.48356	8.43874	7.83053	7.71896	9.4715	9.42217	8.60388	8.63406	9.57871	9.52539	9.18137	9.10436	10.3457	10.1017	8.46115	5.18316	700.855	-0.0889636
ENSMUSG00000000632	Sez6	5.96005	6.24037	6.13277	6.04788	6.17468	6.00568	5.45274	5.43852	5.30668	5.2462	5.5752	5.31211	6.78209	6.67229	6.48983	6.99894	6.66203	6.73915	6.72158	6.6461	6.61189	6.73477	6.6945	6.49884	7.81753	7.31674	7.14006	6.96661	7.19358	7.1562	6.64196	6.42758	5.69508	5.83336	6.11106	6.07608	5.39931	5.37784	6.64807	6.80004	6.65986	6.6427	7.42478	7.10546	6.53477	3.84281	68.8362	-0.1262
ENSMUSG00000000673	Haao	5.23422	5.20865	5.15815	5.19228	5.17735	5.18462	4.63262	4.60901	4.56739	4.49496	4.58299	4.7001	4.18054	4.79202	4.60998	4.33618	4.84786	4.6049	5.0406	5.17931	4.9183	4.78247	5.0195	5.18506	5.20478	5.45294	5.55783	5.88475	5.36955	5.77824	4.40624	4.30653	4.62496	4.6131	5.20034	5.18475	4.60301	4.59268	4.52751	4.59631	5.04607	4.99568	5.40519	5.67751	4.35638	3.07936	36.5979	-0.077892
ENSMUSG00000000682	Cd52	10.09	9.81717	9.79713	9.67015	9.67134	9.84247	8.80504	9.05275	8.87442	8.68714	8.89794	9.33119	9.05072	9.73245	9.73264	9.38828	9.61439	9.89733	9.44302	9.45957	9.47236	9.56083	9.62716	9.39606	10.1899	10.4868	10.6774	11.7438	11.415	12.195	9.357	9.3787	11.3864	11.5941	9.90144	9.72799	8.91074	8.97209	9.50527	9.63333	9.45832	9.52802	10.4514	11.7846	9.36785	7.66017	909.65	-0.280702
ENSMUSG00000000686	Abhd15	6.42942	6.40998	6.45277	6.4441	6.49458	6.3241	5.57382	5.59187	5.68452	5.61622	5.45845	5.71625	5.40665	6.20527	6.35148	5.44656	6.38666	6.27689	5.9932	6.33406	6.21561	6.08259	6.18304	6.2214	5.77864	6.40381	6.31534	6.20814	5.86357	6.05799	4.78204	5.34894	5.10861	5.37659	6.43072	6.42093	5.61673	5.59697	5.9878	6.0367	6.18096	6.16234	6.16593	6.04323	5.06549	3.49507	86.1524	-0.0210824
ENSMUSG00000000693	Loxl3	5.16285	5.19808	5.11022	5.15224	5.06995	5.16175	4.43892	4.42345	4.34472	4.39181	4.33912	4.3728	4.55916	4.62713	4.52046	4.53641	4.68977	4.49703	4.68611	4.58313	4.43341	4.7089	4.60764	4.56772	5.59465	5.67211	5.62704	5.65725	5.69253	6.10198	5.04516	5.14949	5.64673	5.18168	5.15705	5.12798	4.40236	4.36791	4.56892	4.5744	4.56755	4.62809	5.63127	5.81725	5.09733	3.60947	35.4095	-0.145049
ENSMUSG00000000708	Kat2b	5.97505	5.92292	5.90529	5.71885	5.86694	5.9774	5.09079	5.16252	5.13621	5.12394	5.2562	5.1264	5.97717	5.92618	5.92818	5.97609	6.0303	5.98184	5.62827	5.4879	5.55714	5.72099	5.31803	5.43031	6.47894	6.67524	6.54302	6.44413	6.4893	6.49501	5.02355	5.04829	5.03361	4.9002	5.93442	5.8544	5.12984	5.16885	5.94385	5.99608	5.55777	5.48978	6.56573	6.47615	5.03592	3.31127	59.9267	-0.265557
ENSMUSG00000000711	Rab5b	6.27316	6.26976	6.08211	6.08374	6.11188	6.17536	5.66971	5.76425	5.50325	5.73108	5.77447	5.69276	6.27478	6.63098	6.18002	6.17785	6.3858	6.4443	6.14727	6.21785	6.1615	6.10975	6.00761	6.14355	6.95737	6.81465	6.85683	6.86027	7.03254	6.57828	5.60745	5.96566	5.8285	5.81716	6.20834	6.12366	5.64574	5.73277	6.36193	6.33599	6.17554	6.08697	6.87628	6.8237	5.78655	3.88188	72.2173	-0.278078
ENSMUSG00000000732	Icosl	8.25836	8.43502	8.3085	8.31246	8.40067	8.40046	7.51445	7.30616	7.49565	7.65001	7.73638	7.77755	7.87978	8.39622	8.4819	7.84834	8.50768	8.59027	8.43495	8.3925	8.34022	8.42774	8.2154	8.38592	8.58109	8.99874	9.01586	9.20976	8.93029	9.23301	8.03861	7.95521	7.78012	8.06846	8.33396	8.3712	7.43875	7.72131	8.25263	8.31543	8.38922	8.34302	8.86523	9.12435	7.99691	5.28286	327.582	0.0639975
ENSMUSG00000000738	Spg7	6.10521	6.17622	6.13014	6.04924	6.13537	6.10001	5.27947	5.29819	5.38725	5.29438	5.33492	5.30986	6.69996	6.39428	6.4272	6.60058	6.21445	6.35902	5.99036	5.88516	6.0388	5.94366	5.98461	6.03046	7.23498	7.02269	7.10324	6.85267	7.04822	7.04526	5.7545	5.50674	5.44914	5.6239	6.13719	6.09487	5.32164	5.31305	6.50714	6.39135	5.97144	5.98624	7.1203	6.98205	5.63062	3.69101	69.4021	-0.136756
ENSMUSG00000000740	Rpl13	2.15114	2.17668	2.13851	2.1661	2.15097	2.15481	NA	NA	NA	NA	NA	NA	2.2659	1.83273	2.13945	2.18412	1.81511	2.15187	NA	NA	NA	NA	NA	NA	2.87416	3.0288	3.11408	3.11928	2.87486	3.11937	NA	NA	NA	NA	2.15544	2.15729	NA	NA	2.07936	2.05037	NA	NA	3.00568	3.03783	NA	NA	4.4611	0.0502778
ENSMUSG00000000743	Chmp1a	6.71182	6.74968	6.71377	6.64863	6.68899	6.67346	6.09114	5.97942	6.09294	6.07293	6.14749	6.00907	6.38703	7.00924	6.84141	6.46752	6.75737	6.95067	6.39597	6.50114	6.78532	6.35226	6.66012	6.55319	6.93575	7.0018	7.30206	7.20392	7.11604	7.40187	5.92148	6.19186	6.3039	6.24664	6.72509	6.67036	6.0545	6.0765	6.7459	6.72519	6.56081	6.52185	7.07987	7.24061	6.05667	4.18352	103.838	-0.144818
ENSMUSG00000000751	Rpa1	7.78624	7.65294	7.62142	7.83569	7.71456	7.82823	7.35403	7.14883	7.17401	7.21081	7.11357	7.11155	7.24777	7.47891	7.22174	7.15539	7.36889	7.20587	6.75282	7.0173	6.88107	6.58522	7.03948	6.92286	7.69062	7.92806	7.87641	7.99933	8.01106	7.88409	6.87157	6.49107	6.8282	6.56449	7.68687	7.79282	7.22562	7.14531	7.31614	7.24338	6.88373	6.84919	7.8317	7.96482	6.68132	4.46423	214.83	0.211895
ENSMUSG00000000753	Serpinf1	8.68131	8.66299	8.71962	8.48116	8.50182	8.63284	7.83943	8.19198	7.95251	7.90725	7.99898	8.05021	7.74289	8.38174	8.37991	7.76944	8.31125	8.42704	8.23151	8.18647	8.2083	8.1248	8.38427	8.13873	8.32908	8.55398	8.68034	8.29683	8.29052	7.86838	7.15126	7.18178	5.0973	5.49749	8.68797	8.53861	7.99464	7.98548	8.16818	8.16924	8.20876	8.21593	8.52113	8.15191	7.16652	3.53159	393.255	-0.259015
ENSMUSG00000000759	Tubgcp3	6.17645	6.11015	6.10772	6.04317	6.13761	6.19503	5.30423	5.38788	5.29426	5.39161	5.24518	5.32867	6.82337	6.44447	6.36878	6.78391	6.5356	6.57361	5.86163	5.84188	5.6746	6.10356	5.76874	5.90131	7.23317	7.12337	7.00454	6.82034	7.07479	6.87177	5.40849	5.11993	5.34794	5.13201	6.13144	6.12527	5.32879	5.32182	6.54554	6.63104	5.7927	5.92454	7.12036	6.9223	5.26421	3.49332	70.1374	-0.015138
ENSMUSG00000000766	Oprm1	2.38027	2.37528	2.44028	2.40673	2.40171	2.36093	NA	NA	NA	NA	NA	NA	3.78125	3.41745	3.56118	3.70551	3.11001	3.48884	3.29691	3.14644	3.1691	3.50368	3.17122	3.15737	4.6228	4.33511	4.05502	4.2975	4.08003	4.05947	NA	NA	NA	NA	2.39861	2.38979	NA	NA	3.58663	3.43479	3.20415	3.27742	4.33764	4.14567	NA	NA	5.2766	-0.227585
ENSMUSG00000000776	Polr3d	4.56332	4.6007	4.57238	4.63506	4.58964	4.53119	4.27986	4.30193	4.25168	4.38173	4.257	4.27032	4.28102	4.78051	4.573	4.38292	4.48171	4.52418	4.19164	4.02069	3.88861	4.12198	4.27257	3.98478	4.79906	5.05951	4.99723	4.77416	4.8263	4.8405	3.88634	3.9513	4.08741	4.04644	4.5788	4.5853	4.27782	4.30302	4.54484	4.46294	4.03365	4.12644	4.95193	4.81366	3.91882	2.71128	23.9973	0.0475829
ENSMUSG00000000787	Ddx3x	10.2873	10.2282	10.1945	10.4296	10.1061	10.3043	9.94101	9.74384	9.40191	9.72475	9.57468	9.49691	9.62366	9.79649	9.63996	9.66201	9.75968	9.63458	9.56807	9.48922	9.21407	9.28782	9.34571	9.26057	10.3732	10.5373	10.383	10.3597	10.3467	10.4278	9.43098	9.50325	9.71357	9.80512	10.2366	10.28	9.69559	9.59878	9.68671	9.68542	9.42379	9.29803	10.4311	10.378	9.46712	6.50623	1230.9	0.0775244
ENSMUSG00000000792	Slc5a5	2.43167	2.3939	2.3867	2.38093	2.42085	2.40409	2.68825	2.74498	2.6997	2.63637	2.67608	2.60597	2.62106	2.55948	2.68161	2.61847	2.70236	2.67067	2.86591	2.63061	2.66595	2.72787	2.66559	2.77061	3.41286	3.36071	3.4649	3.14893	3.39429	3.34903	2.40519	2.2276	2.09344	2.07286	2.40409	2.40196	2.71098	2.63947	2.62072	2.66383	2.72082	2.72136	3.41282	3.29742	2.31639	1.38877	5.30243	-0.053004
ENSMUSG00000000794	Kcnn3	2.90456	3.01146	2.91203	2.90997	2.89355	2.89887	1.91619	1.92954	1.96737	1.98759	1.99352	2.00166	4.4698	3.52074	3.74352	4.33446	3.64244	3.72677	3.76025	3.53391	3.59436	3.93527	3.53874	3.53367	5.291	4.6344	4.74787	4.75242	4.96451	4.70645	2.85841	2.96843	2.77397	2.5908	2.94268	2.9008	1.9377	1.99426	3.91135	3.90122	3.62951	3.66923	4.89109	4.80779	2.91342	1.78825	7.59535	-0.786945
ENSMUSG00000000804	Usp32	7.2875	7.33468	7.40246	7.38338	7.39444	7.37715	6.54566	6.49808	6.47226	6.44047	6.40284	6.49033	8.5995	7.46321	7.62073	8.51106	7.62094	7.637	7.31784	7.11015	7.1629	7.6008	7.10318	7.11559	9.10714	8.7294	8.67432	8.54257	8.80065	8.65039	6.90272	6.62274	6.63557	6.45515	7.34155	7.38499	6.50533	6.44454	7.89448	7.923	7.19697	7.27319	8.83695	8.66454	6.76273	4.36357	164.851	0.0930401
ENSMUSG00000000805	Car4	4.16988	4.17941	4.17221	4.17271	4.29614	4.09976	2.99263	2.93821	2.9364	3.00824	2.96965	2.95624	5.04593	4.12033	4.3008	5.04399	4.50669	4.50471	3.97513	4.10607	4.03155	4.43841	4.0653	4.18553	5.41903	5.36624	5.10612	5.12054	5.12093	5.17167	3.64121	2.909	2.68862	2.89052	4.17383	4.18954	2.95575	2.97804	4.48902	4.68513	4.03759	4.22975	5.29713	5.13771	3.2751	1.85971	18.2752	0.155407
ENSMUSG00000000811	Txnrd3	4.44012	4.34754	4.43979	4.45684	4.30587	4.44813	3.85388	3.77208	3.8866	3.85298	3.82201	3.82513	4.1356	4.49483	3.91952	4.26136	4.35318	4.16733	3.87377	3.9685	4.08366	3.85676	3.94952	3.69767	4.9972	4.82803	5.0367	4.6382	4.94699	4.57553	3.27246	3.13936	3.24511	3.30627	4.40915	4.40361	3.83752	3.83337	4.18332	4.26063	3.97531	3.83465	4.95397	4.72024	3.20591	2.18379	21.4277	-0.0311586
ENSMUSG00000000823	Zfp512b	4.58969	4.60148	4.63301	4.74894	4.50359	4.53811	4.22108	4.10076	4.14358	4.13066	4.04927	4.00758	4.81155	4.59295	4.64754	4.81285	4.69152	4.7635	4.25098	4.67083	4.46129	4.45283	4.36736	4.48868	5.67733	5.40278	5.68945	5.21223	5.55338	5.16237	3.34256	3.302	3.34111	3.33378	4.60806	4.59688	4.15514	4.0625	4.68402	4.75596	4.46103	4.43629	5.58985	5.30933	3.32228	2.22497	24.6318	-0.0383588
ENSMUSG00000000826	Dnajc5	8.65231	8.60703	8.82047	8.71809	8.42846	8.66563	7.96087	7.9937	8.15392	7.78558	7.91893	7.99997	8.39673	8.51667	8.47314	8.29581	8.54	8.37475	8.0692	8.14243	8.10516	8.05149	8.20983	8.0944	8.84221	8.9109	9.00502	8.84469	8.92365	8.97762	7.68841	7.72297	7.925	7.97359	8.69327	8.60406	8.03616	7.9015	8.46218	8.40352	8.10559	8.11857	8.91938	8.91532	7.70569	5.29953	404.417	-0.150416
ENSMUSG00000000827	Tpd52l2	8.19474	8.27005	8.29224	8.25677	8.18393	8.25932	7.6836	7.43705	7.77386	7.80171	7.57829	7.64579	7.45897	8.09111	7.8921	7.38205	8.06756	8.045	7.66613	7.79449	7.71128	7.61408	7.80297	7.74917	7.94499	8.19589	8.32473	8.43674	8.25994	8.58716	7.32144	7.62763	7.45492	7.59419	8.25234	8.23334	7.6315	7.67526	7.81406	7.83154	7.72397	7.72207	8.1552	8.42795	7.47453	5.01637	303.194	-0.0361852
ENSMUSG00000000838	Fmr1	7.84755	7.73094	7.81049	7.87817	7.74717	7.93449	7.27373	7.36197	7.13899	7.17213	7.12886	7.12145	7.4916	7.49058	7.39429	7.44904	7.5382	7.48614	7.1841	7.20453	7.12877	6.87983	7.02089	7.12225	7.93023	8.18705	8.20593	8.29452	8.08474	8.01908	6.53612	7.00021	6.8487	6.75266	7.79632	7.85328	7.25823	7.14081	7.45883	7.49113	7.17247	7.00766	8.10774	8.13278	6.76817	4.53379	227.562	0.116423
ENSMUSG00000000861	Bcl11a	4.31574	4.39393	4.41618	4.33866	4.35299	4.33924	3.65597	3.61305	3.56676	3.56723	3.64154	3.66745	5.79153	5.012	4.84054	5.81535	5.03111	4.99694	4.62176	4.65111	4.49629	4.47319	4.51188	4.63735	6.40645	6.08337	6.03863	5.94039	6.13886	6.0448	4.0145	3.9205	3.86419	3.54285	4.37528	4.34363	3.61193	3.62541	5.21469	5.28113	4.58972	4.54081	6.17615	6.04135	3.9675	2.46901	20.5429	-0.245928
ENSMUSG00000000876	Pxmp4	5.12197	5.04444	5.11727	5.07632	5.1209	5.0683	4.24243	4.12866	4.20675	4.29303	4.43312	4.22409	4.80029	5.11359	4.83115	4.77299	5.2798	5.29645	5.06174	4.99751	5.00891	4.72735	4.85298	5.01822	5.06856	5.28379	5.22183	5.5036	5.25243	5.26871	4.02292	4.39834	4.17307	4.19181	5.09456	5.08851	4.19261	4.31675	4.91501	5.11641	5.02272	4.86618	5.1914	5.34158	4.21063	2.78829	34.1478	-0.0312056
ENSMUSG00000000881	Dlg3	6.23451	6.14389	6.11305	6.1473	6.02465	6.04452	5.67442	5.63109	5.69498	5.67547	5.61441	5.53207	6.95835	6.10706	6.06153	6.8471	6.10155	6.08393	5.87763	5.98118	5.82809	5.87514	6.05073	5.70657	7.63364	7.46273	7.17175	7.09727	7.35579	7.14199	5.68527	5.416	5.23536	5.40505	6.16382	6.07216	5.66683	5.60732	6.37565	6.34419	5.89563	5.87748	7.4227	7.19835	5.55064	3.5468	69.7728	-0.296484
ENSMUSG00000000884	Gnb1l	2.53903	2.51128	2.53581	2.47694	2.53875	2.48871	1.78647	1.76998	1.83327	1.84107	1.76418	1.8158	2.30564	2.46518	2.68695	2.3072	2.54491	2.36974	2.40862	2.54209	2.50702	2.40303	2.56592	2.37655	2.79198	2.79909	2.88659	2.7236	2.85814	2.65445	NA	NA	NA	NA	2.5287	2.50147	1.79657	1.80702	2.48592	2.40728	2.48591	2.4485	2.82589	2.7454	NA	NA	5.71463	-0.638409
ENSMUSG00000000889	Dbh	NA	NA	NA	NA	NA	NA	NA	NA	NA	NA	NA	NA	2.08287	1.79661	1.95837	2.17709	2.03408	2.0629	NA	NA	NA	NA	NA	NA	2.51875	2.19211	2.30624	2.16743	2.31493	2.3312	NA	NA	NA	NA	NA	NA	NA	NA	1.94595	2.09136	NA	NA	2.33903	2.27118	NA	NA	NA	NA
ENSMUSG00000000901	Mmp11	2.61282	2.626	2.58896	2.67278	2.59094	2.59527	NA	NA	NA	NA	NA	NA	2.42042	2.60771	2.60068	2.22926	2.56388	2.38524	1.84938	1.8032	1.93712	1.80089	1.92984	1.81752	NA	NA	NA	NA	NA	NA	NA	NA	NA	NA	2.60926	2.61966	NA	NA	2.54293	2.39279	1.86323	1.84942	NA	NA	NA	NA	6.17576	0.237523
ENSMUSG00000000902	Smarcb1	7.81982	7.69413	7.67464	7.78658	7.5389	7.65715	7.26148	7.15441	7.04348	7.09752	7.01877	6.9325	6.94289	7.21715	7.21468	6.93417	7.21848	7.13177	6.74639	7.05643	6.88361	6.43836	6.93804	6.9146	7.64964	7.77151	7.79694	7.88602	7.92951	8.02362	6.39476	6.95994	6.63543	6.62423	7.72953	7.66088	7.15312	7.01626	7.12491	7.09481	6.89548	6.76367	7.73936	7.94638	6.67735	4.41989	208.378	-0.134407
ENSMUSG00000000915	Hip1r	4.96443	4.95805	4.89509	4.90722	4.947	4.83258	3.87766	3.88094	3.89506	3.72995	3.73003	3.95781	5.52704	4.69941	4.88494	5.56732	4.65721	4.71521	5.04123	4.97384	5.01771	5.04913	5.12319	4.92567	6.56916	6.1293	6.02857	5.97167	6.11203	5.8602	4.82659	4.29105	4.17004	3.83901	4.93919	4.8956	3.88455	3.80593	5.03713	4.97991	5.01093	5.03267	6.24234	5.9813	4.55882	2.66968	30.2757	-0.23906
ENSMUSG00000000916	Nsun5	3.8119	3.8439	3.79654	3.81174	3.87887	3.80158	2.6524	2.63119	2.57126	2.59695	2.53502	2.62486	3.45457	3.57102	3.697	3.56244	3.579	3.60606	3.47969	3.45135	3.50752	3.41666	3.62649	3.5661	3.72777	3.96723	3.92172	3.76437	4.06668	3.91528	3.21909	2.98264	3.14249	3.08284	3.81745	3.83073	2.61828	2.58561	3.57419	3.5825	3.47952	3.53642	3.87224	3.91545	3.10087	2.07511	14.1837	0.1407
ENSMUSG00000000934	Top1mt	4.28848	4.27515	4.27083	4.22713	4.11293	4.21758	3.73949	3.75726	3.68984	3.74774	3.69426	3.75893	4.10361	3.87949	4.03512	4.02145	3.67984	3.95453	3.9463	3.93473	3.92057	4.1693	4.04229	3.9718	4.94385	5.01668	4.93422	5.04965	4.81151	4.9892	3.56989	3.55112	3.54156	3.29058	4.27815	4.18588	3.72886	3.73365	4.00607	3.88527	3.93386	4.06113	4.96492	4.95012	3.56051	2.27738	18.922	-0.751288
ENSMUSG00000000948	Gm38393	NA	NA	NA	NA	NA	NA	NA	NA	NA	NA	NA	NA	4.48155	3.84669	3.98368	4.55742	3.83205	3.97312	2.84713	2.77821	2.73968	2.69737	2.63812	2.62565	4.56485	4.51642	4.42571	4.54212	4.32085	4.31219	NA	NA	NA	NA	NA	NA	NA	NA	4.10397	4.12086	2.78834	2.65372	4.50233	4.39172	NA	NA	NA	NA
ENSMUSG00000000957	Mmp14	7.22349	7.23224	7.45475	7.25355	7.31776	7.33073	6.40969	6.57764	6.71234	6.52357	6.55745	6.68799	7.01398	7.16136	7.2085	6.91841	7.04436	7.23602	7.18405	7.21035	7.28141	7.13818	6.86582	6.97117	7.6559	7.92708	8.03102	8.26453	8.02444	8.3378	6.81446	6.69205	8.63858	8.68281	7.30349	7.30068	6.56656	6.58967	7.12795	7.06626	7.22527	6.99172	7.87133	8.20892	6.75326	5.7738	158.521	-0.0167149
ENSMUSG00000000958	Slc7a7	8.08094	8.08975	8.04879	8.02675	8.13757	7.99747	7.21517	7.0945	7.25853	7.34582	7.32888	7.3455	7.28019	8.17459	8.1876	7.36158	8.11363	8.02346	7.97468	7.81341	7.98032	7.98425	7.75949	7.93039	8.08804	8.32575	8.58213	8.61843	8.3285	8.89328	7.04905	7.18356	7.49449	7.50999	8.07316	8.05393	7.1894	7.34006	7.8808	7.83289	7.9228	7.89138	8.33198	8.61341	7.1163	5.00149	267.809	-0.0331025
ENSMUSG00000000959	Oxa1l	6.99019	6.91409	6.99608	6.9737	6.94597	6.91944	6.14116	6.34145	6.1979	6.09982	6.00924	6.09719	7.03533	6.88223	6.97064	7.00105	6.91921	6.96174	6.55039	6.56369	6.56259	6.49682	6.53334	6.66357	7.59849	7.50717	7.44839	7.26485	7.36955	7.40647	6.01905	6.31179	6.18215	6.10118	6.96679	6.94637	6.22684	6.06875	6.96273	6.96067	6.55889	6.56457	7.51801	7.34696	6.16542	4.09445	124.309	-0.0503775
ENSMUSG00000000976	Heatr6	6.43844	6.3194	6.42738	6.36594	6.2843	6.28998	5.48606	5.51041	5.54247	5.68285	5.39525	5.5186	5.89518	6.0853	6.05698	5.80015	5.90935	5.87754	5.62708	5.67785	5.85784	5.62239	5.81212	5.83244	6.71969	6.74324	6.67579	6.65141	6.63216	6.6139	5.03349	5.24375	5.02233	5.04338	6.39508	6.31341	5.51298	5.53223	6.01249	5.86235	5.72092	5.75565	6.71291	6.63249	5.13862	3.35524	82.0886	-0.244316
ENSMUSG00000000982	Ccl3	5.59147	5.64598	5.6562	5.59422	5.57491	5.75327	4.82293	4.72164	4.69345	4.98833	4.70159	4.84315	5.02973	6.03738	6.03478	5.27965	5.98483	6.04493	6.14419	5.66697	5.82468	5.82337	5.86256	5.61917	6.57375	6.76011	6.9495	8.00071	7.66646	8.57353	5.83054	5.56561	8.65021	8.71763	5.63122	5.6408	4.746	4.84436	5.70063	5.7698	5.87861	5.76837	6.76112	8.08023	5.69807	5.78928	49.9807	0.0468069
ENSMUSG00000001016	Ilf2	7.28202	7.1578	7.21389	7.34041	7.30367	7.14526	6.84237	7.14032	6.76742	6.92913	6.9114	6.73823	7.2639	6.96598	6.76762	7.14891	6.99809	6.88258	6.54336	6.67443	6.61536	6.4371	6.73076	6.66703	7.98386	7.83724	7.79319	7.77499	7.93528	7.79523	6.27542	6.43126	6.15996	6.1075	7.2179	7.26311	6.91671	6.85958	6.99917	7.00986	6.61105	6.61163	7.87143	7.83517	6.35334	4.08915	151.844	0.107537
ENSMUSG00000001017	Chtop	7.73048	7.6427	7.64328	7.8415	7.62424	7.7186	6.97539	7.12647	6.94521	7.04571	7.13825	7.08924	7.29794	7.62382	7.55376	7.20748	7.56256	7.59257	7.09609	7.19753	7.42333	6.96398	7.20345	7.23653	7.92437	8.04279	8.28013	8.20811	8.09893	8.30979	6.46484	6.58454	6.71174	6.71086	7.67215	7.72811	7.01569	7.09107	7.49184	7.45421	7.23898	7.13465	8.08243	8.20561	6.52469	4.4742	208.816	0.11923
ENSMUSG00000001018	Snapin	7.37174	7.52256	7.5492	7.50421	7.48904	7.63129	6.67042	6.59506	6.80716	6.69864	6.95857	6.89815	6.94604	7.41203	7.31468	6.94286	7.3314	7.62008	7.15768	7.20263	7.30835	7.28572	7.16638	7.17673	7.54041	7.73272	7.88346	7.78322	7.65925	7.68625	6.86804	7.29976	7.09826	7.30756	7.48117	7.54151	6.69088	6.85178	7.22425	7.29811	7.22289	7.20961	7.71886	7.70957	7.0839	4.80194	183.204	0.124983
ENSMUSG00000001025	S100a6	2.82081	2.81244	2.82757	2.74741	2.85144	2.8051	2.06096	2.10475	2.09302	2.11125	2.03159	2.07362	3.11519	3.29667	3.13627	3.16574	3.13972	3.01979	2.97785	3.00617	3.03665	3.40299	3.1196	3.00928	3.92454	3.66932	3.74916	3.9612	3.75024	4.04809	3.1982	3.30362	3.69137	3.64669	2.82027	2.80132	2.08624	2.07215	3.18271	3.10842	3.00689	3.17729	3.781	3.91984	3.25091	2.44602	7.02808	-0.349912
ENSMUSG00000001029	Icam2	3.33087	3.3706	3.4447	3.35947	3.3411	3.34883	NA	NA	NA	NA	NA	NA	2.5855	2.98651	2.61236	2.84594	2.83144	2.96158	2.71235	2.7236	2.56936	2.57104	2.51692	2.59689	3.55186	3.36297	3.63215	3.45305	3.43386	3.78045	2.00163	1.84766	2.11879	2.12469	3.38206	3.3498	NA	NA	2.72812	2.87965	2.66843	2.56162	3.51566	3.55579	1.92464	1.4145	10.3458	-0.453786
ENSMUSG00000001034	Mapk7	5.1023	5.14296	5.11507	5.1322	5.19727	5.07999	4.00643	4.09796	3.96342	4.04658	4.02129	4.10773	4.5537	4.9815	4.72955	4.47979	4.84419	4.93183	4.76242	4.80985	4.8206	4.63496	4.90282	4.77828	5.21965	5.41284	5.27549	5.23834	5.24754	5.25115	4.14223	4.17975	4.2356	4.32905	5.12011	5.13649	4.0226	4.05853	4.75492	4.75194	4.79762	4.77202	5.30266	5.24568	4.16099	2.85488	35.0298	0.0872939
ENSMUSG00000001036	Epn2	6.33566	6.26239	6.42724	6.34785	6.31584	6.38669	5.56056	5.35085	5.44077	5.53027	5.38205	5.42941	6.18778	6.19137	6.24269	6.2384	6.26979	6.15175	5.78956	5.95569	5.9109	5.81411	5.8613	5.93565	6.80263	6.88203	6.79591	6.68862	6.6007	6.49921	5.08549	5.36007	4.54358	4.71323	6.34177	6.35013	5.45073	5.44724	6.20728	6.21998	5.88538	5.87035	6.82686	6.59618	5.22278	3.0856	81.5923	0.0199836
ENSMUSG00000001039	B9d1	2.92665	2.89854	2.99377	2.89858	2.99841	2.88717	NA	NA	NA	NA	NA	NA	3.59953	3.40972	3.29325	3.68721	3.26001	3.31418	2.43055	2.38636	2.39946	2.45804	2.34014	2.33099	4.4849	4.33238	4.08683	4.15407	4.13576	4.03405	2.753	3.00593	2.58346	2.62985	2.93965	2.92805	NA	NA	3.43417	3.42047	2.40546	2.37639	4.30137	4.10796	2.87947	1.73777	7.70347	-0.195978
ENSMUSG00000001052	Sec24b	7.63106	7.5002	7.46833	7.48189	7.49069	7.47178	6.88665	6.75114	6.59127	6.81949	6.64866	6.4945	7.34876	7.46831	7.40346	7.41763	7.3925	7.47016	6.83463	6.9094	6.65573	6.69427	6.78511	6.93338	8.1213	7.99389	8.01922	7.87468	8.01136	7.98628	7.09416	6.855	6.94421	6.82177	7.5332	7.48145	6.74302	6.65421	7.40684	7.42676	6.79992	6.80425	8.0448	7.95744	6.97458	4.58866	182.325	-0.113882
ENSMUSG00000001053	N4bp3	NA	NA	NA	NA	NA	NA	NA	NA	NA	NA	NA	NA	2.50965	2.26335	2.4757	2.51243	2.65051	2.38535	2.11399	2.14896	2.29767	2.28513	2.22051	2.1317	3.24053	3.34504	3.35874	3.19282	3.1236	3.26841	NA	NA	NA	NA	NA	NA	NA	NA	2.41623	2.5161	2.18687	2.21244	3.31477	3.19494	NA	NA	NA	NA
ENSMUSG00000001054	Rmnd5b	5.95091	5.93139	5.91347	5.86985	5.96883	5.856	5.35545	5.34703	5.2517	5.37002	5.3494	5.34289	5.83286	6.03179	6.00286	5.85585	5.70712	5.57233	5.27859	5.42982	5.13961	5.16118	5.34457	5.41865	6.41251	6.26788	6.32851	6.34644	6.17476	5.95008	4.50148	4.81112	4.72067	4.85786	5.93192	5.89823	5.31806	5.3541	5.95583	5.71177	5.28267	5.30813	6.3363	6.15709	4.6563	3.19284	60.4025	-0.113491
ENSMUSG00000001056	Nhp2	5.8485	5.81199	5.80452	5.78661	5.74919	5.80283	4.83089	4.75679	4.87289	4.87391	4.84477	4.97176	5.23068	5.81252	5.6976	5.52198	5.80302	5.96388	5.64058	5.8112	5.8268	5.62561	5.71197	5.84314	5.94766	6.37939	6.33451	6.34884	6.19834	6.58001	5.45708	5.43177	5.4315	5.55709	5.82167	5.77954	4.82019	4.89681	5.58026	5.76296	5.75953	5.72691	6.22052	6.37573	5.44442	3.66286	55.7858	-0.15532
ENSMUSG00000001062	Vps9d1	5.1059	5.20107	5.19865	5.1173	5.2108	5.15355	4.26728	4.37164	4.22298	4.35982	4.34745	4.25612	4.91908	5.13818	5.00141	4.98659	5.10309	5.20458	5.15329	5.09096	5.31406	5.18422	5.29153	5.12333	5.9406	5.7552	5.7753	5.66917	5.8615	5.66186	3.58269	3.92446	3.44238	3.63879	5.16854	5.16055	4.2873	4.32113	5.01956	5.09809	5.1861	5.19969	5.8237	5.73085	3.75357	2.36039	35.9148	-0.0402947
ENSMUSG00000001065	Zfp276	4.8991	4.79021	4.81396	4.77053	4.79775	4.78075	4.48319	4.38342	4.40419	4.35879	4.49254	4.3056	4.50543	4.77567	4.95813	4.45293	4.79256	4.53597	4.2109	4.18913	4.23286	4.09248	4.31679	4.34165	4.76898	4.70359	4.72014	4.60789	4.75476	4.67048	3.21565	3.51891	3.32987	3.51293	4.83443	4.78301	4.4236	4.38565	4.74641	4.59382	4.21096	4.25031	4.73091	4.67771	3.36728	2.28093	28.1056	-0.30841
ENSMUSG00000001082	Mfsd10	6.57892	6.63555	6.57847	6.5669	6.59348	6.62664	5.97001	5.70119	5.85162	5.83924	5.84876	5.94835	6.0454	6.82003	6.97812	6.22894	6.79355	6.97911	6.5559	6.66877	6.74585	6.67493	6.64697	6.75618	6.68984	7.14274	7.26511	7.25713	7.00548	7.21171	6.08382	6.3961	6.30929	6.26578	6.59765	6.59568	5.84094	5.87879	6.61452	6.6672	6.65684	6.69269	7.03256	7.15811	6.23996	4.19169	96.8225	-0.00601773
ENSMUSG00000001089	Luzp1	7.04315	7.03323	6.98168	6.96606	6.79962	7.04162	6.29105	6.16829	6.24848	6.1982	6.25873	6.32768	7.04968	6.93189	6.98236	6.99289	6.77879	6.7863	6.41669	6.43582	6.49716	6.41184	6.55774	6.34561	7.56188	7.30051	7.5743	7.58326	7.60359	7.60168	6.71977	6.49195	6.47903	6.68277	7.01935	6.93577	6.23594	6.26154	6.98798	6.85266	6.44989	6.4384	7.47889	7.59617	6.60586	4.38727	126.693	-0.193354
ENSMUSG00000001098	Kctd10	7.98622	7.84754	7.86704	7.86092	7.90767	7.83236	7.28396	7.31649	7.25137	7.23521	7.26342	7.06193	7.02855	7.67827	7.52505	7.01777	7.3984	7.33995	7.05855	7.27246	7.08448	6.91329	7.38793	7.11487	7.69999	7.84741	7.85545	7.7361	7.71906	7.7613	6.35187	6.77067	6.26319	6.21578	7.90027	7.86698	7.28394	7.18685	7.41063	7.25204	7.1385	7.13869	7.80095	7.73882	6.56127	4.15966	236.543	-0.066986
ENSMUSG00000001100	Poldip2	6.53546	6.51071	6.39638	6.43581	6.53889	6.39927	5.46317	5.54963	5.6155	5.47032	5.75742	5.58441	6.60468	6.48587	6.38787	6.52302	6.59589	6.6026	6.00123	6.16679	5.94366	5.98181	5.96835	6.19873	7.37386	7.29071	7.1962	7.07246	7.24533	7.1181	5.41159	5.15069	5.34751	5.35274	6.48085	6.45799	5.54276	5.60405	6.49281	6.57384	6.03723	6.04963	7.28692	7.1453	5.28114	3.56675	88.859	-0.0642428
ENSMUSG00000001105	Ift20	6.80578	6.73205	6.74698	6.80808	6.79876	6.81521	5.99748	5.884	5.86398	5.88424	5.96196	6.13753	6.223	6.61884	6.59323	6.28724	6.5944	6.67916	6.32652	6.28258	6.24568	6.4352	6.33757	6.49148	6.90203	6.97607	7.13821	7.33604	7.13361	7.31594	5.60948	5.76958	5.80229	5.77477	6.7616	6.80735	5.91515	5.99458	6.47836	6.52027	6.28492	6.42141	7.00544	7.26187	5.68953	3.85902	110.385	0.116906
ENSMUSG00000001119	Col6a1	2.22039	2.2679	2.26162	2.28001	2.25318	2.223	2.46892	2.49314	2.52425	2.4523	2.50738	2.43468	3.90814	3.5	3.17767	3.99705	3.49095	3.67202	3.32272	3.21855	3.33619	3.21521	3.22528	3.31939	4.42366	4.03141	4.37199	4.28514	4.32855	4.15025	2.97776	2.40406	2.59361	2.49928	2.24997	2.25206	2.49544	2.46479	3.5286	3.72001	3.29249	3.25329	4.27568	4.25464	2.69091	1.69763	4.77048	0.0582871
ENSMUSG00000001120	Pcbp3	4.58089	4.45367	4.43784	4.42866	4.61339	4.4797	3.98727	3.99839	4.01488	4.06313	4.01705	4.02361	5.1323	4.71955	4.77156	5.09188	4.97336	4.5295	4.46647	4.67072	4.85161	4.56867	4.62975	4.43605	5.69331	5.57296	5.29997	5.26925	5.42831	5.34515	4.06864	3.96869	3.67657	3.69248	4.4908	4.50725	4.00018	4.0346	4.87447	4.86491	4.66293	4.54483	5.52208	5.34757	4.01866	2.45635	22.8696	0.120608
ENSMUSG00000001123	Lgals9	10.2809	10.3194	10.3334	10.3336	10.2889	10.3758	9.69914	9.62268	9.64872	9.71946	9.75187	9.65002	9.17251	10.1459	10.0909	9.21692	10.1744	10.0726	9.66171	9.95891	10.0856	9.32242	10.0068	9.94473	10.0031	10.4494	10.6067	10.5902	10.5482	10.6261	8.95016	9.55437	9.47038	9.51174	10.3113	10.3328	9.65685	9.70712	9.80312	9.82132	9.90208	9.758	10.3531	10.5882	9.25226	6.32738	1280.71	0.033317
ENSMUSG00000001127	Araf	6.78629	6.92465	6.91849	6.85006	6.85593	6.88864	5.93712	5.88876	6.09627	6.15227	6.04516	6.03931	6.56428	7.1279	6.98552	6.64869	6.96204	7.07776	6.59355	6.70467	6.81472	6.52843	6.59994	6.71199	6.95051	7.27995	7.26213	7.13929	7.14507	7.28377	6.10144	6.22483	5.85362	6.31548	6.87648	6.86488	5.97405	6.07892	6.89257	6.89616	6.70431	6.61345	7.16419	7.18938	6.16313	4.05637	117.192	-0.0341145
ENSMUSG00000001128	Cfp	6.62699	6.5543	6.36444	6.40701	6.51879	6.61292	5.49357	5.73397	5.61422	5.50031	5.56584	5.51969	5.60483	6.12237	6.21056	5.96958	6.06314	6.21932	6.28434	6.07129	5.9305	6.35989	6.03697	5.63231	6.15478	6.51955	6.53202	6.50017	6.24088	6.39519	5.26724	4.76247	4.14041	4.55851	6.51524	6.5129	5.61392	5.52861	5.97925	6.08401	6.09538	6.00972	6.40212	6.37875	5.01485	2.89964	92.1781	-0.0126457
ENSMUSG00000001134	Uxt	3.35589	3.43289	3.47895	3.32868	3.37656	3.38488	2.10069	2.0995	2.07098	2.04963	2.02733	2.09658	2.9501	3.11278	3.20638	2.98889	3.21757	2.72621	2.35266	2.43789	2.47429	2.43465	2.45815	2.43278	3.63759	3.6777	3.79518	3.57924	3.6273	3.58101	2.35165	2.41705	2.36152	2.54959	3.42258	3.36338	2.09039	2.05784	3.08975	2.97755	2.42162	2.44186	3.70349	3.59585	2.38435	1.63704	10.5515	-0.817402
ENSMUSG00000001138	Cnnm3	6.09892	6.14987	6.15542	6.09802	6.15482	6.15402	5.19676	5.0577	5.15665	5.04751	5.25676	5.19537	6.33259	6.39125	6.44356	6.34251	6.17948	6.28682	5.86975	5.82212	5.79522	6.07429	6.23154	6.12049	6.85889	6.74971	6.81011	6.84993	6.75293	6.82477	5.30656	4.94887	5.25557	5.63841	6.13474	6.13562	5.13704	5.16655	6.38913	6.2696	5.82903	6.14211	6.80623	6.80921	5.12772	3.63133	70.3162	0.00278918
ENSMUSG00000001143	Lman2l	7.07214	7.23364	7.1128	7.02013	7.06072	7.18054	6.14177	6.19056	6.37768	6.27071	6.24476	6.33443	6.61422	6.96105	7.00038	6.57253	6.84836	7.17026	6.93708	6.67807	6.87413	6.90032	6.79691	6.68298	7.34588	7.50961	7.68356	7.77407	7.48442	7.9134	5.95244	6.11314	6.01354	6.10058	7.13953	7.08713	6.23667	6.2833	6.85855	6.86372	6.82976	6.7934	7.51302	7.72396	6.03279	4.03804	138.946	-0.123471
ENSMUSG00000001150	Mcm3ap	6.51053	6.51459	6.47221	6.55023	6.51426	6.48056	5.73713	5.50369	5.6782	5.80143	5.59816	5.68357	7.20686	6.4732	6.39493	7.06404	6.53741	6.47777	5.82154	6.11218	5.97944	6.29079	6.08937	6.14769	7.94913	7.48306	7.23296	7.31435	7.53707	7.29401	5.80143	5.31322	5.28559	5.3268	6.49911	6.51502	5.63967	5.69439	6.69167	6.69307	5.97106	6.17595	7.55505	7.38181	5.55732	3.53746	91.0159	0.0452456
ENSMUSG00000001151	Pcnt	6.58633	6.60079	6.80326	6.64357	6.49646	6.73329	6.05219	6.02063	5.91366	6.11629	5.99397	6.01277	7.20182	6.38628	6.86355	7.1528	6.70317	6.78944	6.48028	6.60019	6.43507	6.52935	6.6454	6.47346	7.55674	7.50989	7.62223	7.57997	7.55553	7.59655	6.2219	5.89724	5.67868	5.82878	6.66346	6.62444	5.99549	6.04101	6.81721	6.88181	6.50518	6.54941	7.56295	7.57735	6.05957	3.83582	100.89	-0.105635
ENSMUSG00000001156	Mxd1	5.36661	5.43797	5.43336	5.31692	5.27695	5.33496	5.01338	4.9761	5.04732	4.83039	4.87274	5.05523	5.12657	5.2891	5.23097	5.04907	5.18955	5.54458	5.04446	5.01792	5.04828	5.13231	4.90048	5.24361	5.50879	5.58661	5.73749	5.58685	5.54342	5.41966	5.02333	5.40474	5.06495	5.05473	5.41264	5.30961	5.01226	4.91945	5.21555	5.26107	5.03689	5.09213	5.61097	5.51665	5.21404	3.37323	41.2285	-0.46788
ENSMUSG00000001157	Gmcl1	5.45191	5.40862	5.37732	5.39904	5.36583	5.47224	4.49969	4.42042	4.44219	4.47387	4.45785	4.51688	6.36829	5.80898	5.88408	6.36533	5.84574	5.78243	5.20194	5.27086	5.0699	5.51754	5.25833	5.29338	6.57083	6.4335	6.43344	6.27644	6.46065	6.18995	5.40507	4.95192	5.03324	4.75084	5.41262	5.41237	4.4541	4.48287	6.02045	5.99783	5.1809	5.35641	6.47926	6.30901	5.1785	3.26136	42.707	0.000677453
ENSMUSG00000001158	Snrnp27	7.17036	7.25093	7.31871	7.17146	7.16814	7.3036	6.46808	6.50615	6.48509	6.33835	6.34097	6.3241	6.59102	7.06112	7.04468	6.46133	6.93127	6.97624	6.78724	6.77236	6.78149	6.65753	7.01036	6.83089	7.12668	7.21345	7.44854	7.40038	7.30461	7.68091	6.4658	6.75153	6.72788	6.53975	7.24667	7.2144	6.48644	6.33447	6.89894	6.78962	6.78037	6.83292	7.26289	7.46197	6.60866	4.42254	150.599	-0.0734454
ENSMUSG00000001166	Oas1c	NA	NA	NA	NA	NA	NA	NA	NA	NA	NA	NA	NA	NA	NA	NA	NA	NA	NA	NA	NA	NA	NA	NA	NA	2.28791	2.2924	2.28535	2.32165	2.43903	2.60922	NA	NA	NA	NA	NA	NA	NA	NA	NA	NA	NA	NA	2.28855	2.45663	NA	NA	NA	NA
ENSMUSG00000001173	Ocrl	6.1307	6.11976	6.02742	6.0626	6.24341	6.16694	5.16774	5.04555	5.05657	5.23897	5.23325	5.08247	7.45008	6.18467	6.29788	7.27856	6.45251	6.37649	6.17347	6.1334	6.07816	6.45369	6.23122	6.17785	8.29365	7.63232	7.64319	7.56861	7.86147	7.51341	6.38271	5.62545	5.38939	5.41613	6.09263	6.15765	5.08995	5.1849	6.64421	6.70252	6.12834	6.28758	7.85639	7.64783	6.00408	3.60184	70.1604	0.2149
ENSMUSG00000001175	Calm1	11.3622	11.3125	11.2394	11.4028	11.2069	11.3509	10.5878	10.7208	10.6142	10.598	10.6118	10.6413	11.1666	11.3568	11.294	11.1139	11.2741	11.2769	10.9607	10.884	10.9138	10.8734	10.9442	10.8015	11.7094	11.7484	11.8528	11.9445	11.8887	12.135	10.7061	10.737	11.2715	11.0752	11.3047	11.3202	10.6409	10.617	11.2725	11.2216	10.9195	10.873	11.7702	11.9894	10.7215	7.44888	2548.91	0.0257283
ENSMUSG00000001211	Agpat3	7.80195	7.81851	7.78079	7.72316	7.78329	7.75804	6.98938	6.85738	7.15949	6.95019	7.1166	7.00849	8.32152	8.02428	8.10828	8.34967	7.92906	8.13311	7.75264	7.65425	7.82449	8.02129	7.88588	7.87911	9.10044	8.65852	8.75268	8.49268	8.78738	8.64963	7.38486	7.05634	6.97272	6.95626	7.80042	7.75483	7.00208	7.02509	8.15136	8.13728	7.74379	7.92876	8.83721	8.64323	7.2206	4.643	219.511	-0.0909831
ENSMUSG00000001227	Sema6b	4.37965	4.51457	4.4367	4.39282	4.51508	4.36262	3.54239	3.49032	3.51745	3.54952	3.69328	3.53407	5.66023	5.28405	5.38554	5.81973	5.15353	5.47818	5.40443	5.22178	5.39768	5.63398	5.3611	5.42022	6.84184	6.40128	6.16611	6.10825	6.29232	6.13884	4.46203	4.30837	4.10819	4.1415	4.44364	4.42351	3.51672	3.59229	5.44327	5.48381	5.3413	5.47177	6.46974	6.1798	4.3852	2.7499	21.7134	-0.139606
ENSMUSG00000001228	Uhrf1	3.2699	3.19955	3.19658	3.18776	3.12717	3.10923	3.09721	3.15308	3.14106	3.20957	3.04961	3.11261	1.83807	1.92068	2.05703	2.10171	1.93575	1.9711	2.18492	2.24827	2.24033	2.10823	2.34024	2.19832	3.59992	3.86441	3.69567	4.26434	3.93833	3.82045	2.738	2.51041	2.60631	2.51256	3.22201	3.14139	3.13045	3.12393	1.93859	2.00285	2.22451	2.2156	3.72	4.00771	2.62421	1.70629	9.15918	-1.31084
ENSMUSG00000001229	Dpp9	6.7151	6.66194	6.70654	6.57133	6.78644	6.5791	5.91609	6.15907	5.83702	5.98625	6.03302	5.82263	6.92865	6.64831	6.3717	6.8455	6.56137	6.46852	6.36682	6.45603	6.33493	6.49166	6.30034	6.4641	8.07087	7.7085	7.50798	7.59791	7.80898	7.48263	6.18545	5.77037	4.94713	5.47804	6.69453	6.64562	5.97073	5.9473	6.64955	6.62513	6.38593	6.4187	7.76245	7.62984	5.97791	3.47506	102.254	-0.116947
ENSMUSG00000001240	Ramp2	3.55553	3.49407	3.52071	3.49308	3.50541	3.49342	2.56885	2.51199	2.58073	2.56393	2.64054	2.53697	2.97772	3.25077	3.29125	3.00683	3.09578	3.25819	2.85787	2.90064	2.85475	2.78079	2.83089	2.86201	3.40513	3.41507	3.30266	3.47993	3.17399	3.52601	2.5665	2.43982	2.25211	2.28723	3.52344	3.4973	2.55385	2.58048	3.17325	3.12027	2.87109	2.82456	3.37429	3.39331	2.50316	1.51311	11.411	-0.328869
ENSMUSG00000001247	Lsr	NA	NA	NA	NA	NA	NA	NA	NA	NA	NA	NA	NA	2.61637	2.23407	2.44836	2.64471	2.19756	2.4567	NA	NA	NA	NA	NA	NA	2.93453	2.76671	2.96108	2.80719	2.75216	2.79054	NA	NA	NA	NA	NA	NA	NA	NA	2.43293	2.43299	NA	NA	2.88744	2.7833	NA	NA	NA	NA
ENSMUSG00000001248	Gramd1a	6.74903	6.89449	6.96706	6.78443	6.99933	6.83047	6.04685	5.96366	5.81987	6.05662	6.00782	5.73948	7.0101	7.2715	6.9894	6.96551	6.87862	6.97712	6.26459	6.54733	6.52253	6.42384	6.58459	6.45448	7.76362	7.57111	7.69025	7.37374	7.40873	7.45332	6.31191	6.07576	6.02679	5.91606	6.87019	6.87141	5.94346	5.93464	7.09033	6.94042	6.44482	6.48763	7.67499	7.41193	6.19383	3.98095	117.733	0.0043805
ENSMUSG00000001249	Hpn	2.89907	2.83972	2.84355	2.86229	2.89873	2.88485	2.49267	2.50508	2.50632	2.48556	2.57481	2.52512	2.61743	2.99124	2.77123	2.67026	2.58686	2.88169	2.52418	2.62762	2.51834	2.5148	2.48467	2.44723	3.79922	3.84085	3.99229	3.84227	3.90646	4.34973	3.35913	3.17213	3.46512	3.40797	2.86078	2.88196	2.50136	2.5285	2.7933	2.71294	2.55671	2.48224	3.87745	4.03282	3.26563	2.29103	7.36543	0.390798
ENSMUSG00000001260	Gabrg1	4.9384	5.00545	4.93609	4.95806	4.92887	4.97669	3.7864	3.74997	3.74535	3.82891	3.69331	3.798	6.53429	5.40158	5.53952	6.48072	5.59693	5.79134	5.4523	5.05992	5.35937	5.7567	5.24634	5.60974	7.22567	6.74531	6.71642	6.58821	6.82639	6.58189	4.6942	4.08034	3.76508	3.73852	4.95998	4.95454	3.76057	3.77341	5.82513	5.95633	5.29053	5.53759	6.8958	6.6655	4.38727	2.5012	31.0948	-0.0326362
ENSMUSG00000001270	Ckb	10.7337	10.7224	10.8012	10.7741	10.748	10.6006	10.2256	10.2363	10.08	9.99311	10.23	9.97647	10.0364	10.3101	10.3323	10.0329	10.2686	10.1513	9.97144	10.2819	10.1939	9.69387	10.2117	10.1248	10.8153	10.8938	10.8238	10.5497	10.6839	10.2286	9.49833	9.6864	8.17354	8.41641	10.7524	10.7075	10.1807	10.0665	10.2263	10.1509	10.1491	10.0101	10.8443	10.4874	9.59236	5.52998	1701.56	-0.0645089
ENSMUSG00000001280	Sp1	8.89318	8.91413	8.89901	8.944	8.72297	9.02978	8.24266	8.35688	8.26269	8.29771	8.38004	8.40284	8.2495	8.88379	8.95799	8.2657	8.78575	8.98426	8.64256	8.71074	8.62058	8.66997	8.64566	8.7282	8.79923	9.20632	9.40853	9.26138	8.99162	9.39025	8.22359	8.4448	8.22404	8.3402	8.90211	8.89892	8.28741	8.3602	8.69709	8.67857	8.65796	8.68128	9.13803	9.21442	8.33419	5.52141	480.044	0.00647349
ENSMUSG00000001281	Itgb7	NA	NA	NA	NA	NA	NA	NA	NA	NA	NA	NA	NA	2.27355	2.49751	2.42838	2.35641	2.41508	2.48268	1.72517	1.60183	1.64638	1.66329	1.75598	1.64838	2.42444	2.50417	2.34398	2.33383	2.57281	2.44781	NA	NA	NA	NA	NA	NA	NA	NA	2.39981	2.41806	1.65779	1.68922	2.4242	2.45148	NA	NA	NA	NA
ENSMUSG00000001285	Myg1	6.17269	6.06447	6.01476	6.1391	6.10312	6.08657	5.71733	5.58756	5.75849	5.80654	5.71708	5.67029	5.51127	5.94117	5.68009	5.89359	5.87895	5.71397	5.51977	5.67256	5.58814	5.41521	5.55222	5.5029	6.3471	6.30957	6.39042	6.35063	6.42488	6.56253	5.4388	5.15232	4.8428	4.75477	6.08398	6.10959	5.68779	5.73131	5.71084	5.82884	5.59349	5.49011	6.34903	6.44601	5.29556	3.19919	68.6668	0.0784341
ENSMUSG00000001288	Rarg	2.47218	2.52778	2.56276	2.5208	2.46099	2.46397	NA	NA	NA	NA	NA	NA	2.91632	3.14424	2.81161	2.90558	2.79424	2.71721	2.36551	2.31694	2.31174	2.21459	2.28199	2.28983	3.50854	3.7878	3.74174	3.41871	3.58901	3.83186	NA	NA	NA	NA	2.52091	2.48192	NA	NA	2.95739	2.80568	2.3314	2.26214	3.67936	3.61319	NA	NA	5.69319	-0.959963
ENSMUSG00000001289	Pfdn5	8.24562	8.09051	8.19995	8.15874	8.12273	8.09613	7.43376	7.3241	7.47162	7.36015	7.29867	7.4806	7.43536	7.75565	7.96555	7.29483	7.8501	8.01137	7.57805	7.7016	7.77816	7.42453	7.82076	7.75833	7.91283	8.18127	8.4409	8.2278	8.25354	8.55783	7.32534	7.52141	7.42139	7.59249	8.17869	8.12587	7.40983	7.37981	7.71885	7.71876	7.68594	7.66787	8.17833	8.34639	7.42337	5.00463	285.031	-0.101409
ENSMUSG00000001300	Efnb2	4.57535	4.57684	4.60001	4.57414	4.52011	4.47662	3.90207	3.9144	3.88418	3.96514	4.06355	3.95548	5.08936	4.91118	4.95587	5.24733	4.85725	5.10944	5.02308	4.80248	4.88206	5.04895	4.79943	4.65247	6.03918	5.80247	5.70382	5.87564	5.89936	5.88751	4.59154	4.53698	4.5223	4.4109	4.58407	4.52362	3.90022	3.99472	4.98547	5.07134	4.90254	4.83362	5.84849	5.8875	4.56426	2.97774	23.533	-0.406581
ENSMUSG00000001305	Rrp15	5.66199	5.40751	5.43527	5.45807	5.39994	5.5076	4.70491	4.72251	4.68028	4.65588	4.47827	4.63017	4.94294	4.89368	4.93853	4.90818	5.22316	5.09286	5.26717	5.03751	5.1991	4.89499	4.97975	4.96073	5.51793	5.7609	6.11027	5.86234	5.75878	5.87549	5.21505	5.0533	5.39673	5.27378	5.50159	5.4552	4.70256	4.58811	4.92505	5.07473	5.16793	4.94516	5.79637	5.8322	5.13417	3.55684	45.1254	-0.216355
ENSMUSG00000001313	Rnd2	3.04596	3.0566	3.08242	2.98475	3.10653	3.01935	2.16907	2.09765	2.14026	2.1118	2.14254	2.16558	3.91633	3.27462	3.50228	3.92463	3.14458	3.63125	3.66498	3.8255	3.82064	3.97565	3.89625	3.84805	5.2821	5.05311	4.73129	4.77664	4.96975	4.7576	2.61626	2.3903	2.34904	2.44495	3.06166	3.03688	2.13566	2.13997	3.56441	3.56682	3.77037	3.90665	5.02217	4.83466	2.50328	1.598	8.29902	-0.391914
ENSMUSG00000001323	Srr	5.53731	5.64924	5.69365	5.72608	5.7826	5.56261	4.61457	4.46333	4.43045	4.57265	4.45313	4.57161	6.94833	6.34071	6.24474	7.00087	6.23125	6.05343	5.91917	5.79055	5.48463	5.88253	5.74983	5.77421	7.66646	7.36635	6.98781	7.06005	7.25694	7.13025	5.08843	4.77959	4.69202	4.74277	5.62674	5.69043	4.50279	4.53246	6.51126	6.42852	5.73145	5.80219	7.34021	7.14908	4.93401	3.14493	50.9641	0.255042
ENSMUSG00000001334	Fndc5	3.86466	4.06208	3.8991	3.88456	3.90458	3.88498	3.40984	3.44776	3.48409	3.46644	3.48243	3.48706	5.29635	4.3352	4.79431	5.59984	4.50082	4.93654	4.55722	4.46627	4.58584	4.67316	4.65962	4.50854	6.18482	5.77026	5.64538	5.29823	5.74157	5.44014	3.567	3.22386	2.79923	2.8277	3.94195	3.89137	3.44723	3.47865	4.80862	5.0124	4.53645	4.61378	5.86682	5.49331	3.39543	1.87564	15.2221	-0.52404
ENSMUSG00000001348	Acp5	6.50657	6.88122	6.83165	6.41056	7.26878	6.44146	5.6911	6.19336	5.58198	5.66805	5.62093	6.57677	5.52985	6.53786	5.49629	6.00919	5.4621	5.62368	4.85783	4.87844	4.9407	4.78697	4.70694	4.54948	3.8725	4.51395	4.35063	3.9493	3.90183	4.03305	3.55417	4.2051	3.52381	3.82007	6.73981	6.70693	5.82215	5.95525	5.85467	5.69832	4.89232	4.68113	4.24569	3.9614	3.87963	2.44796	113.767	0.0738733
ENSMUSG00000001366	Fbxo9	4.8725	4.85362	4.83643	4.87475	4.88	4.8204	3.76017	3.74716	3.70256	3.81462	3.72416	3.83567	6.16068	5.44748	5.5462	6.24267	5.49526	5.36769	4.92461	5.12153	5.14041	5.00369	5.01829	5.18398	6.7293	6.55594	6.2701	6.26622	6.51318	6.37325	4.30912	4.00575	4.26884	4.22788	4.85418	4.85838	3.73663	3.79149	5.71812	5.70187	5.06219	5.06865	6.51845	6.38422	4.15743	2.83224	28.9885	0.0261052
ENSMUSG00000001376	Vps50	7.89682	7.82283	7.85354	7.9721	7.91238	7.86503	7.2763	7.1991	7.21131	7.16004	6.89907	7.02485	8.32979	7.87528	7.89834	8.32666	7.9647	7.75276	7.3086	7.34899	7.47382	7.30961	7.56244	7.43682	8.87821	8.7737	8.61578	8.754	8.6873	8.63009	6.77775	6.70097	6.88857	6.93872	7.85773	7.9165	7.2289	7.02799	8.03447	8.01471	7.37714	7.43629	8.7559	8.69046	6.73936	4.6091	237.133	0.116685
ENSMUSG00000001380	Hars	7.61174	7.49746	7.5085	7.52072	7.47475	7.59617	6.94451	6.82222	6.99981	6.96205	6.82617	6.80277	7.22737	7.106	7.15881	7.17512	7.1274	7.21432	6.69019	6.96276	7.06672	6.68103	7.1254	7.04684	7.84463	7.93841	7.77418	7.89352	7.95349	7.97407	6.55978	7.00786	6.65898	6.4874	7.53923	7.53055	6.92218	6.86366	7.16406	7.17228	6.90656	6.95109	7.85241	7.94036	6.78382	4.38212	185.816	-0.0183925
ENSMUSG00000001383	Zmat2	8.48034	8.42386	8.53795	8.51265	8.27883	8.58128	7.9265	8.10497	7.92201	7.902	7.76913	7.92048	7.799	8.18372	8.23422	7.74613	8.20133	8.28838	7.9433	7.93167	7.97352	7.64504	8.00089	7.85608	8.54933	8.84067	8.89305	8.94104	8.78273	9.04536	7.51687	7.66613	7.87923	7.73501	8.48072	8.45759	7.9845	7.86387	8.07231	8.07861	7.9495	7.834	8.76102	8.92304	7.5915	5.20475	356.314	-0.0303095
ENSMUSG00000001403	Ube2c	3.49675	3.27229	3.30848	3.28659	3.28019	3.29821	2.61524	2.54462	2.68507	2.56744	2.56947	2.61248	2.91755	3.56693	3.08537	3.07929	3.05359	3.22999	3.08908	2.88592	3.04531	2.99419	3.05659	3.05018	3.7685	3.91628	3.76353	4.42581	4.67495	4.38886	NA	NA	NA	NA	3.35917	3.28833	2.61498	2.58313	3.18995	3.12096	3.00677	3.03365	3.8161	4.49654	NA	NA	10.2959	-1.06132
ENSMUSG00000001415	Smg5	6.0774	6.11328	6.06601	6.11721	6.27137	6.15252	5.48665	5.58131	5.60646	5.43913	5.3567	5.35723	6.48129	6.23167	6.34818	6.57092	6.30451	6.40251	6.24537	6.09511	6.15606	6.00424	6.21265	6.33267	7.21682	7.07402	7.21894	6.98251	7.16073	7.09491	5.49498	5.70689	5.56778	5.43158	6.08556	6.18037	5.55814	5.38435	6.35371	6.42598	6.16552	6.18319	7.16993	7.07938	5.60093	3.66645	70.5397	0.311015
ENSMUSG00000001416	Cct3	9.21852	9.07599	8.99957	9.09458	9.16173	9.11267	8.41518	8.22274	8.34612	8.37592	8.29352	8.19204	9.12095	8.9404	8.8915	8.98998	8.92668	8.80989	8.40248	8.5405	8.49553	8.26911	8.54115	8.46311	9.8198	9.73323	9.64227	9.61912	9.77934	9.65906	7.80762	8.24433	7.98053	7.93936	9.09803	9.12299	8.32802	8.28716	8.98428	8.90885	8.4795	8.42446	9.73177	9.68584	8.02597	5.30663	554.141	0.0363065
ENSMUSG00000001418	Glmp	8.43616	8.48275	8.4296	8.46197	8.52445	8.37591	7.64719	7.84449	7.89676	7.82169	7.9566	7.87166	7.75198	8.61532	8.67206	7.99395	8.53641	8.8032	8.53346	8.42762	8.4863	8.53115	8.50053	8.4737	8.61019	8.88406	9.05282	9.43983	9.00613	9.72309	8.04671	8.13253	9.03796	9.44533	8.4495	8.45411	7.79615	7.88332	8.34645	8.44452	8.48246	8.50179	8.84903	9.38968	8.08962	6.16109	350.528	0.011054
ENSMUSG00000001419	Mef2d	7.76115	7.75804	7.78523	7.79588	7.72844	7.81529	7.06217	7.00491	7.12753	7.0619	7.13976	7.11482	7.61605	7.59223	7.59856	7.50463	7.73451	7.55515	7.36346	7.54743	7.57051	7.39962	7.62445	7.48476	8.55473	8.33309	8.3033	8.29098	8.32245	8.17896	6.89439	6.73561	6.81778	6.9781	7.76814	7.77987	7.06487	7.10549	7.60228	7.5981	7.4938	7.50294	8.39704	8.26413	6.815	4.59863	219.023	0.0242582
ENSMUSG00000001424	Snd1	8.97971	8.7241	9.04095	9.19121	8.91787	8.92991	8.5291	8.39767	8.26897	8.32578	8.50326	8.16739	8.36656	8.44282	8.30069	8.15615	8.34809	8.14058	7.8554	8.17896	7.9556	7.67755	8.22442	8.1872	9.15532	9.17908	9.04371	9.16096	9.25018	9.03145	7.63457	7.75241	7.70471	7.61012	8.91492	9.013	8.39858	8.33214	8.37002	8.21494	7.99665	8.02972	9.12604	9.14753	7.69349	5.10494	504.752	0.163347
ENSMUSG00000001435	Col18a1	3.05921	2.98934	3.0246	2.97958	3.01766	3.04665	2.29296	2.27413	2.29663	2.24384	2.2584	2.289	3.10144	3.00095	3.28037	3.36444	3.17899	3.25968	3.58897	3.70743	3.78225	3.83038	3.64452	3.75254	3.96996	3.75781	3.62426	3.60205	3.64884	3.47798	3.31302	3.17453	3.26189	3.14987	3.02438	3.01463	2.28791	2.26375	3.12759	3.2677	3.69288	3.74248	3.78401	3.57629	3.24377	2.13726	8.15315	-0.163971
ENSMUSG00000001436	Slc19a1	5.00755	5.05342	5.10265	5.09719	5.05768	5.06347	4.22483	4.3907	4.23472	4.22138	4.14867	4.239	4.77323	5.2118	4.93383	4.82628	5.02653	5.18291	5.03656	5.08137	4.86184	4.94906	5.03072	5.12957	5.38996	5.50191	5.6856	5.45728	5.45635	5.44034	4.43162	4.35903	4.38389	4.38702	5.05454	5.07278	4.28342	4.20302	4.97295	5.01191	4.99326	5.03645	5.52582	5.45132	4.39532	2.92364	33.5076	0.0910084
ENSMUSG00000001440	Kpnb1	10.5091	10.3838	10.5382	10.5874	10.4636	10.518	9.91557	9.83337	9.83662	9.82997	9.78511	9.73214	9.724	10.1541	10.1195	9.56404	10.2437	10.0062	9.58773	9.86998	9.80211	9.27738	9.83057	9.85545	10.2117	10.563	10.6617	10.6269	10.5287	10.3748	8.87947	9.22137	8.81136	8.82937	10.4771	10.523	9.86186	9.78241	9.99922	9.93798	9.75327	9.65447	10.4788	10.5101	9.05042	5.88024	1451.03	0.0686004
ENSMUSG00000001441	Npepps	8.4761	8.43653	8.48336	8.468	8.55935	8.30333	7.55919	7.61423	7.51199	7.55126	7.50675	7.34344	9.30095	8.64991	8.54888	9.19087	8.5319	8.54073	8.07359	8.22436	8.19692	8.24009	8.19871	8.18344	9.90574	9.60553	9.37224	9.37416	9.57556	9.42913	7.88423	7.6539	7.38076	7.2774	8.46533	8.44356	7.5618	7.46715	8.83325	8.7545	8.16496	8.20741	9.62784	9.45962	7.76906	4.88605	351.882	-0.0296006
ENSMUSG00000001445	Mrpl10	6.17717	6.12226	6.07784	6.14361	6.02159	6.07719	5.4658	5.41186	5.26679	5.30571	5.3533	5.45251	5.9492	6.29681	6.39752	6.19991	6.11773	6.33795	5.77857	5.9078	5.77986	5.71365	5.75197	5.92781	6.69067	6.68175	6.64561	6.83956	6.76205	6.74795	5.63161	5.48879	5.75557	5.51346	6.12576	6.08079	5.38148	5.37051	6.21451	6.21853	5.82207	5.79781	6.67267	6.78319	5.5602	3.75634	68.9335	-0.145732
ENSMUSG00000001467	Cyp51	7.12008	7.07115	7.00548	6.97727	7.083	7.08846	6.1951	6.00456	6.26127	6.24971	6.13209	6.29189	7.11724	6.88934	6.9287	7.22311	6.97278	7.04513	6.95265	6.72652	6.67318	6.89994	6.69994	6.62978	7.60766	7.71054	7.87542	8.03041	7.7605	7.93941	6.22851	5.71092	6.45579	6.29512	7.06557	7.04958	6.15364	6.22456	6.97843	7.08034	6.78412	6.74322	7.73121	7.91011	5.96972	4.2503	133.441	-0.0370112
ENSMUSG00000001472	Tcf25	8.49013	8.56132	8.52517	8.50095	8.52914	8.40344	7.75413	7.80328	7.85441	7.82603	7.74484	7.62879	9.0696	8.57372	8.55809	8.95821	8.68817	8.57249	8.28512	8.3466	8.30038	8.33376	8.3096	8.4084	9.80101	9.49551	9.32907	9.31283	9.55702	9.25865	7.67249	7.51224	7.73779	7.6074	8.52554	8.47784	7.80394	7.73322	8.7338	8.73962	8.3107	8.35059	9.54186	9.37617	7.59236	5.11506	362.877	-0.0831773
ENSMUSG00000001473	Tubb6	5.37751	5.23373	5.14276	5.15728	5.26654	5.11206	4.30353	4.43571	4.40328	4.28332	4.44037	4.39789	3.96571	4.67625	4.58052	4.09727	4.34353	4.57245	3.97867	4.24356	4.33871	4.08408	4.19102	4.29875	5.20509	5.35409	5.47442	5.91717	5.61175	5.90432	4.57427	5.07551	5.95968	6.21716	5.25133	5.17863	4.38084	4.37386	4.40749	4.33775	4.18698	4.19128	5.34454	5.81108	4.82489	4.05895	37.5475	-0.356892
ENSMUSG00000001482	Def8	5.45889	5.42269	5.43693	5.38103	5.46503	5.36499	4.46934	4.69826	4.60441	4.48611	4.63813	4.54962	5.32008	4.93101	5.20673	5.39087	4.98088	5.11755	5.06872	5.03377	4.97426	5.13146	5.20618	4.96567	6.32156	6.19039	6.07082	5.99542	6.15362	6.03939	4.24526	4.50062	4.31131	4.1719	5.4395	5.40368	4.59067	4.55795	5.15261	5.1631	5.02558	5.1011	6.19426	6.06281	4.37294	2.82774	42.9001	-0.151491
ENSMUSG00000001506	Col1a1	4.24802	4.32976	4.26066	4.22858	4.42902	4.33075	2.96557	3.04864	2.91513	2.9211	2.9778	3.13754	4.36804	4.22047	4.32055	4.72345	3.80795	4.13551	4.75024	4.40525	4.46478	5.21911	4.66016	4.37528	5.2492	5.19089	4.83124	4.85969	4.9379	5.05201	3.84668	3.58839	3.15739	3.08262	4.27948	4.32945	2.97645	3.01215	4.30302	4.2223	4.54009	4.75152	5.09044	4.94987	3.71753	2.08	19.9626	0.40324
ENSMUSG00000001507	Itga3	4.05234	4.08265	4.10264	4.05334	4.19948	4.00024	3.00205	3.01874	3.07137	3.0472	3.04929	3.12039	5.55937	4.81286	4.69437	5.75525	4.96234	5.00923	5.03132	4.94396	4.7394	5.44121	4.9206	5.19254	6.67113	5.81332	6.07969	5.8776	6.19643	5.84257	4.31929	4.23294	3.7568	3.82489	4.07921	4.08435	3.03072	3.07229	5.0222	5.24227	4.9049	5.18479	6.18805	5.9722	4.27611	2.52723	17.064	0.0726659
ENSMUSG00000001517	Foxm1	2.15739	2.20354	2.19775	2.14875	2.20028	2.13711	1.76466	1.79833	1.83403	1.79354	1.84181	1.82395	NA	NA	NA	NA	NA	NA	NA	NA	NA	NA	NA	NA	2.50731	2.67876	2.58994	2.91706	2.77705	2.91858	NA	NA	NA	NA	2.18622	2.16205	1.79901	1.81976	NA	NA	NA	NA	2.592	2.8709	NA	NA	4.50012	-0.714447
ENSMUSG00000001518	Itfg2	4.61629	4.68096	4.72918	4.66026	4.67915	4.69848	3.84827	3.74825	3.87576	3.80668	3.96443	3.89193	5.15847	4.57576	4.33123	5.15812	4.54901	4.41542	4.32183	4.32419	4.38369	4.20878	4.28677	4.36316	6.05961	5.76304	5.44365	5.57369	5.82036	5.33955	3.80091	3.46233	3.37166	3.54907	4.67547	4.6793	3.82409	3.88768	4.68849	4.70751	4.34324	4.28624	5.75543	5.57787	3.63162	2.30691	25.6386	0.0181776
ENSMUSG00000001521	Tulp3	4.78386	4.70777	4.66881	4.70276	4.84048	4.73202	4.22406	4.19492	4.12158	4.18402	4.11991	4.17793	4.9315	5.04609	4.90667	4.70588	4.93364	4.89376	4.5049	4.66459	4.73492	4.66385	4.83084	4.82061	5.53553	5.7291	5.76207	5.90175	5.52807	5.90809	4.44295	4.37525	4.47776	4.6057	4.72015	4.75842	4.18019	4.16062	4.96142	4.84443	4.6348	4.77177	5.67557	5.7793	4.4091	3.02782	26.8904	0.237892
ENSMUSG00000001524	Gtf2h4	5.06031	5.06275	5.06487	5.1241	4.99955	5.0826	4.40142	4.58057	4.4348	4.4458	4.5724	4.44077	4.81422	5.22693	5.05976	4.84173	5.04303	4.94519	4.61711	4.77211	4.55618	4.60364	4.75016	4.77917	5.15274	5.25954	5.28127	5.35769	5.33025	5.49625	3.89709	3.78595	4.04954	4.00906	5.06264	5.06875	4.47226	4.48632	5.03364	4.94331	4.64847	4.71099	5.23118	5.39473	3.84152	2.6862	33.5968	0.036805
ENSMUSG00000001525	Tubb5	11.0811	10.8272	10.8805	11.0212	10.9231	10.8921	10.3121	10.2275	10.3209	10.3356	10.2037	10.259	10.4026	10.6595	10.6625	10.2908	10.6878	10.6041	10.1345	10.3829	10.2707	10.0469	10.2996	10.3138	11.2091	11.175	11.1431	11.3962	11.3711	11.2036	9.96458	10.1506	9.89682	9.9725	10.9296	10.9455	10.2868	10.2661	10.5749	10.5276	10.2627	10.2201	11.1757	11.3236	10.0576	6.62311	1968.33	0.0177421
ENSMUSG00000001542	Ell2	4.76092	4.79636	4.81198	4.76851	4.91199	4.78815	3.93904	3.87367	3.9367	4.14694	3.9264	3.9992	6.10017	5.23771	4.96499	6.01535	5.02598	5.0416	5.19408	4.72374	4.629	5.15146	4.85334	4.82776	6.82969	6.43802	6.27032	6.48571	6.60707	6.88313	5.79919	5.44552	6.70929	6.67689	4.78975	4.82288	3.91647	4.02418	5.43429	5.36098	4.84894	4.94419	6.51268	6.65864	5.62236	4.46206	28.0945	0.205547
ENSMUSG00000001552	Jup	8.8502	8.79823	9.04431	9.10232	8.83595	8.86342	8.5973	8.39296	8.36383	8.48504	8.37654	8.45178	8.1805	8.64643	8.53428	8.17573	8.56167	8.41522	7.86029	8.25342	8.02334	7.70878	8.05739	8.19938	8.83194	8.86666	8.79618	8.98531	8.83375	8.99305	7.86184	7.89333	7.4129	7.74381	8.89758	8.93389	8.45136	8.43779	8.45374	8.38421	8.04568	7.98852	8.83159	8.93737	7.87759	5.05224	486.476	0.0636964
ENSMUSG00000001555	Fkbp10	2.20872	2.1402	2.08933	2.12667	2.15619	2.1151	NA	NA	NA	NA	NA	NA	2.24089	2.11056	2.18568	2.52382	2.36408	2.287	2.53974	2.63734	2.66687	2.71531	2.64679	2.64032	3.76898	3.59593	3.81677	3.69051	3.78063	3.84154	2.56421	2.15419	2.41206	2.13872	2.14608	2.13265	NA	NA	2.17905	2.39163	2.61465	2.66747	3.72723	3.77089	2.3592	1.51693	4.4597	-0.430373
ENSMUSG00000001569	Nom1	6.66956	6.63292	6.71188	6.66753	6.62482	6.62341	6.10412	5.99862	6.05343	6.14219	6.0183	6.10836	6.50642	6.17432	6.10262	6.26817	6.15964	6.19082	5.81006	5.9803	5.85794	5.53911	5.92996	5.97228	6.99896	7.0553	7.11373	6.9282	7.08101	6.95019	5.16276	5.38288	5.65123	5.46779	6.67145	6.63859	6.05206	6.08962	6.26112	6.20621	5.88277	5.81378	7.056	6.98647	5.27282	3.70634	100.855	-0.08869
ENSMUSG00000001576	Ergic1	8.55544	8.57357	8.58471	8.3984	8.53744	8.50455	7.75507	7.81293	7.87898	7.62974	7.53449	7.82528	8.07018	8.46054	8.35254	8.05135	8.3977	8.5263	8.51385	8.27665	8.3516	8.38663	8.48548	8.27358	8.78949	8.86254	9.1102	8.98514	8.80334	9.18825	8.05407	8.12634	7.81028	7.86272	8.57124	8.48013	7.81566	7.66317	8.29442	8.32512	8.3807	8.3819	8.92074	8.99225	8.0902	5.22433	369.234	-0.158664
ENSMUSG00000001627	Ifrd1	5.1563	5.13403	5.16795	5.16149	5.24175	5.12725	4.36041	4.49356	4.38941	4.24174	4.30086	4.37612	5.44631	5.2713	5.25852	5.46865	5.16126	5.1046	4.67236	4.54405	4.57613	4.62841	4.51641	4.6478	6.0378	6.01414	5.73934	5.89548	6.14952	6.11809	5.00282	4.40418	5.08167	5.11148	5.15276	5.17683	4.41446	4.30624	5.32537	5.24484	4.59752	4.59754	5.93043	6.05436	4.7035	3.39772	35.948	0.124333
ENSMUSG00000001630	Stk38l	4.41722	4.41179	4.42554	4.34667	4.34269	4.3371	3.45599	3.4343	3.59889	3.38583	3.40196	3.41335	4.63611	4.25021	4.11857	4.47262	4.46686	4.23405	3.98889	3.82128	4.00361	4.06988	4.12862	3.89249	5.24306	5.37292	5.3577	5.32497	5.27368	4.96452	3.20994	2.86222	3.07278	3.23421	4.41819	4.34215	3.49639	3.40038	4.33496	4.39118	3.93793	4.03033	5.32456	5.18772	3.03608	2.10233	20.8425	-0.574812
ENSMUSG00000001632	Brpf1	6.61477	6.66966	6.62434	6.6155	6.63449	6.65727	5.9063	5.99321	5.94022	5.96027	5.98826	5.97075	6.06911	6.06642	6.20098	6.1111	6.03676	6.0338	5.8604	5.90718	5.66479	5.44053	5.92098	5.88815	7.05134	7.09408	7.11276	6.84053	6.8942	6.54937	5.49007	5.59201	5.23508	5.58791	6.63626	6.63575	5.94658	5.97309	6.11217	6.06055	5.81079	5.74989	7.08606	6.76137	5.54104	3.60766	99.4808	-0.00215395
ENSMUSG00000001642	Akr1b3	5.28828	5.32428	5.28357	5.28593	5.40245	5.34574	4.08003	3.95039	4.10275	4.0075	4.11061	4.07042	4.64017	5.17708	4.98003	4.5679	4.98843	5.01542	4.52364	4.63199	4.74233	4.53175	4.50872	4.74683	5.20263	5.14272	5.49561	5.61043	5.56456	5.39001	3.79635	4.34909	4.27683	4.43703	5.29871	5.3447	4.04439	4.06284	4.93243	4.85725	4.63265	4.59577	5.28032	5.52167	4.07272	2.90462	40.1016	0.214006
ENSMUSG00000001663	Gstt1	NA	NA	NA	NA	NA	NA	1.68986	1.80667	1.69824	1.67887	1.72469	1.75523	3.51965	3.02763	2.80806	3.60189	2.9473	3.02028	3.27982	3.25019	3.13852	3.22066	3.34075	3.2412	4.51699	4.53249	4.39859	4.16613	4.50432	4.31703	NA	NA	NA	NA	NA	NA	1.73159	1.7196	3.11844	3.18982	3.22285	3.26754	4.48269	4.32916	NA	NA	NA	NA
ENSMUSG00000001665	Gstt3	2.34069	2.36706	2.33897	2.38945	2.3839	2.36708	NA	NA	NA	NA	NA	NA	1.99621	1.87429	1.94298	1.98437	1.88976	1.8151	2.25992	2.24618	2.26985	2.20486	2.39319	2.13558	2.9687	3.14034	3.06354	2.90273	3.13927	2.78522	NA	NA	NA	NA	2.34891	2.38014	NA	NA	1.93783	1.89641	2.25865	2.24455	3.05753	2.94241	NA	NA	5.17966	0.815823
ENSMUSG00000001666	Ddt	4.55734	4.53316	4.47695	4.53839	4.44651	4.52011	3.92542	3.84339	3.90633	3.83803	3.93557	3.89837	4.32786	4.90676	4.94114	4.4241	4.55789	4.84642	4.50461	4.73101	4.6986	4.71164	4.64894	4.63545	5.05611	5.16359	5.0278	5.29736	5.0094	5.32205	3.84451	4.05891	4.19978	4.27826	4.52248	4.50167	3.89171	3.89066	4.72525	4.60947	4.64474	4.66534	5.0825	5.2096	3.95171	2.82601	22.9016	-0.143284
ENSMUSG00000001674	Ddx18	5.2518	5.0136	5.20017	5.23896	5.04641	5.13054	4.25883	4.22425	4.22315	4.26207	4.31182	4.20113	4.59244	4.74955	4.27333	4.40464	4.73389	4.47527	4.39812	4.47643	4.38148	4.1848	4.51068	4.55782	5.27339	5.48938	5.48885	5.61369	5.59019	5.50354	3.58002	3.67757	3.67767	3.93819	5.15519	5.13863	4.23541	4.25834	4.53844	4.53793	4.41868	4.41777	5.41721	5.56914	3.6288	2.53862	35.9765	-0.0900508
ENSMUSG00000001687	Ubl3	9.37294	9.40993	9.43032	9.37802	9.43126	9.4066	8.58859	8.66124	8.76443	8.68971	8.75731	8.75349	8.91691	9.53817	9.49185	8.96239	9.42234	9.56444	9.23327	9.21794	9.35252	9.37657	9.27463	9.33596	9.52981	9.65453	9.87109	9.70735	9.60875	9.83402	8.67612	8.87722	8.82862	9.09114	9.40439	9.40529	8.67142	8.7335	9.31564	9.31639	9.26791	9.32905	9.68514	9.71671	8.77667	5.97325	678.02	0.0014199
ENSMUSG00000001700	Gramd3	3.21039	3.1596	3.10376	3.15589	3.15926	3.16716	2.49837	2.50688	2.58465	2.52301	2.51095	2.60672	3.78409	3.88769	3.70536	4.00102	3.56342	3.71253	3.85995	3.76595	3.85481	3.97808	3.79112	3.79935	4.20847	4.32595	4.4437	4.30082	4.37083	4.58488	3.58609	3.39187	3.70727	3.62791	3.15792	3.16077	2.52997	2.54689	3.79238	3.75899	3.82691	3.85618	4.32604	4.41884	3.48898	2.44506	8.98907	0.0313212
ENSMUSG00000001707	Eef1e1	6.46919	6.33322	6.37526	6.26036	6.39442	6.47156	5.64877	5.81091	5.74276	5.71476	5.56223	5.67705	5.96839	6.34134	6.38482	5.92337	6.50766	6.54504	6.12615	6.00325	5.95576	6.03671	6.3861	6.04774	6.55367	6.56704	6.94428	6.67381	6.84501	6.74501	5.69971	5.81628	6.20866	6.10472	6.39256	6.37545	5.73415	5.65135	6.23152	6.32535	6.02839	6.15685	6.68833	6.75461	5.75799	4.10446	83.9523	-0.0435794
ENSMUSG00000001729	Akt1	8.24632	8.37632	8.42062	8.3002	8.45867	8.36644	7.27005	7.46441	7.49377	7.27335	7.35534	7.39141	7.91878	8.25882	8.34252	7.94496	8.3001	8.33241	7.86575	8.03938	8.04647	7.92083	7.98658	8.01421	8.67537	8.60875	8.86942	8.57321	8.60177	8.5896	7.58076	7.2674	7.25691	7.39106	8.34775	8.3751	7.40941	7.34003	8.17337	8.19249	7.98387	7.97387	8.71785	8.58819	7.42408	4.88266	329.778	0.0487198
ENSMUSG00000001741	Il16	9.5133	9.23529	9.32442	9.58447	9.28749	9.35355	8.90235	8.82916	8.61407	8.89365	8.74408	8.6973	8.50686	9.06409	9.06427	8.46875	9.08421	8.98863	8.4214	8.89983	8.73239	8.38554	8.82198	8.85001	9.07115	9.41091	9.53706	9.35534	9.30825	9.16705	7.78101	8.22858	7.10518	7.40915	9.35767	9.4085	8.78186	8.77834	8.87841	8.8472	8.68454	8.68584	9.33971	9.27688	8.0048	4.83811	673.223	0.0845089
ENSMUSG00000001750	Tcirg1	7.69839	7.89314	7.98456	7.81667	7.9019	7.97331	7.30794	7.41199	7.11225	7.24867	7.40336	7.16623	6.924	7.94307	7.69661	6.8352	7.76166	7.85079	7.5211	7.62452	7.65882	7.4039	7.69187	7.39381	7.82476	7.96988	7.92635	8.36277	8.03833	8.53355	6.86986	7.31867	8.34059	8.46224	7.8587	7.89729	7.27739	7.27275	7.52122	7.48255	7.60148	7.49653	7.907	8.31155	7.09427	5.60095	236.587	0.0664157
ENSMUSG00000001751	Naglu	8.50204	8.62449	8.65071	8.49476	8.54154	8.60749	7.84417	7.91757	7.93954	8.12927	7.83474	8.02597	7.89988	8.68788	8.67036	8.07232	8.56699	8.65754	8.68788	8.58427	8.6879	8.56101	8.58934	8.45976	8.81138	9.24171	9.2804	9.72006	9.2917	10.0092	7.95241	7.90379	9.1703	9.25914	8.59241	8.54793	7.90043	7.99666	8.41937	8.43228	8.65335	8.5367	9.11116	9.67364	7.9281	6.14315	380.798	-0.0805049
ENSMUSG00000001755	Coasy	6.15288	6.1579	6.24693	6.34656	6.36861	6.18769	5.64385	5.59888	5.75392	5.67415	5.73613	5.80814	6.08016	5.97546	6.27932	6.03208	6.29477	6.05107	5.76354	5.6859	5.68625	5.69309	5.82019	5.86396	6.5157	6.62415	6.74047	6.61679	6.68759	6.52992	5.1785	5.24324	5.21227	5.2816	6.18591	6.30095	5.66555	5.73947	6.11165	6.12598	5.7119	5.79241	6.62677	6.61144	5.21087	3.49796	76.3778	0.360931
ENSMUSG00000001761	Smo	4.60983	4.57939	4.62762	4.67289	4.75476	4.57774	3.80362	3.84242	3.79372	3.84335	3.90789	3.75178	4.20448	4.82519	4.76125	4.43988	4.50058	4.47229	4.62112	4.69365	4.60023	4.67791	4.63841	4.75737	4.85737	4.95287	5.05135	5.0209	4.77986	5.00527	2.95006	2.94422	3.18534	3.14589	4.60561	4.66846	3.81325	3.83434	4.59698	4.47092	4.63833	4.69123	4.95386	4.93534	2.94714	2.11041	25.0969	0.419877
ENSMUSG00000001763	Tspan33	5.67362	5.7631	5.673	5.76128	5.73017	5.6948	4.94388	4.79274	4.96118	4.82795	4.89383	4.98499	5.33283	5.68699	5.73999	5.52248	5.69874	5.59208	5.3245	5.57853	5.6321	5.57943	5.43451	5.58598	5.61832	5.5582	5.94254	5.93956	5.70566	6.19234	4.96094	4.80925	4.49911	4.80913	5.70324	5.72875	4.89927	4.90226	5.5866	5.60443	5.51171	5.5333	5.70635	5.94586	4.8851	3.10275	52.6492	0.0946253
ENSMUSG00000001767	Crnkl1	7.75539	7.58938	7.51472	7.7721	7.63611	7.65451	7.23819	7.05633	7.04389	7.2015	7.10526	6.82563	7.2569	6.92722	6.59408	6.94326	6.91772	6.72401	6.36286	6.57036	6.43136	6.25016	6.59108	6.32693	7.73808	7.96635	7.69433	7.93629	7.67055	7.55341	6.3146	6.62859	6.52983	6.4093	7.61983	7.68757	7.1128	7.04413	6.92607	6.86166	6.45486	6.38939	7.79959	7.72008	6.47159	4.31305	202.518	0.133171
ENSMUSG00000001768	Rin2	10.3481	10.2492	10.498	10.3813	10.3926	10.5274	9.76304	9.83997	9.61287	9.78193	9.8823	9.62244	9.59475	10.3066	10.2788	9.49957	10.3294	10.2469	9.83096	9.87318	9.91202	9.52563	9.84966	9.85778	10.3885	10.6556	10.8794	10.7377	10.6912	10.7778	8.81308	9.37047	9.46869	9.32052	10.3651	10.4338	9.73863	9.76222	10.06	10.0253	9.87206	9.74436	10.6412	10.7356	9.09178	6.26307	1356.31	0.10065
ENSMUSG00000001773	Folh1	3.31919	3.41392	3.31564	3.35843	3.41939	3.29229	2.44024	2.39938	2.45266	2.43791	2.4426	2.52158	5.05147	4.31156	4.34246	4.8952	4.1859	4.36132	4.07715	3.82092	3.79789	4.1378	3.86199	3.886	5.40539	5.23968	5.10687	5.2057	5.32989	5.02345	4.30193	3.54406	3.52744	3.59058	3.34958	3.3567	2.43076	2.46736	4.5685	4.48081	3.89865	3.96193	5.25065	5.18635	3.92299	2.37267	10.2815	0.100157
ENSMUSG00000001774	Chordc1	7.88044	7.64615	7.61071	7.76475	7.71105	7.78436	7.09228	7.2314	6.94751	7.24352	7.08384	6.99101	7.38855	7.63401	7.64817	7.35845	7.51914	7.49361	6.75359	7.00811	6.86912	6.98254	7.0345	6.92417	7.68913	7.90846	8.06812	8.08909	8.00995	8.13534	6.92921	6.99235	7.00331	6.97368	7.71244	7.75339	7.0904	7.10612	7.55691	7.45707	6.87694	6.9804	7.88857	8.07812	6.96078	4.659	213.933	0.0706808
ENSMUSG00000001783	Rtcb	8.69997	8.6758	8.75238	8.77394	8.67076	8.67815	7.9334	7.8519	7.92832	7.9822	7.86994	7.87506	8.87171	8.37058	8.30464	8.66447	8.45964	8.31787	8.03001	8.18304	8.09526	7.86675	8.12164	8.16527	9.67388	9.47238	9.24139	9.45272	9.56957	9.51724	7.62947	7.83649	8.65187	8.63609	8.70938	8.70762	7.90454	7.90906	8.51564	8.48066	8.10277	8.05122	9.46255	9.51318	7.73298	5.76265	418.725	-0.00220039
ENSMUSG00000001785	Pwp1	6.78407	6.65657	6.65479	6.66316	6.74767	6.65331	6.15022	6.08135	6.04595	6.08432	6.18067	5.95575	6.32691	6.11569	6.27702	6.28581	6.24042	6.1418	5.75304	5.82355	5.83736	5.58842	5.95145	5.93869	7.0359	6.97633	6.91164	6.99903	6.99005	6.84365	5.65504	5.53539	5.65018	5.75549	6.69847	6.68805	6.0925	6.07358	6.23987	6.22267	5.80465	5.82619	6.97462	6.94424	5.59521	3.80189	103.722	-0.0284595
ENSMUSG00000001786	Fbxo7	6.6169	6.50365	6.49802	6.52366	6.52898	6.56081	6.03746	6.07003	5.9868	6.16828	5.89109	6.0072	6.03198	6.48126	6.46543	6.11852	6.22885	6.27133	5.97507	6.04388	6.03858	5.84928	6.19413	6.25227	6.80154	6.95034	7.03122	7.12564	7.00776	7.14381	5.64693	5.6942	5.80978	5.87999	6.53952	6.53782	6.03143	6.02219	6.32623	6.20623	6.01918	6.09856	6.9277	7.0924	5.67056	3.89659	93.132	-0.00760448
ENSMUSG00000001794	Capns1	9.84839	9.75934	9.93937	9.86424	9.8189	9.96148	9.33625	9.13991	9.38682	9.17034	9.15293	9.20448	8.9774	9.63352	9.52451	8.87765	9.57673	9.4563	9.07181	9.31843	9.25719	8.77615	9.3934	9.29757	9.68706	10.037	10.1903	10.1232	10.0714	10.2514	8.60904	8.855	9.23177	9.2371	9.84903	9.88154	9.28766	9.17591	9.37848	9.30356	9.21581	9.15571	9.97145	10.1487	8.73202	6.15629	934.96	0.0497563
ENSMUSG00000001802	Lrp3	3.40979	3.48832	3.44747	3.41608	3.57808	3.43869	2.51577	2.4677	2.55933	2.54585	2.51057	2.5205	5.06634	4.66114	4.47161	5.41752	4.31513	4.43132	4.45216	4.33378	4.46252	4.75021	4.2397	4.46213	5.98751	5.63852	5.55104	5.26551	5.73278	5.31447	NA	NA	NA	NA	3.44853	3.47762	2.51426	2.52564	4.73303	4.72133	4.41615	4.48401	5.72569	5.43759	NA	NA	11.1388	0.390735
ENSMUSG00000001827	Folr1	2.20247	2.20788	2.23205	2.19448	2.19132	2.229	1.93406	1.90166	1.96414	1.97277	1.93056	1.91882	2.44927	2.3609	2.80537	2.57371	2.65904	2.6705	1.87484	1.96245	1.87036	1.81912	1.94846	1.97366	2.83421	2.84105	2.86591	2.84443	2.85347	3.04066	1.98962	2.24683	2.27642	2.15791	2.21413	2.20493	1.93329	1.94072	2.53851	2.63442	1.90255	1.91374	2.84706	2.91285	2.11822	1.47811	4.63443	-0.262667
ENSMUSG00000001829	Clpb	6.24091	6.21692	6.31054	6.38142	6.31212	6.20416	5.61107	5.69373	5.6082	5.62748	5.78188	5.49605	7.09015	6.36161	6.14818	6.86198	6.30321	6.14241	6.03677	5.82354	5.94459	6.26318	5.90287	5.95824	7.78823	7.57632	7.27245	7.15123	7.44269	7.15401	5.53468	5.34465	5.15113	5.10757	6.25612	6.29923	5.63767	5.63514	6.53331	6.43587	5.93497	6.04143	7.54566	7.24931	5.43967	3.41957	77.91	0.13649
ENSMUSG00000001833	2007-09-01	10.3861	10.2312	10.3441	10.4554	10.3792	10.3687	9.79056	9.83589	9.58949	9.80659	9.66685	9.49976	11.121	10.0288	10.086	10.9208	10.1468	10.0402	9.72681	9.66668	9.46072	9.78231	9.66434	9.57287	11.5415	11.3291	11.1016	11.1279	11.333	10.9743	9.5621	9.34382	9.40005	9.18027	10.3205	10.4011	9.73864	9.65774	10.4119	10.3693	9.61807	9.67317	11.3241	11.1451	9.45296	6.19344	1317.85	0.12161
ENSMUSG00000001844	Zdhhc4	4.09621	4.15869	4.0511	4.05678	4.1429	4.14879	2.90673	2.86802	2.93573	2.94236	3.04283	2.93964	4.18514	4.50803	4.88482	4.34128	4.62459	4.67216	4.10168	4.10985	3.94592	4.06282	4.01389	4.16127	4.518	4.73717	4.79153	4.72329	4.7333	4.84173	3.41241	3.67395	3.68751	3.8492	4.102	4.11616	2.9035	2.97494	4.52599	4.54601	4.05248	4.07933	4.68224	4.76611	3.54318	2.51224	17.3298	0.121303
ENSMUSG00000001847	Rac1	10.9964	11.07	11.0499	11.0532	11.0751	11.0791	10.2937	10.2736	10.2699	10.3963	10.2882	10.2006	10.2743	10.9141	10.9653	10.2756	10.969	10.9025	10.4912	10.6418	10.6756	10.2353	10.653	10.7064	11.0118	11.2903	11.3465	11.2906	11.2222	11.1879	9.97614	10.3158	10.205	10.3702	11.0388	11.0691	10.2791	10.2951	10.7179	10.7157	10.6029	10.5316	11.2162	11.2336	10.146	6.85841	2126.79	0.0446986
ENSMUSG00000001855	Nup214	8.02878	8.01772	8.17007	8.18691	7.96856	8.21929	7.49412	7.48161	7.24349	7.51048	7.40838	7.40994	7.85362	8.12538	8.00552	7.78956	8.03787	8.12579	7.46635	7.65699	7.46387	7.56499	7.51158	7.66103	8.42599	8.49151	8.44219	8.39541	8.48284	8.4477	7.50296	7.23043	7.1104	7.35995	8.07219	8.12492	7.40641	7.44293	7.99484	7.98441	7.52907	7.5792	8.45323	8.44198	7.36669	4.82345	275.721	0.10509
ENSMUSG00000001864	Aif1l	1.63527	1.67351	1.6232	1.67207	1.63517	1.64914	NA	NA	NA	NA	NA	NA	NA	NA	NA	NA	NA	NA	NA	NA	NA	NA	NA	NA	NA	NA	NA	NA	NA	NA	NA	NA	NA	NA	1.64399	1.65213	NA	NA	NA	NA	NA	NA	NA	NA	NA	NA	3.15172	0.329129
ENSMUSG00000001865	Cpa3	4.41751	4.44078	4.38182	4.37239	4.49747	4.48985	3.91829	4.03568	3.97447	4.09692	3.94907	4.11483	3.96543	3.88233	3.77478	3.83775	4.22187	4.42715	3.95351	3.97557	3.72046	4.0032	3.77464	3.82721	4.66673	5.64228	5.12757	5.62167	5.38453	4.91219	3.65325	3.30531	2.98665	3.6627	4.41337	4.45324	3.97614	4.05361	3.87418	4.16225	3.88318	3.86835	5.14553	5.30613	3.47928	2.21645	21.7262	0.296769
ENSMUSG00000001870	Ltbp1	2.75961	2.75264	2.73566	2.80899	2.80143	2.75371	NA	NA	NA	NA	NA	NA	4.08916	3.40452	3.51976	4.15858	3.61396	3.65004	3.14522	3.16288	3.24461	3.27081	3.16789	3.24554	4.48558	4.03993	4.41583	4.17519	4.19968	4.09254	3.03103	2.57045	2.88019	2.76019	2.7493	2.78804	NA	NA	3.67115	3.80752	3.18424	3.22808	4.31378	4.1558	2.80074	1.88012	6.8695	0.783774
ENSMUSG00000001891	Ugp2	8.32978	8.11558	8.17942	8.25547	8.24311	8.35215	7.5683	7.67137	7.4714	7.62489	7.83657	7.40121	8.14452	8.08672	8.16901	8.11678	8.2594	8.12813	7.63826	7.70163	7.64973	7.59419	7.63115	7.79087	8.69896	8.80901	8.89377	9.04565	8.87969	8.89194	7.16503	7.39103	7.6936	7.49747	8.20826	8.28358	7.57036	7.62089	8.13342	8.1681	7.66321	7.67207	8.80058	8.93909	7.27803	5.06369	304.862	0.134624
ENSMUSG00000001909	Trmt1	5.7904	5.76767	5.6975	5.74917	5.68971	5.74289	4.82289	4.74131	4.81115	4.71932	4.82149	4.85659	5.70293	5.85591	5.5092	5.85316	5.78423	5.81144	5.42001	5.39221	5.25799	5.31078	5.2981	5.30022	6.36613	6.32261	6.29727	6.24249	6.28077	6.28536	5.34897	4.65372	4.89428	5.02946	5.75185	5.72726	4.79179	4.79913	5.68934	5.81627	5.35674	5.30303	6.32867	6.26954	5.00134	3.30791	53.5121	-0.0948863
ENSMUSG00000001910	Nacc1	6.49292	6.68166	6.57817	6.62494	6.66665	6.48241	5.60847	5.58884	5.60663	5.75137	5.68658	5.76331	7.03631	6.59982	6.64034	7.02153	6.62231	6.70974	6.36124	6.29162	6.33422	6.27955	6.28633	6.39986	7.78721	7.38799	7.51395	7.28121	7.59153	7.3723	5.56109	5.91378	5.3416	5.44785	6.58425	6.59133	5.60131	5.73375	6.75882	6.78453	6.32903	6.32191	7.56305	7.41501	5.73743	3.59648	96.6181	0.0192026
ENSMUSG00000001911	Nfix	7.57269	7.72616	7.62887	7.53832	7.77339	7.63128	6.81507	6.67517	6.87591	7.04258	6.95632	6.91237	8.26463	8.00946	7.91639	8.33334	7.98936	8.01994	7.76399	7.75176	7.69241	7.864	7.68247	7.70714	9.12455	8.81234	8.66203	8.56683	8.78815	8.53518	7.01668	7.02002	6.30941	6.50873	7.64257	7.64766	6.78872	6.97042	8.06349	8.11421	7.73605	7.7512	8.86631	8.63005	7.01835	4.27271	200.964	0.0156643
ENSMUSG00000001918	Slc1a5	2.96855	2.99088	3.00655	2.97405	2.95755	3.03986	2.88091	3.04227	3.00188	2.98081	2.95017	2.93461	2.68327	2.55652	3.23084	2.91647	3.06953	3.17569	3.15259	3.20237	3.11817	3.15867	3.16105	3.05533	4.03943	4.19919	4.42554	4.36732	4.26846	4.76075	4.11334	3.94598	4.23175	4.42572	2.98866	2.99049	2.97502	2.9552	2.82354	3.0539	3.15771	3.12502	4.22139	4.46551	4.02966	2.88583	7.98643	0.0381964
ENSMUSG00000001924	Uba1	10.2616	10.2314	10.1709	10.3958	10.1861	10.2633	9.70046	9.49443	9.4804	9.66283	9.60124	9.41428	10.1511	9.97774	9.97569	10.0888	10.0045	9.7585	9.54566	9.75821	9.57015	9.56482	9.6772	9.73842	10.9299	10.8599	10.6647	10.6937	10.813	10.5917	9.49487	9.41565	9.1548	9.21933	10.2213	10.2817	9.55843	9.55945	10.0348	9.9506	9.62467	9.66015	10.8182	10.6995	9.45526	6.12471	1222.35	0.0969063
ENSMUSG00000001930	Vwf	3.16637	3.24789	3.25522	3.19374	3.23968	3.23799	3.07094	3.14902	3.01028	3.18746	3.09445	3.08702	4.2733	3.86284	3.90557	4.683	4.03378	4.05093	4.03069	3.84924	3.89904	4.00391	3.84203	3.96963	5.3977	4.69799	5.01175	4.7427	4.71337	4.69296	3.96654	3.75614	3.52632	3.83312	3.22316	3.2238	3.07675	3.12298	4.01391	4.2559	3.92632	3.93853	5.03581	4.71635	3.86134	2.45315	9.36131	0.00118437
ENSMUSG00000001942	Siae	7.6735	7.78389	7.7152	7.70165	7.83789	7.74387	6.9863	7.16318	7.12848	7.12293	7.09301	7.10795	7.48482	7.90921	7.9147	7.66183	7.95889	8.07288	7.95334	7.77038	7.60248	7.88036	7.65479	7.69881	8.1189	8.3695	8.46185	8.60383	8.42612	8.9364	7.3051	7.27044	7.9413	8.06186	7.7242	7.76114	7.09265	7.10796	7.76958	7.89786	7.7754	7.74466	8.31675	8.65545	7.28777	5.33439	214.558	0.0756638
ENSMUSG00000001946	Esam	NA	NA	NA	NA	NA	NA	NA	NA	NA	NA	NA	NA	2.22756	1.97517	2.34291	2.38816	2.36784	2.07735	2.28514	2.3951	2.3554	2.22115	2.31545	2.25325	3.16269	3.29737	3.05551	2.98754	3.20814	3.22903	NA	NA	NA	NA	NA	NA	NA	NA	2.18188	2.27778	2.34521	2.26329	3.17185	3.14157	NA	NA	NA	NA
ENSMUSG00000001948	Spa17	NA	NA	NA	NA	NA	NA	NA	NA	NA	NA	NA	NA	NA	NA	NA	NA	NA	NA	NA	NA	NA	NA	NA	NA	1.85568	1.98594	1.93863	2.05998	2.03267	1.98938	NA	NA	NA	NA	NA	NA	NA	NA	NA	NA	NA	NA	1.92675	2.02734	NA	NA	NA	NA
ENSMUSG00000001962	Fam50a	7.95648	7.70523	7.88497	7.85497	7.71264	7.79247	7.23468	7.10238	7.09562	7.05522	7.08439	6.93236	6.74935	7.12152	7.25544	6.74328	7.09933	7.21356	6.73691	6.9613	6.95932	6.56804	6.97695	6.80359	7.51346	7.81784	7.73727	7.88096	7.81076	7.94447	6.70012	6.64705	6.73035	6.85743	7.84889	7.7867	7.14422	7.02399	7.04211	7.01872	6.88584	6.78286	7.68953	7.87873	6.67359	4.52926	226.846	-0.130367
ENSMUSG00000001964	Emd	7.30138	7.38901	7.34236	7.42922	7.25216	7.38668	6.88673	6.82036	6.66022	6.80002	6.82254	6.76457	6.8316	7.36965	7.35292	6.70967	7.30516	7.30361	6.91986	6.95206	7.13235	6.65962	7.11024	7.02533	7.3438	7.63576	7.66899	7.75274	7.7076	7.57003	6.13763	6.63557	6.56126	6.62535	7.34425	7.35602	6.78911	6.79571	7.18472	7.10615	7.00143	6.93173	7.54952	7.67679	6.3866	4.39554	163.585	0.0289913
ENSMUSG00000001983	Taco1	5.78281	5.72179	5.87127	5.68237	5.87533	5.7236	5.25196	5.13747	5.25342	5.29717	5.19723	5.22452	6.02985	5.64303	5.72112	5.92478	5.61074	5.35579	5.26871	5.25203	5.20872	5.25898	5.27277	5.09692	6.63496	6.36697	6.37053	6.37976	6.54045	6.31097	5.22145	4.75615	4.9119	4.72114	5.79196	5.76043	5.21428	5.23964	5.798	5.63043	5.24315	5.20956	6.45749	6.4104	4.9888	3.21101	55.1131	-0.109733
ENSMUSG00000001985	Grik3	4.29962	4.37832	4.29259	4.35234	4.45233	4.27177	2.98813	2.89217	2.95764	2.97751	2.98229	2.97873	6.26869	5.41187	5.26999	6.41247	5.41312	5.39043	5.16125	4.93819	5.09729	5.49473	5.05391	5.26096	7.32435	6.64364	6.30208	6.35665	6.78307	6.12392	5.00369	4.22672	3.77394	3.69535	4.32351	4.35881	2.94598	2.97951	5.65018	5.73867	5.06558	5.26987	6.75669	6.42122	4.61521	2.48976	20.4224	0.279905
ENSMUSG00000001986	Gria3	6.85037	7.19641	7.01957	6.83095	7.16569	6.91644	6.06627	6.12139	6.06046	6.1366	6.23252	5.97701	8.6589	7.39895	7.44584	8.77545	7.59191	7.63251	7.82752	7.46062	7.27751	8.27916	7.56568	7.45089	9.47621	8.93653	8.69764	8.55647	8.84147	8.65267	7.748	6.85614	6.37994	6.07368	7.02212	6.97103	6.08271	6.11538	7.83456	7.99996	7.52189	7.76524	9.03679	8.68354	7.30207	4.15121	129.528	-0.121361
ENSMUSG00000001988	Npas1	NA	NA	NA	NA	NA	NA	NA	NA	NA	NA	NA	NA	2.54368	2.29264	2.28887	2.62212	2.36034	2.33745	1.98947	1.91452	1.91586	1.9632	2.04754	1.91219	3.52035	3.64143	3.3627	3.19777	3.38651	3.39904	NA	NA	NA	NA	NA	NA	NA	NA	2.37506	2.43997	1.93995	1.97431	3.50816	3.32777	NA	NA	NA	NA
ENSMUSG00000001995	Sipa1l2	8.97667	8.99241	8.99182	9.0373	9.02844	8.96281	8.37149	8.37734	8.29855	8.26246	8.3472	8.32124	8.82853	8.47526	8.68378	8.84518	8.67744	8.61767	8.47929	8.59004	8.4095	8.57015	8.33533	8.38058	9.53161	9.42155	9.35377	9.45083	9.47138	9.47485	7.66227	8.01929	8.13676	8.11341	8.98697	9.00952	8.34913	8.3103	8.66253	8.71343	8.49294	8.42869	9.43564	9.46569	7.84078	5.41672	511.572	0.0387246
ENSMUSG00000001998	Ap4e1	5.66978	5.67364	5.75158	5.69004	5.67584	5.74396	5.02016	5.04684	5.04414	5.04741	4.9222	4.97182	6.24729	6.16425	6.22874	6.37552	5.98297	5.97773	5.4459	5.27278	5.14887	5.40995	5.24046	5.32821	6.53338	6.63063	6.5453	6.5012	6.65931	6.28562	4.95705	4.92136	5.33219	5.42431	5.69833	5.70328	5.03704	4.98048	6.21343	6.11207	5.28918	5.32621	6.56977	6.48204	4.9392	3.5855	52.1036	0.0176724
ENSMUSG00000001999	Blvra	7.45814	7.40464	7.33465	7.33211	7.35992	7.38588	6.83467	6.99859	6.87424	6.76085	6.85497	6.67992	6.95513	6.992	7.01564	6.69275	7.03608	6.85312	6.46727	6.67431	6.65309	6.12311	6.61095	6.48536	7.58539	7.73627	7.71319	7.90497	7.81755	7.77211	6.5218	6.56461	6.92439	6.94095	7.39914	7.3593	6.9025	6.76525	6.98759	6.86065	6.59823	6.40647	7.67828	7.83154	6.5432	4.62178	166.685	-0.0889341
ENSMUSG00000002006	Pdzd4	4.05197	4.22625	4.15732	4.10411	4.36667	4.1471	2.89907	2.85887	2.88345	2.77883	2.79713	2.81994	6.22865	5.2659	5.14444	6.19689	4.95318	5.15825	4.82414	4.86172	4.78859	5.11507	4.97895	4.92969	6.83162	6.63266	6.33602	6.09472	6.53151	6.22861	4.27671	3.74632	3.37903	3.37586	4.14518	4.20596	2.88047	2.79863	5.54633	5.43611	4.82481	5.0079	6.6001	6.28495	4.01152	2.25163	18.4987	0.52569
ENSMUSG00000002007	Srpk3	5.28468	5.22226	5.33326	5.404	5.33847	5.25777	4.35856	4.36382	4.411	4.47783	4.40274	4.41206	3.99967	4.17271	4.27685	4.0915	4.59725	4.36386	4.23578	4.49355	4.52584	4.32078	4.42937	4.56616	4.48129	4.61399	4.82977	4.60974	4.76503	4.70111	3.58181	3.74344	3.65282	3.59827	5.28007	5.33341	4.37779	4.43088	4.14974	4.35087	4.41839	4.43877	4.64169	4.69196	3.66263	2.41703	39.8392	0.248925
ENSMUSG00000002010	Idh3g	9.35588	9.21336	9.29971	9.21727	9.27924	9.29918	8.73801	8.78137	8.51904	8.68618	8.57187	8.51008	9.29848	9.00527	9.0588	9.18885	9.11205	9.004	8.56898	8.77015	8.78453	8.49237	8.79161	8.82807	10.0094	9.93724	9.84058	9.76647	9.90883	9.70163	8.23178	8.09067	8.02329	7.98413	9.28965	9.26523	8.67947	8.58938	9.12085	9.10163	8.70788	8.70401	9.92906	9.79231	8.16123	5.33581	621.367	-0.0412023
ENSMUSG00000002012	Pnck	4.61632	4.6265	4.58928	4.54628	4.74992	4.54688	3.59593	3.60952	3.65782	3.60404	3.67067	3.55142	6.63369	5.48517	5.4969	6.35765	5.48541	5.46281	5.31895	5.34407	5.26549	5.60557	5.1851	5.32845	7.68387	7.17838	6.67613	6.71794	7.19453	6.7834	4.19936	3.93848	3.53702	3.5373	4.6107	4.61436	3.62109	3.60871	5.87192	5.76862	5.3095	5.37304	7.17946	6.89862	4.06892	2.3581	24.6518	0.051996
ENSMUSG00000002014	Ssr4	9.84106	9.80458	9.81522	9.90856	9.82367	9.96027	9.15483	8.89609	9.18698	9.26566	9.15312	9.27997	9.304	9.92413	9.83805	9.32307	9.83929	9.88635	9.64867	9.54198	9.63653	9.64701	9.60361	9.60263	10.0907	10.3928	10.5273	10.9176	10.6895	11.2304	9.13197	9.37197	10.2149	10.211	9.82029	9.8975	9.0793	9.23292	9.68873	9.68291	9.60906	9.61775	10.3369	10.9459	9.25197	6.80863	930.161	0.123044
ENSMUSG00000002015	Bcap31	9.47227	9.59778	9.66261	9.5366	9.44822	9.73316	8.90191	8.8537	9.06294	8.90024	8.92901	9.02519	9.09571	9.58915	9.48246	9.05367	9.53463	9.55278	9.34504	9.23658	9.09309	9.28146	9.14584	9.15903	9.4725	9.9076	10.0048	10.0815	9.83002	10.3247	8.80399	8.95957	9.1811	9.09033	9.57755	9.57266	8.93952	8.95148	9.38911	9.38036	9.2249	9.19544	9.79498	10.0788	8.88178	6.09048	766.724	-0.00233434
ENSMUSG00000002017	Fam98a	6.85281	6.62233	6.63412	6.78436	6.72387	6.70462	6.15281	6.06841	6.10649	5.9933	6.09345	5.97431	6.19858	6.3006	6.4386	6.26076	6.3061	6.41376	5.85054	5.88902	5.71315	5.80976	5.93578	5.74581	6.76826	6.92083	6.92252	6.78113	6.87725	6.72193	5.52796	5.23716	5.09443	5.43694	6.70309	6.73761	6.10924	6.02035	6.31259	6.32687	5.81757	5.83045	6.87053	6.79344	5.38256	3.51046	106.099	0.078923
ENSMUSG00000002020	Ltbp2	NA	NA	NA	NA	NA	NA	NA	NA	NA	NA	NA	NA	1.813	1.57208	1.48312	1.87682	1.54192	1.70748	1.50973	1.49107	1.57909	1.58429	1.50003	1.45379	NA	NA	NA	NA	NA	NA	NA	NA	NA	NA	NA	NA	NA	NA	1.62273	1.70874	1.52663	1.5127	NA	NA	NA	NA	NA	NA
ENSMUSG00000002028	Kmt2a	6.83634	6.88069	6.94478	6.92574	6.83433	6.88679	6.16656	6.07307	6.09132	6.19882	6.1828	6.08901	7.7728	7.05344	7.09717	7.64581	7.03849	6.95043	6.49893	6.76038	6.54473	6.59486	6.58086	6.47981	8.32062	8.07259	8.08135	7.89798	8.09397	7.89047	6.91791	6.41244	5.974	5.91774	6.88727	6.88229	6.11032	6.15688	7.3078	7.21157	6.60135	6.55184	8.15819	7.96081	6.66517	3.96391	118.341	-0.0137936
ENSMUSG00000002031	Ift46	6.14818	6.12035	6.16069	6.2152	6.19688	6.22955	5.48123	5.344	5.40012	5.34765	5.37906	5.29676	5.85681	5.9999	5.92649	5.57052	5.89997	5.86556	5.57666	5.67701	5.76386	5.49752	5.72726	5.78542	6.33196	6.35403	6.42167	6.68632	6.33481	6.31119	5.01067	4.83134	5.13785	5.1924	6.14307	6.21388	5.40845	5.34116	5.92773	5.77868	5.67251	5.67007	6.36922	6.44411	4.921	3.44342	72.6014	0.22405
ENSMUSG00000002032	Tmem25	3.72876	3.85936	3.73361	3.74866	3.69736	3.75961	3.0777	3.03583	3.13662	3.15802	3.125	3.15273	4.72243	4.44758	4.54325	5.0079	4.40857	4.51918	4.18514	4.25612	3.95077	4.24777	4.14398	4.13952	6.17955	4.99696	5.01387	4.95306	5.24377	5.22413	3.80984	3.51504	3.59083	3.30717	3.77391	3.73521	3.08338	3.14525	4.57109	4.64522	4.13068	4.17709	5.39679	5.14032	3.66244	2.29933	13.5715	-0.430617
ENSMUSG00000002043	Trappc6a	5.22488	5.19449	5.22847	5.31347	5.23197	5.31455	4.73122	4.80048	4.65481	4.71539	4.97152	4.79469	4.54957	5.49842	5.19933	4.58217	4.98673	5.34636	5.05784	5.23193	5.00366	4.95021	5.19203	5.18782	5.04212	5.24333	5.28023	5.28607	5.34921	5.32558	4.05738	4.61003	4.77692	4.67826	5.21595	5.28666	4.72884	4.8272	5.08244	4.97175	5.09781	5.11002	5.18856	5.32028	4.33371	3.15173	38.2932	0.336638
ENSMUSG00000002052	Supt6	8.66568	8.61351	8.54806	8.68615	8.70203	8.5517	8.0339	7.91521	7.75106	7.85736	7.80803	7.70084	8.81411	7.80413	7.94479	8.59434	8.08405	7.86037	8.00439	8.04411	7.86648	7.9248	7.76732	7.87678	9.52533	9.53163	9.17715	9.24678	9.25034	8.85892	7.61672	7.73213	7.4211	7.46324	8.60908	8.64663	7.90006	7.78875	8.18768	8.17958	7.97166	7.8563	9.41137	9.11868	7.67442	4.96145	396.421	0.0678563
ENSMUSG00000002055	Spag5	3.21318	3.09298	3.09754	3.10638	3.13217	3.14006	2.09886	2.04747	2.06995	2.08216	2.01894	2.06869	3.62387	3.36192	3.35459	3.73372	3.21699	3.31954	2.68075	2.80663	2.8848	2.86035	2.84141	2.73904	4.37564	4.48459	4.36787	4.39461	4.61091	4.56837	3.22086	3.077	3.06247	2.80469	3.13457	3.1262	2.07209	2.0566	3.4468	3.42342	2.79073	2.8136	4.40936	4.52463	3.14893	1.95572	8.84935	-0.149815
ENSMUSG00000002058	Unc119	3.14107	3.15843	3.06483	3.10571	3.14069	3.09481	1.94791	1.91634	2.0154	1.93205	1.92744	1.96859	3.17938	2.41441	2.64902	3.09806	2.52525	2.72142	2.90817	2.88115	2.83407	2.92211	2.95534	2.93139	4.42646	4.37725	4.16358	4.08205	4.28501	4.09558	NA	NA	NA	NA	3.12144	3.11373	1.95988	1.94269	2.74761	2.78158	2.87446	2.93628	4.32243	4.15421	NA	NA	8.70107	-0.130827
ENSMUSG00000002059	Rab34	5.14677	5.15631	5.11851	5.19418	5.25634	5.16947	4.68709	4.64488	4.59978	4.62742	4.74873	4.52806	4.72431	4.78317	5.00804	4.5626	4.84283	5.00486	4.63301	4.66962	4.72513	4.83913	4.78251	4.69736	5.26872	5.53313	5.54549	5.74918	5.34907	5.66557	4.73431	4.99524	5.23929	5.27238	5.14053	5.20666	4.64392	4.63474	4.8385	4.80343	4.67592	4.773	5.44911	5.58794	4.86478	3.50389	36.223	0.327088
ENSMUSG00000002064	Sdf2	7.83519	7.7071	7.52949	7.64069	7.61825	7.63158	7.07041	7.15205	7.1255	7.07771	6.99982	7.05908	7.36063	7.5801	7.62204	7.39205	7.45446	7.55808	7.3973	7.19167	7.27704	7.27571	7.16352	7.03047	7.87507	7.83191	7.94972	8.05281	7.94946	8.2372	6.847	7.06937	6.95069	6.94511	7.69059	7.63017	7.11599	7.04554	7.52093	7.46819	7.28867	7.15656	7.88557	8.07982	6.95819	4.63193	203.462	-0.137882
ENSMUSG00000002068	Ccne1	2.59112	2.62258	2.59839	2.55138	2.58027	2.5399	1.86418	1.9336	1.91606	1.88438	1.87946	1.94264	3.64447	3.28852	3.15918	3.71878	3.24846	3.41834	2.27665	2.32353	2.3341	2.33257	2.30366	2.35326	4.33408	4.23394	3.91361	4.1859	4.27605	4.04218	NA	NA	NA	NA	2.60403	2.55718	1.90462	1.90216	3.36406	3.46186	2.31142	2.32983	4.16054	4.16804	NA	NA	5.96408	-1.10113
ENSMUSG00000002083	Bbc3	4.14506	3.97372	3.98301	3.96973	3.97893	3.94878	3.08081	3.01622	2.97416	2.98233	3.0598	3.04714	3.14174	3.33189	3.46707	3.26773	3.1844	3.5444	3.70159	3.63246	3.4678	3.45456	3.83661	3.64201	4.14134	4.417	4.4173	4.45925	4.33328	4.62938	3.19521	2.95746	3.07834	3.34163	4.03393	3.96581	3.02373	3.02976	3.31357	3.33218	3.60062	3.64439	4.32521	4.47397	3.07634	2.13999	16.1933	-0.658139
ENSMUSG00000002100	Mybpc3	NA	NA	NA	NA	NA	NA	NA	NA	NA	NA	NA	NA	NA	NA	NA	NA	NA	NA	NA	NA	NA	NA	NA	NA	2.14056	1.95082	1.98655	1.97238	2.14341	1.98768	NA	NA	NA	NA	NA	NA	NA	NA	NA	NA	NA	NA	2.02598	2.03449	NA	NA	NA	NA
ENSMUSG00000002102	Psmc3	9.3113	9.17879	9.30045	9.32327	9.18008	9.19738	8.82362	8.78842	8.73096	8.679	8.77715	8.51805	8.82276	8.9024	8.76649	8.68895	8.83539	8.66848	8.36191	8.66753	8.55259	8.17248	8.63262	8.47713	9.4528	9.59208	9.54177	9.5076	9.55946	9.50604	8.09182	8.34654	8.13923	8.29845	9.26351	9.23358	8.781	8.65807	8.83055	8.73094	8.52735	8.42741	9.52888	9.52437	8.21918	5.47923	609.564	-0.0485785
ENSMUSG00000002103	Acp2	9.91312	9.96988	9.94425	9.97579	9.98819	10.0485	9.29737	9.36018	9.29585	9.36622	9.20087	9.31621	9.54243	10.1008	10.0545	9.62028	10.001	10.2367	10.1081	9.89578	9.78194	10.0405	9.88424	9.73957	10.1427	10.3633	10.5892	10.6424	10.345	10.8552	9.38836	9.53962	9.91686	9.92981	9.94242	10.0042	9.3178	9.29443	9.89925	9.95266	9.9286	9.88809	10.3651	10.6142	9.46399	6.61556	1006.11	0.0964293
ENSMUSG00000002104	Rapsn	6.09896	6.28609	6.25614	6.28371	6.18342	6.17438	5.66694	5.45889	5.56843	5.6469	5.68051	5.63923	5.74971	6.64747	6.61258	5.73637	6.59507	6.4742	6.03377	6.1022	6.40792	5.98901	6.13171	6.2297	6.19776	6.51964	6.69615	6.34131	6.575	6.68528	5.20269	5.89973	5.17459	5.43279	6.21373	6.21384	5.56475	5.65555	6.33659	6.26855	6.1813	6.11681	6.47118	6.53387	5.55121	3.53579	74.5231	-0.00673483
ENSMUSG00000002105	Slc39a13	4.31188	4.34495	4.31339	4.29609	4.32058	4.34605	3.69378	3.55067	3.66142	3.70993	3.61629	3.74357	4.0902	4.43913	4.2999	4.06019	4.25305	4.25458	4.20829	4.25067	4.20081	4.39094	4.20033	4.11328	4.73377	4.55686	4.92362	4.9831	4.72236	5.1648	3.42529	3.58372	3.5301	3.81675	4.3234	4.32091	3.63529	3.68993	4.27641	4.18928	4.21992	4.23485	4.73808	4.95676	3.50451	2.44895	20.0095	-0.0191264
ENSMUSG00000002107	Celf2	10.1785	10.0562	10.0982	10.1273	9.92776	10.1026	9.52782	9.63636	9.40089	9.45327	9.47544	9.33465	9.54904	9.98115	9.9314	9.47052	9.91218	9.89628	9.33777	9.48641	9.49175	9.1647	9.51014	9.44932	10.2283	10.4237	10.4422	10.5262	10.3959	10.5249	9.01028	9.31776	8.96426	9.02293	10.111	10.0526	9.52169	9.42112	9.82053	9.75966	9.43864	9.37472	10.3647	10.4823	9.16402	5.99573	1086.88	-0.0869538
ENSMUSG00000002109	Ddb2	4.17366	4.22405	4.11922	4.21643	4.11508	4.13752	3.71307	3.68497	3.69486	3.64471	3.64305	3.66694	3.89885	3.82177	3.85669	3.85735	3.81592	3.92672	3.24652	3.50808	3.46095	3.24504	3.47686	3.33329	4.40634	4.42062	4.35126	4.35282	4.43035	4.47011	2.95736	2.93166	2.87193	2.91604	4.17231	4.15634	3.69763	3.65156	3.8591	3.86666	3.40518	3.35173	4.39274	4.41776	2.94451	1.92932	18.0137	-0.135236
ENSMUSG00000002111	Spi1	10.4319	10.3978	10.3584	10.4497	10.3466	10.3803	9.87668	9.86583	9.77788	9.78665	9.96859	9.73347	8.98647	9.83456	9.74376	8.96936	9.87447	9.83806	9.78658	9.8564	9.96679	9.47838	9.81656	9.73391	9.83974	10.324	10.3709	10.4051	10.2055	10.2151	8.96927	9.47367	9.2761	9.35755	10.396	10.3922	9.84013	9.82957	9.5216	9.56063	9.86993	9.67629	10.1782	10.2753	9.22147	6.21122	1346.57	-0.0052852
ENSMUSG00000002129	Sf3a1	8.62224	8.46849	8.41866	8.60914	8.39977	8.44623	7.72709	7.60809	7.65105	7.64231	7.77331	7.87134	7.87519	8.34562	8.43929	7.89019	8.27032	8.39046	7.9644	8.10302	8.0311	7.86864	8.0243	8.21597	8.45392	8.78525	8.89826	8.83141	8.78809	9.01196	7.77694	8.0547	7.81283	8.09032	8.50313	8.48505	7.66208	7.76232	8.22003	8.18366	8.03284	8.0363	8.71248	8.87715	7.91582	5.30105	362.22	-0.0316931
ENSMUSG00000002147	Stat6	9.06759	8.95963	9.19299	9.09083	9.05316	9.11552	8.50243	8.49796	8.4167	8.48878	8.55816	8.372	8.02331	8.95415	8.95035	7.97646	8.96767	8.77893	8.37918	8.63417	8.69595	8.00426	8.72463	8.64488	9.00034	9.28558	9.43312	9.41589	9.27358	9.48989	7.94135	8.06853	8.09153	8.12298	9.0734	9.0865	8.47236	8.47298	8.6426	8.57435	8.56977	8.45793	9.23968	9.39312	8.00494	5.40484	542.617	0.0155987
ENSMUSG00000002190	Clgn	5.68909	5.70498	5.74952	5.65552	5.70938	5.73379	4.78991	4.8394	4.8337	4.71704	4.84551	4.92036	5.80239	5.54361	5.80402	5.9147	5.64077	5.57791	5.32878	5.04976	5.11909	5.60776	5.0239	5.06502	6.3327	6.31755	6.31977	6.19206	6.13517	6.1904	5.10169	4.75762	4.7539	5.00135	5.71453	5.69956	4.821	4.82764	5.71667	5.71113	5.16588	5.23223	6.32334	6.17254	4.92966	3.25175	52.2799	-0.0566379
ENSMUSG00000002205	Vrk3	6.4082	6.18875	6.16182	6.19469	6.19823	6.26235	5.75298	5.71685	5.59096	5.51956	5.5682	5.61482	6.15517	6.30247	6.32353	6.06718	6.24827	6.2686	5.84975	5.99412	5.77905	5.68446	5.7323	5.98825	6.78605	6.67015	6.65841	6.62167	6.76284	6.9334	4.63369	5.30932	5.11242	5.59727	6.25292	6.21843	5.68693	5.56753	6.26039	6.19469	5.87431	5.80167	6.70487	6.77264	4.9715	3.5699	75.9143	-0.121564
ENSMUSG00000002210	Smg9	6.86681	6.88689	7.02905	6.98542	6.82389	6.87055	6.38424	6.28246	6.35376	6.29916	6.33354	6.339	6.13702	6.57536	6.35276	6.06211	6.59611	6.39142	6.21285	6.55641	6.61645	5.95616	6.41618	6.46615	6.94318	7.27459	7.16356	7.23762	7.06999	6.98119	5.79886	6.11923	6.18933	6.13477	6.92758	6.89329	6.34015	6.3239	6.35505	6.34988	6.4619	6.2795	7.12711	7.09627	5.95904	4.10803	120.791	-0.085991
ENSMUSG00000002221	Paxip1	5.60067	5.70417	5.68821	5.72665	5.6959	5.65956	4.99427	4.86939	4.98773	4.96896	5.05105	5.08099	5.95821	5.84587	5.93069	6.25571	5.83794	5.84713	5.54648	5.45154	5.24686	5.57041	5.54193	5.55415	6.78176	6.62841	6.73955	6.64788	6.62883	6.56379	5.14323	4.97642	4.68991	4.65617	5.66435	5.69404	4.95046	5.03367	5.91159	5.98026	5.41496	5.5555	6.71657	6.6135	5.05982	3.11536	51.3374	0.111862
ENSMUSG00000002222	Rmnd5a	7.70642	7.58906	7.66972	7.727	7.63891	7.66455	6.88372	6.7445	6.8325	6.99475	6.9926	6.87335	7.79443	7.57084	7.82021	7.85465	7.66287	7.84061	7.3502	7.40003	7.40657	7.24679	7.27226	7.32274	8.04341	8.34617	8.27078	8.2972	8.19704	8.31751	6.82536	6.71755	7.17487	7.01653	7.65507	7.67682	6.82024	6.95357	7.72849	7.78604	7.3856	7.2806	8.22012	8.27058	6.77145	4.73046	203.406	0.044014
ENSMUSG00000002227	Mov10	5.59093	5.5891	5.56129	5.61828	5.68247	5.58807	5.1066	5.03951	5.00211	5.132	5.08185	5.02043	4.7211	5.29899	5.1203	4.54906	4.97125	4.92995	4.54779	4.87069	4.78732	4.60164	4.87167	4.76015	5.45043	5.63556	5.43992	5.82185	5.71548	5.70841	4.36277	4.79722	4.84781	4.98622	5.58044	5.62961	5.04941	5.0781	5.0468	4.81675	4.73527	4.74449	5.50864	5.74858	4.58	3.27801	48.7776	0.200061
ENSMUSG00000002228	Ppm1j	NA	NA	NA	NA	NA	NA	NA	NA	NA	NA	NA	NA	NA	NA	NA	NA	NA	NA	NA	NA	NA	NA	NA	NA	2.2591	2.22449	2.25588	2.21128	2.11524	2.41685	NA	NA	NA	NA	NA	NA	NA	NA	NA	NA	NA	NA	2.24649	2.24779	NA	NA	NA	NA
ENSMUSG00000002233	Rhoc	6.79972	6.82453	6.70437	6.8014	6.81755	6.79787	5.84372	5.76267	5.8751	5.73983	5.68898	5.95759	5.64214	6.19877	6.23315	5.63672	6.35562	6.23802	5.97682	6.15376	6.32772	5.97575	6.24791	6.06548	6.51996	6.7013	6.95356	7.16201	6.94253	7.59417	5.89708	5.94291	7.4432	7.36127	6.77621	6.8056	5.82716	5.79547	6.02469	6.07679	6.15277	6.09638	6.72494	7.2329	5.91999	4.93482	110.878	0.072222
ENSMUSG00000002249	Tead3	2.32611	2.34234	2.38704	2.32926	2.35855	2.3524	NA	NA	NA	NA	NA	NA	2.27898	2.5813	2.63434	2.51271	2.44351	2.60913	2.73792	2.67316	2.65241	2.67752	2.58907	2.66184	2.81411	2.78136	3.0162	3.0565	2.80351	2.93542	NA	NA	NA	NA	2.35183	2.34674	NA	NA	2.49821	2.52178	2.68783	2.64281	2.87056	2.93181	NA	NA	5.10277	-0.138333
ENSMUSG00000002250	Ppard	6.20176	6.22668	6.3898	6.30089	6.16752	6.25766	5.83407	5.77349	5.87548	5.7546	5.73591	5.85427	5.78736	6.48667	6.25703	5.52632	6.03982	6.20397	6.02409	6.19079	6.32904	6.19429	6.17675	6.2541	6.54578	6.55888	6.94144	6.8383	6.78027	6.79554	5.26396	5.62708	5.67517	5.64744	6.27275	6.24202	5.82768	5.78159	6.17702	5.92337	6.18131	6.20838	6.68203	6.8047	5.44552	3.7742	76.9025	-0.100293
ENSMUSG00000002257	Def6	5.66008	5.63503	5.63018	5.71095	5.66591	5.58857	5.14079	5.05972	5.196	5.06077	5.09082	5.11111	4.63404	5.40848	4.93288	4.60495	5.29852	5.07269	5.29572	5.30009	5.63061	5.0651	5.29567	5.23979	5.35536	5.75416	5.79943	5.89942	5.78164	6.06283	4.57001	4.49309	4.71576	4.67064	5.64176	5.65515	5.13217	5.08756	4.9918	4.99205	5.40881	5.20019	5.63632	5.91463	4.53155	3.1288	50.2577	0.0571848
ENSMUSG00000002265	Peg3	6.90813	7.13746	6.87882	6.88693	6.94387	6.6772	6.31071	6.24783	6.08653	6.37512	6.22966	6.07267	9.17767	6.94471	7.26103	8.89539	7.34749	7.38256	7.42374	7.23341	6.94498	7.62762	7.03165	6.9773	9.83056	9.58747	8.98187	8.87035	9.39124	8.82315	7.386	6.18504	5.56876	5.4252	6.9748	6.836	6.21502	6.22581	7.79447	7.87515	7.20071	7.21219	9.46663	9.02825	6.78552	3.66466	121.392	-0.347442
ENSMUSG00000002266	Zim1	NA	NA	NA	NA	NA	NA	NA	NA	NA	NA	NA	NA	2.2275	1.72134	1.63046	1.95831	1.68887	1.80169	NA	NA	NA	NA	NA	NA	2.50089	2.31223	2.5316	2.42761	2.47411	2.40372	NA	NA	NA	NA	NA	NA	NA	NA	1.85977	1.81629	NA	NA	2.44824	2.43515	NA	NA	NA	NA
ENSMUSG00000002274	Metrn	3.39144	3.477	3.44782	3.39811	3.45256	3.42034	2.65481	2.65259	2.65876	2.68738	2.68667	2.66907	4.57321	4.24649	4.27741	4.80579	4.15812	4.47302	3.63118	3.70302	3.97603	3.58512	3.77845	3.79009	4.69528	4.32383	4.3524	4.26337	4.20298	4.61002	NA	NA	NA	NA	3.43876	3.42367	2.65538	2.68104	4.3657	4.47897	3.77008	3.71789	4.45717	4.35879	NA	NA	10.7862	-0.201811
ENSMUSG00000002279	Lmf1	7.13918	7.26238	7.14314	7.12662	7.05932	7.17994	6.63247	6.72153	6.68708	6.70235	6.68125	6.71096	6.62575	7.25955	7.16384	6.65946	7.00291	7.2259	7.23164	7.01051	7.14459	7.02684	7.04621	6.9306	7.32772	7.58491	7.76642	7.72863	7.42168	7.70517	6.7804	6.75891	6.55011	6.64386	7.18157	7.12196	6.68036	6.69819	7.01638	6.96276	7.12891	7.00122	7.55969	7.61849	6.76965	4.39799	142.541	-0.140105
ENSMUSG00000002280	Ciao3	6.07031	6.06711	6.02614	6.11741	6.05575	6.0579	5.42645	5.48526	5.39656	5.40741	5.48394	5.36804	5.44298	5.8813	5.89577	5.32481	5.84551	5.7164	5.47772	5.62634	5.76345	5.21751	5.56469	5.72174	6.10432	6.25656	6.26229	6.30877	6.37034	6.4186	4.98922	5.15217	4.90643	4.96627	6.05452	6.07702	5.43609	5.4198	5.74002	5.62891	5.6225	5.50131	6.20772	6.3659	5.0707	3.2909	67.0617	0.0747234
ENSMUSG00000002289	Angptl4	NA	NA	NA	NA	NA	NA	NA	NA	NA	NA	NA	NA	NA	NA	NA	NA	NA	NA	1.51751	1.40877	1.43213	1.58131	1.37315	1.3891	NA	NA	NA	NA	NA	NA	NA	NA	NA	NA	NA	NA	NA	NA	NA	NA	1.4528	1.44785	NA	NA	NA	NA	NA	NA
ENSMUSG00000002297	Dbf4	4.0674	4.06076	4.08924	4.02698	4.15125	4.12971	3.32084	3.36751	3.3557	3.47056	3.3145	3.30033	3.73351	3.66726	3.8466	3.95535	3.8403	4.04761	3.37633	3.28466	3.42039	3.41598	3.47914	3.4666	4.20881	4.46864	4.22857	4.61374	4.27397	4.44922	2.828	3.17693	3.27458	3.39505	4.07247	4.10265	3.34802	3.3618	3.74912	3.94775	3.36046	3.45391	4.30201	4.44564	3.00247	2.22321	17.0911	0.277039
ENSMUSG00000002307	Daxx	6.07297	6.00849	6.06069	6.0802	6.06495	6.07481	5.41398	5.42082	5.47972	5.49992	5.554	5.46472	5.44647	5.84055	5.94497	5.48486	5.83082	5.79607	5.47291	5.70773	5.62681	5.32471	5.59552	5.70215	6.29949	6.48678	6.50373	6.46044	6.60291	6.69797	5.14983	5.41788	5.41073	5.57559	6.04738	6.07332	5.43817	5.50621	5.744	5.70392	5.60248	5.54079	6.43	6.58711	5.28385	3.66211	66.8121	0.0852467
ENSMUSG00000002308	Cd320	4.56406	4.65769	4.69779	4.6835	4.60129	4.69342	3.90287	3.86805	3.91323	3.83599	3.84023	3.8834	4.422	4.87716	4.56566	4.34552	4.42388	4.61326	4.29883	4.30691	4.20286	4.34312	4.33669	4.34167	5.06106	5.01752	5.24592	5.4607	5.18821	5.52925	4.23229	4.44128	4.43023	4.33851	4.63985	4.6594	3.89472	3.85321	4.62161	4.46089	4.26953	4.34049	5.10817	5.39272	4.33679	2.92291	25.245	0.119441
ENSMUSG00000002319	Ipo4	5.1463	5.06802	4.98173	5.0211	5.09101	4.89863	4.28022	4.1923	4.25217	4.2072	4.28844	4.31039	5.32113	4.78825	4.86944	5.35174	4.82676	4.72625	4.55219	4.61437	4.56945	4.64254	4.56553	4.58881	6.33038	6.07663	5.73391	5.93508	5.92247	5.89808	4.77047	4.79523	4.18631	4.25586	5.06535	5.00358	4.24156	4.26867	4.99294	4.96825	4.57867	4.59896	6.04698	5.91854	4.78285	2.81406	33.051	-0.317394
ENSMUSG00000002320	Tm9sf1	7.11275	7.0506	6.87703	6.90222	6.9772	7.0415	6.15675	6.19241	6.15035	6.34419	6.34624	6.26206	6.63376	7.02146	7.24499	6.83046	7.26423	7.29657	6.7801	6.80723	6.98789	7.09792	6.84583	6.93883	7.476	7.53571	7.63037	7.69627	7.56597	7.8951	6.50814	6.18893	6.65875	6.72202	7.01346	6.97364	6.1665	6.3175	6.96674	7.13042	6.8584	6.96086	7.54736	7.71911	6.34854	4.46025	128.086	-0.102986
ENSMUSG00000002324	Rec8	2.2036	2.28024	2.24472	2.22922	2.22547	2.21784	NA	NA	NA	NA	NA	NA	4.26273	3.32464	3.24973	4.10551	3.45476	3.46246	2.83999	2.65621	2.65969	2.69119	2.71193	2.72496	4.60424	4.16745	4.27108	4.09784	4.27061	3.88127	NA	NA	NA	NA	2.24286	2.22418	NA	NA	3.61237	3.67425	2.71863	2.70936	4.34759	4.08324	NA	NA	4.6955	-0.545367
ENSMUSG00000002325	Irf9	7.98586	7.70855	7.71736	7.77085	7.78125	7.75535	7.27619	7.42431	7.30876	7.12048	7.22623	7.2396	6.57111	7.16897	6.9381	6.52027	7.06025	7.01997	7.08482	7.09551	6.91582	6.87401	7.30503	7.09165	7.3984	7.70944	7.78073	7.96444	8.07973	8.2424	6.5954	6.65928	7.26508	7.17317	7.80392	7.76915	7.33642	7.19543	6.89273	6.86683	7.03205	7.09023	7.62952	8.09552	6.62734	4.81275	222.076	-0.0837934
ENSMUSG00000002326	Gmpr2	7.84036	7.75188	7.86481	7.82978	7.80882	7.99498	7.19033	7.06115	7.00367	7.15037	7.11748	6.99787	7.02625	7.43728	7.30573	6.99562	7.33695	7.11554	6.75857	7.00167	7.10623	6.70398	6.94814	6.9691	7.65661	7.96306	7.80076	7.97113	7.81635	7.55237	6.15877	6.60838	6.34702	6.52302	7.81902	7.87786	7.08505	7.08857	7.25642	7.14937	6.95549	6.87374	7.80681	7.77995	6.38358	4.29001	231.371	0.120334
ENSMUSG00000002329	Mdp1	6.47708	6.52539	6.52741	6.49179	6.44016	6.58659	5.82367	5.70552	5.81653	5.83119	5.83335	5.91827	5.95966	6.54011	6.55424	6.04747	6.53901	6.40985	6.18902	6.29843	6.39938	6.21515	6.26945	6.39585	6.63724	6.88564	6.97937	6.84113	6.89038	6.84214	5.45702	5.77609	5.32973	5.57592	6.50996	6.50618	5.78191	5.86094	6.35134	6.33211	6.29561	6.29349	6.83408	6.85788	5.61656	3.63522	91.2038	-0.00756445
ENSMUSG00000002332	Dhrs1	7.3816	7.44209	7.26039	7.43658	7.30604	7.44278	6.85438	6.88322	6.92508	6.76807	6.80348	6.69222	6.87074	7.41284	7.16978	6.78494	7.15524	7.1364	6.74526	6.8971	6.69484	6.72325	6.91814	6.83898	7.57943	7.81749	7.88785	7.93587	7.85776	7.92488	6.5405	6.51393	6.6248	6.79046	7.36136	7.39513	6.88756	6.75459	7.15112	7.02553	6.77907	6.82679	7.76159	7.90617	6.52721	4.47175	166.991	0.0710295
ENSMUSG00000002341	Ncan	5.85334	6.0967	6.00493	5.97997	6.2777	5.83403	5.05228	4.87907	5.10625	5.07007	5.19001	5.01141	7.60315	6.61515	6.77247	7.6941	6.78819	6.78702	6.99692	6.66554	7.09074	7.45558	6.57292	6.95645	8.71678	7.92071	7.84129	7.89373	8.02461	8.04407	7.02943	5.97219	5.84213	5.61424	5.98499	6.03056	5.01254	5.09049	6.99693	7.08977	6.91773	6.99498	8.15959	7.98747	6.50081	3.81879	65.8017	0.188032
ENSMUSG00000002342	Tmem161a	4.77079	4.85661	4.9056	4.78728	4.9946	4.72854	3.97567	3.96922	4.09862	3.90748	3.93978	4.0196	4.29497	4.81511	4.71999	4.47028	4.64408	4.91749	4.82153	4.78824	4.7495	4.81049	4.79715	4.78299	4.88334	4.96106	4.93536	5.06758	5.18238	5.30933	3.83671	3.94162	3.99459	3.91607	4.84433	4.83681	4.0145	3.95562	4.61002	4.67728	4.78642	4.79688	4.92659	5.18643	3.88916	2.63689	28.9928	-0.0158022
ENSMUSG00000002343	Armc6	4.4484	4.31228	4.41296	4.31196	4.39448	4.37303	3.37027	3.2952	3.37907	3.47437	3.3815	3.43673	4.45363	4.28929	4.42504	4.6484	4.34911	4.3781	3.78304	4.10438	4.04433	4.00392	3.8411	3.99253	5.01081	4.8887	4.72471	4.59965	4.80897	4.63038	3.85541	3.77039	3.62022	3.46595	4.39121	4.35983	3.34818	3.43087	4.38932	4.45853	3.97725	3.94585	4.87474	4.67967	3.8129	2.36206	20.8779	-0.240111
ENSMUSG00000002345	Borcs8	5.1368	5.1438	5.13227	5.06342	5.14376	5.10023	4.48423	4.61332	4.52993	4.48877	4.58123	4.66348	4.82618	5.21156	5.28378	4.80979	5.14822	5.34604	4.8031	4.87624	4.73842	4.93489	5.00163	4.95555	5.6299	5.52185	5.76717	5.47472	5.38574	5.53713	4.59946	4.5216	4.72498	4.79895	5.13762	5.10247	4.5425	4.57783	5.10717	5.10135	4.80592	4.96402	5.63964	5.46587	4.56053	3.17464	34.7792	-0.174273
ENSMUSG00000002346	Slc25a42	2.80065	2.86283	2.80856	2.83892	2.80044	2.82811	NA	NA	NA	NA	NA	NA	3.7051	3.3055	3.41037	3.58671	3.45102	3.58745	3.12529	3.06856	3.25919	3.30625	3.17332	3.16999	4.20682	3.94187	3.78339	3.61948	3.73643	3.85221	2.88148	2.97824	2.54971	2.61004	2.82402	2.82249	NA	NA	3.47366	3.54173	3.15101	3.21652	3.97736	3.73604	2.92986	1.71992	7.09218	-0.0358721
ENSMUSG00000002365	Snx9	7.55393	7.39583	7.25526	7.38614	7.227	7.43745	6.99328	7.11849	6.86653	6.90887	6.95401	6.76582	6.27693	6.54732	6.69258	6.37176	6.76518	6.608	6.48305	6.62274	6.38759	6.26342	6.39503	6.50887	7.05583	7.4607	7.36194	7.38295	7.23471	7.33847	6.24837	6.30767	6.51709	6.54377	7.40167	7.3502	6.99277	6.87623	6.50561	6.58165	6.49779	6.38911	7.29282	7.31871	6.27802	4.35362	167.55	-0.120205
ENSMUSG00000002372	Ranbp3	7.76888	7.63592	7.64347	7.78566	7.65677	7.59125	7.21409	6.98473	7.25243	7.04764	7.22361	7.0602	7.01127	7.53068	7.45245	7.09893	7.32009	7.50214	7.11207	7.2233	7.07975	6.99618	7.22921	7.25411	7.77771	7.79856	8.0355	7.91286	7.83916	8.03143	6.36361	6.63887	6.71257	6.76713	7.68275	7.67789	7.15042	7.11048	7.33147	7.30706	7.13837	7.15983	7.87059	7.92782	6.50124	4.49323	205.837	-0.0069523
ENSMUSG00000002379	Ndufa11	6.97045	6.83952	6.76084	6.78678	7.06329	6.88668	5.92386	6.19209	6.00191	6.14146	5.8758	6.12753	6.19531	7.22001	7.11828	6.23999	7.11317	7.02791	6.64563	6.80568	6.98223	6.62391	6.96754	7.01325	7.14679	6.98084	7.29341	7.2584	7.17288	7.20776	6.05058	6.36785	6.39839	6.41423	6.85694	6.91225	6.03929	6.04827	6.84453	6.79369	6.81118	6.86824	7.14034	7.21301	6.20921	4.27087	119.208	0.14487
ENSMUSG00000002393	Nr2f6	4.13139	4.13358	4.18982	4.14341	4.25983	4.10215	3.21283	3.16209	3.34034	3.1949	3.22856	3.21137	3.8533	4.62115	4.55437	3.98475	4.19991	4.23411	3.80687	3.97007	4.0487	3.82496	4.16863	3.98057	4.77779	4.73192	4.82643	4.73944	4.49091	4.93028	2.7442	2.85479	2.90616	3.02763	4.1516	4.16846	3.23842	3.21161	4.34294	4.13959	3.94188	3.99138	4.77871	4.72021	2.7995	1.97793	17.9812	0.1567
ENSMUSG00000002395	Use1	6.79162	6.67324	6.8922	6.75651	6.74407	6.66124	6.18453	6.16342	6.19851	6.10282	6.20259	6.22461	6.11527	6.4379	6.64045	6.05652	6.59242	6.6718	6.2941	6.39109	6.53184	6.10417	6.42846	6.33495	6.77599	7.01939	7.21014	6.92131	6.7943	7.08474	5.60235	5.61848	5.88399	6.06904	6.78569	6.72061	6.18216	6.17667	6.39787	6.44025	6.40568	6.28919	7.00184	6.93345	5.61041	3.98434	108.378	-0.175098
ENSMUSG00000002396	Ocel1	2.86674	2.92999	2.96554	2.87104	2.87735	2.91614	NA	NA	NA	NA	NA	NA	3.39131	3.2298	3.38116	3.27472	3.47189	3.24536	3.07146	3.1498	3.11092	2.99942	3.12015	3.11296	3.75398	3.76505	3.74764	3.80546	3.71069	3.82051	NA	NA	NA	NA	2.92076	2.88818	NA	NA	3.33409	3.33066	3.11073	3.07751	3.75556	3.77889	NA	NA	7.5124	-0.61201
ENSMUSG00000002409	Dyrk1b	4.07045	4.12144	4.16845	4.16217	4.21181	4.081	3.21881	3.19448	3.3847	3.25321	3.22695	3.27678	4.94806	4.78134	4.61507	4.84311	4.72276	4.71206	4.17604	4.14076	4.05438	4.13066	4.15798	4.06698	5.38324	5.03413	4.78858	4.98122	4.90755	4.8231	3.56362	3.96023	3.63477	3.63442	4.12011	4.15166	3.266	3.25231	4.78149	4.75931	4.12373	4.11854	5.06865	4.90396	3.76193	2.42306	17.6875	0.274693
ENSMUSG00000002413	Braf	6.64064	6.66431	6.62332	6.5903	6.66514	6.67271	5.92832	5.67344	5.81197	5.92743	5.9205	5.81995	8.0399	6.97082	7.16424	7.97635	7.26718	7.1961	6.89494	6.80673	6.66697	7.1663	6.86118	6.83191	8.70879	8.22295	8.23366	7.96796	8.26885	8.12555	6.70124	6.02032	6.4245	6.28883	6.64276	6.64272	5.80458	5.88929	7.39165	7.47987	6.78955	6.95313	8.38847	8.12078	6.36078	4.23778	99.9771	0.00125148
ENSMUSG00000002416	Ndufb2	5.29173	5.30443	5.27097	5.31546	5.36758	5.28277	4.81373	4.73883	4.82151	4.78715	4.74604	4.84721	5.1357	4.97833	4.93838	4.96256	5.21038	5.32446	4.65111	4.75764	4.52963	4.60026	4.69331	4.64244	5.73725	5.82413	5.77925	5.92863	5.79511	6.09161	4.63563	4.71068	5.24342	4.92954	5.28904	5.32194	4.79136	4.79347	5.01747	5.1658	4.64613	4.64533	5.78021	5.93845	4.67315	3.39098	39.6055	0.154082
ENSMUSG00000002428	Hltf	8.09639	7.84298	8.05312	8.23594	8.00552	8.09802	7.57227	7.71858	7.30209	7.58386	7.36323	7.3533	7.69504	7.56492	7.44919	7.49597	7.50251	7.34685	6.8881	6.99894	6.86001	6.70124	7.00978	6.88116	8.1477	8.19573	8.05117	8.28981	8.18715	7.93766	6.90446	7.11525	6.81001	6.93254	7.9975	8.11316	7.53098	7.43346	7.56972	7.44845	6.91568	6.86406	8.13153	8.13821	7.00986	4.58085	268.395	0.217435
ENSMUSG00000002455	Prpf6	7.6291	7.41079	7.40735	7.51425	7.53757	7.37032	7.2388	7.32774	7.03285	7.20345	7.12796	6.8874	6.824	6.68659	6.73902	6.54342	6.69173	6.66937	6.4791	6.8175	6.45525	6.37418	6.59942	6.50375	7.36737	7.66093	7.40903	7.37036	7.35475	7.21381	6.47424	6.87631	6.51337	6.48748	7.48241	7.47404	7.1998	7.07294	6.74987	6.63484	6.58395	6.49245	7.47911	7.31297	6.67528	4.33362	179.311	-0.0221096
ENSMUSG00000002458	Rgs19	8.39298	8.3732	8.45445	8.42977	8.41136	8.44717	7.78804	7.95966	7.6869	7.71609	7.94448	7.7003	7.48252	8.35801	8.39427	7.50482	8.23095	8.38118	8.07004	8.1332	8.29546	7.88403	8.18614	8.19243	8.19559	8.49514	8.61755	8.53086	8.32885	8.41129	7.21338	7.63104	7.11857	7.50095	8.40688	8.42943	7.81153	7.78696	8.07827	8.03898	8.16623	8.08753	8.43609	8.42366	7.42221	4.87318	342.263	0.0398085
ENSMUSG00000002459	Rgs20	3.31391	3.35354	3.37044	3.32044	3.39486	3.33177	3.00667	3.08183	3.00091	3.08141	3.01056	2.99394	4.66165	3.76816	3.76097	4.54561	3.84943	3.91858	3.50872	3.35678	3.48605	3.36035	3.33975	3.39552	5.26597	5.06517	4.82978	4.95817	4.99127	4.58146	NA	NA	NA	NA	3.34596	3.34902	3.0298	3.02864	4.06359	4.10454	3.45052	3.36521	5.05364	4.84363	NA	NA	10.1906	0.0459983
ENSMUSG00000002475	Abhd3	6.10393	6.16705	6.1789	6.14404	6.22087	6.09702	5.41045	5.53356	5.43508	5.38108	5.46182	5.47388	7.17624	6.42712	6.52737	7.30967	6.5417	6.52564	6.18725	6.21173	6.40132	6.73773	6.3096	6.36586	7.97787	7.57712	7.42684	7.17013	7.50326	7.41869	6.19703	5.37216	5.20374	5.27102	6.14996	6.15398	5.4597	5.43893	6.71024	6.79234	6.26677	6.47106	7.66061	7.36403	5.78459	3.49159	71.204	0.0155682
ENSMUSG00000002477	Snrpd1	6.4162	6.35802	6.37241	6.36456	6.37419	6.34059	5.5564	5.45876	5.67405	5.6134	5.42764	5.65261	6.52954	6.37102	6.41791	6.65874	6.44287	6.4393	5.96813	5.84638	6.04233	5.90605	6.18798	5.95622	6.99169	7.02218	6.98478	7.2042	7.26718	7.10793	5.78828	5.6533	5.63461	5.7727	6.38221	6.35978	5.56307	5.56455	6.43949	6.51364	5.95228	6.01675	6.99955	7.1931	5.72079	3.80244	82.8004	-0.0661144
ENSMUSG00000002486	Tchp	3.92288	3.9464	3.9559	3.9844	4.00916	3.93347	2.90604	2.8417	2.95502	2.86021	2.93209	2.96298	3.76775	3.33764	3.44187	3.6402	3.59488	3.51784	3.22149	3.44329	3.29818	3.30699	3.40344	3.39652	4.4148	4.60291	4.11873	4.44488	4.63504	4.29179	2.56866	2.27757	2.51859	2.7393	3.94172	3.97568	2.90092	2.91842	3.51575	3.58431	3.32099	3.36898	4.37881	4.45724	2.42312	1.75263	15.5957	0.326223
ENSMUSG00000002489	Tiam1	6.57935	6.56911	6.51933	6.50477	6.60903	6.44359	5.8703	5.88796	5.80995	5.70602	5.84358	5.8967	7.31286	6.43629	6.43655	7.31713	6.67315	6.5798	6.59941	6.29582	6.56636	6.52961	6.38278	6.35041	7.9498	7.73869	7.59471	7.54921	7.71727	7.50965	5.85572	5.70735	5.52841	5.28335	6.55593	6.51913	5.85607	5.81544	6.72857	6.8567	6.4872	6.42093	7.76107	7.59204	5.78154	3.60392	93.076	-0.0961748
ENSMUSG00000002496	Tsc2	8.19314	8.22171	8.25501	8.19821	8.16381	8.06038	7.3607	7.16584	7.38291	7.37433	7.20359	7.39483	8.51428	8.40809	8.44631	8.45442	8.39271	8.39144	8.09688	8.11456	8.30698	8.22375	8.09031	8.1588	9.29096	9.11321	8.94992	8.93154	9.0392	8.89677	7.26776	7.37001	7.06154	6.90642	8.22329	8.1408	7.30315	7.32425	8.45623	8.41286	8.17281	8.15762	9.11803	8.95584	7.31888	4.65598	290.978	-0.15146
ENSMUSG00000002504	Slc9a3r2	3.49133	3.56892	3.61488	3.54146	3.59241	3.49799	2.59879	2.62272	2.56779	2.50989	2.50488	2.623	3.70707	3.48937	3.87547	3.52905	3.59991	3.44503	2.73387	2.94363	3.00796	2.88542	2.81735	2.79211	3.91924	3.66521	4.1449	3.72527	3.87805	3.72889	2.46087	2.48803	2.27936	2.08145	3.55838	3.54396	2.59643	2.54592	3.69064	3.52466	2.89515	2.83163	3.90979	3.7774	2.47445	1.45361	11.7699	-0.179997
ENSMUSG00000002524	Puf60	9.13218	9.11194	9.0938	9.10756	9.0743	9.0588	8.42932	8.50726	8.34923	8.49097	8.47875	8.46345	8.74332	8.98498	8.9285	8.81579	8.96605	9.00895	8.44697	8.81996	8.61555	8.39478	8.7444	8.74916	9.50824	9.49826	9.58667	9.55474	9.4724	9.64557	8.07928	8.36843	8.02678	8.00592	9.11264	9.08022	8.4286	8.47772	8.8856	8.93027	8.62749	8.62944	9.53106	9.55757	8.22385	5.34423	547.543	-0.0537783
ENSMUSG00000002546	Golga2	7.97068	7.74123	7.83328	7.85568	7.83015	7.84455	7.1878	7.01025	7.13499	7.13573	7.01783	7.1996	7.4311	7.59608	7.50187	7.35941	7.54183	7.4653	6.87876	7.35726	7.1889	6.96375	7.21741	7.20486	7.98491	8.05302	8.20597	8.13722	8.01788	8.18781	6.63994	7.07715	7.07165	6.98843	7.84839	7.84346	7.11101	7.11772	7.50969	7.45551	7.14164	7.12867	8.0813	8.1143	6.85855	4.68669	230.777	-0.0168622
ENSMUSG00000002550	Uck1	4.237	4.17252	4.18344	4.16456	4.18081	4.16508	3.40034	3.47349	3.37581	3.36156	3.46396	3.47037	4.09287	4.60079	4.4427	4.23243	4.26808	4.16082	3.93021	3.94859	3.97141	3.83403	3.95206	3.81729	4.14148	4.55571	4.53001	4.3196	4.34771	3.99611	3.20828	3.02197	3.16073	2.97981	4.19766	4.17015	3.41655	3.43196	4.37879	4.22044	3.95007	3.86779	4.40907	4.22114	3.11513	2.04684	18.1963	-0.231549
ENSMUSG00000002578	Ikzf4	NA	NA	NA	NA	NA	NA	NA	NA	NA	NA	NA	NA	1.84233	1.42166	1.42061	1.82041	1.54817	1.53414	NA	NA	NA	NA	NA	NA	2.30918	2.19759	2.34154	2.1307	2.30057	2.29282	NA	NA	NA	NA	NA	NA	NA	NA	1.56153	1.63424	NA	NA	2.28277	2.24136	NA	NA	NA	NA
ENSMUSG00000002580	Mien1	6.89205	6.78897	6.8579	6.87335	6.7818	6.74571	6.09523	6.06473	6.11586	5.90842	6.14702	6.14947	6.32525	6.70405	6.84597	6.19494	6.63301	6.84341	6.32956	6.429	6.59133	6.47063	6.5099	6.40475	6.90073	6.92392	7.16322	7.22493	7.07061	7.30062	6.30436	6.16314	6.50965	6.54758	6.84631	6.80029	6.09194	6.0683	6.62509	6.55712	6.44997	6.46176	6.99595	7.19872	6.23375	4.35241	113.505	-0.115346
ENSMUSG00000002602	Axl	7.81873	7.50772	7.48471	7.49236	7.51071	7.67535	6.61648	6.49337	6.70242	6.51633	6.75434	6.96795	7.24404	7.86827	7.5443	7.42648	7.52725	8.00693	7.74782	7.51119	7.73129	7.95749	7.8591	7.42984	8.60977	8.71159	8.85165	10.2271	9.75733	10.9113	8.14339	7.89546	10.9299	11.1033	7.60372	7.55947	6.60409	6.74621	7.5522	7.65355	7.66343	7.74881	8.72433	10.2986	8.01942	7.34437	193.636	-0.107479
ENSMUSG00000002603	Tgfb1	9.51124	9.70242	9.62645	9.58213	9.59393	9.64455	8.81975	8.88205	9.05538	9.04196	9.05851	8.97656	9.03106	9.77579	9.76992	9.02928	9.67442	9.83074	9.74112	9.52926	9.56011	9.68954	9.51449	9.56563	9.75657	10.1252	10.2567	10.3419	10.0005	10.5725	8.90605	9.09449	9.52661	9.6462	9.61337	9.60687	8.91906	9.02568	9.52559	9.51148	9.61016	9.58989	10.0461	10.305	9.00027	6.39094	782.815	-0.0146797
ENSMUSG00000002608	Ccdc97	7.63957	7.61505	7.65971	7.61767	7.44631	7.63115	7.01912	6.96243	7.06092	7.07606	7.01524	7.05356	6.61322	7.17618	7.31291	6.53772	7.05346	7.2763	7.10383	7.20084	7.16223	6.69919	7.1759	7.14765	7.22212	7.44066	7.63258	7.45629	7.32401	7.55488	5.75029	6.54356	5.97022	6.1025	7.63811	7.56504	7.01416	7.04829	7.0341	6.95583	7.15564	7.00758	7.43179	7.44506	6.14692	4.02424	194.845	-0.146367
ENSMUSG00000002617	Zfp40	4.63356	4.69058	4.59766	4.61362	4.6846	4.51431	4.11427	3.98058	4.05798	4.06012	4.07035	3.96929	5.88268	4.4678	4.70302	5.79055	4.46892	4.61243	4.44542	4.18047	4.23125	4.26707	4.22939	4.23846	6.43804	6.0992	5.98454	5.91026	6.2343	6.17917	3.83653	3.68307	4.01202	3.86819	4.6406	4.60418	4.05094	4.03326	5.01783	4.9573	4.28571	4.24497	6.17393	6.10791	3.7598	2.62674	24.731	-0.225621
ENSMUSG00000002625	Akap8l	6.30611	6.31198	6.04227	6.18197	6.30995	6.03162	5.68649	5.85477	5.76547	5.6874	5.86436	5.64573	6.75027	5.99217	6.02787	6.62036	5.8747	6.00281	5.80846	5.87147	5.40872	5.49817	5.58715	5.53923	7.39032	7.16641	6.98524	6.98186	7.10313	6.77527	5.6353	5.09881	5.29285	5.3074	6.22012	6.17451	5.76891	5.7325	6.25677	6.16595	5.69622	5.54152	7.18066	6.95342	5.36705	3.53342	74.346	-0.144684
ENSMUSG00000002633	Shh	NA	NA	NA	NA	NA	NA	NA	NA	NA	NA	NA	NA	NA	NA	NA	NA	NA	NA	NA	NA	NA	NA	NA	NA	2.29455	2.22892	2.21947	2.13763	2.09836	2.00097	NA	NA	NA	NA	NA	NA	NA	NA	NA	NA	NA	NA	2.24765	2.07899	NA	NA	NA	NA
ENSMUSG00000002635	Pdcd2l	5.64006	5.57368	5.61017	5.77658	5.63874	5.60717	5.34863	5.24259	5.39979	5.3389	5.41258	5.26882	5.3715	5.38964	5.37645	5.27479	5.35615	5.48253	5.05509	5.10977	5.28431	4.93934	5.07048	5.25993	5.86134	6.18451	5.97514	6.18072	6.02921	6.21374	4.6724	4.84694	4.79374	4.83007	5.60797	5.67416	5.33033	5.3401	5.3792	5.37116	5.14972	5.08992	6.007	6.14122	4.75967	3.20794	50.2475	0.268721
ENSMUSG00000002658	Gtf2f1	7.12881	6.91688	6.91092	7.00984	6.94302	7.04568	6.43265	6.44202	6.28126	6.34648	6.41906	6.30138	6.49739	6.57661	6.29533	6.37775	6.55715	6.43718	5.9728	6.19989	5.7996	5.98836	6.20944	6.15803	6.85014	7.19266	7.05812	7.38828	7.11745	7.00477	6.04435	6.16919	5.76243	5.9392	6.98553	6.99951	6.38531	6.35564	6.45644	6.45736	5.99076	6.11861	7.03364	7.17016	6.10677	3.90054	128.018	0.0247451
ENSMUSG00000002660	Clpp	5.38624	5.38199	5.37263	5.39487	5.5242	5.31915	4.42686	4.36929	4.47122	4.48199	4.51109	4.60853	5.12898	4.88188	4.95603	5.00975	5.20713	4.98764	4.9045	5.06759	4.8981	4.91363	5.15892	5.01624	6.09884	6.0647	6.06479	6.2022	6.15931	5.9735	4.77847	4.6842	5.02528	4.82679	5.38029	5.41274	4.42245	4.53387	4.98896	5.06817	4.95673	5.02959	6.07611	6.11167	4.73133	3.28402	42.3324	0.157988
ENSMUSG00000002661	Alkbh7	5.12166	5.02839	5.06161	5.03427	5.0888	5.03511	4.15478	4.30302	4.24081	4.19038	4.15129	4.20045	5.19046	5.24163	4.98492	5.14006	5.12047	5.04214	4.66314	4.70219	4.7096	4.62076	4.83068	4.69627	5.49309	5.31252	5.25032	5.31747	5.52956	5.35462	4.10573	4.22955	4.39729	4.23586	5.07055	5.05273	4.23287	4.18071	5.139	5.10089	4.69164	4.7159	5.35198	5.40055	4.16764	2.87772	33.4555	-0.0929999
ENSMUSG00000002668	Dennd1c	6.59079	6.73859	6.92207	6.68278	6.65718	6.75704	5.9367	5.98247	5.9022	6.03245	6.03649	5.90084	5.41247	6.07192	6.22374	5.52291	6.25211	6.28187	5.90066	6.02511	5.99378	5.87668	5.91921	6.03362	6.08449	6.46428	6.66014	6.72935	6.51627	6.66245	5.34365	5.69591	5.09051	5.31991	6.75048	6.699	5.94046	5.98993	5.90271	6.01896	5.97318	5.94317	6.40297	6.63602	5.51978	3.47014	106.679	-0.154313
ENSMUSG00000002679	Med6	6.08471	5.95004	5.95556	5.98248	6.05136	6.16561	5.05595	5.12321	5.11334	5.10884	5.05552	5.15158	5.82424	5.82196	5.70429	5.81012	5.77305	5.74418	5.5458	5.61704	5.73161	5.41443	5.56817	5.52824	6.4402	6.55192	6.58196	6.62652	6.47203	6.5373	4.94322	5.19336	5.14831	5.23486	5.99677	6.06648	5.0975	5.10532	5.7835	5.77578	5.63149	5.50361	6.52469	6.54529	5.06829	3.46106	65.9284	0.235716
ENSMUSG00000002688	Prkd1	2.60403	2.68883	2.63408	2.60751	2.71934	2.58407	NA	NA	NA	NA	NA	NA	4.24331	3.14386	3.21636	4.30311	3.3274	3.43572	3.11783	2.99606	3.09569	3.28715	2.92337	3.03966	4.88307	4.56166	4.18314	4.42683	4.58495	4.45564	2.62817	2.33584	2.19479	2.14017	2.64231	2.63697	NA	NA	3.53451	3.68874	3.06986	3.08339	4.54263	4.48914	2.482	1.44499	6.27447	-0.0906123
ENSMUSG00000002699	Lcp2	9.84594	9.61697	9.68467	9.75655	9.50746	9.70605	9.22064	9.03088	8.97829	9.02284	9.12586	8.85789	8.53866	9.34845	9.19032	8.51236	9.17141	9.05063	8.74955	8.89414	8.83956	8.29654	8.91282	8.83857	9.20918	9.61084	9.6287	9.83966	9.63452	9.67658	8.4395	8.54037	8.64685	8.65856	9.71586	9.65669	9.07661	9.0022	9.02581	8.91146	8.82775	8.68265	9.4829	9.71692	8.48993	5.76847	828.533	-0.0923506
ENSMUSG00000002718	Cse1l	9.10503	8.94456	9.03854	9.18149	8.98751	9.16707	8.46292	8.66293	8.35147	8.47417	8.11053	8.31377	8.65942	8.81504	8.99126	8.6017	8.89034	8.84817	8.15135	8.38363	8.18817	8.08248	8.33545	8.43942	9.22161	9.51886	9.48788	9.70644	9.50959	9.63473	8.13536	7.97248	8.26293	7.93189	9.02938	9.11202	8.49244	8.29949	8.82191	8.78007	8.24105	8.28578	9.40945	9.61692	8.05392	5.39827	540.046	0.140115
ENSMUSG00000002728	Naa20	5.70884	5.76291	5.87296	5.80467	5.78111	5.89855	5.13311	5.24921	5.22635	5.35004	5.32713	5.25257	5.54596	5.78162	5.78454	5.6481	5.68423	6.15891	5.59638	5.51111	5.49481	5.45532	5.66523	5.58479	6.29048	6.30149	6.53523	6.54659	6.47508	6.65897	5.01843	5.28833	5.96696	6.00133	5.78157	5.82811	5.20289	5.30991	5.70404	5.83041	5.5341	5.56845	6.37573	6.56022	5.15338	3.98943	56.219	0.166678
ENSMUSG00000002731	Prkra	7.05905	6.75759	6.84187	6.89559	6.81404	6.79045	6.39929	6.29519	6.28747	6.26076	6.18477	6.19139	6.15793	6.67947	6.78631	6.16728	6.52359	6.59239	5.98493	6.12231	6.12308	5.89886	6.36306	6.06308	6.85851	7.05336	6.97017	7.10678	6.89687	7.21465	5.6834	5.53259	5.44522	5.4892	6.88617	6.83336	6.32732	6.21231	6.54123	6.42775	6.07677	6.10833	6.96068	7.07276	5.608	3.64481	117.114	-0.147508
ENSMUSG00000002732	Fkbp7	7.68304	7.62004	7.81395	7.72268	7.76128	7.80178	7.04121	7.27186	7.24868	7.12296	7.13041	7.21328	7.53967	7.65394	7.7104	7.36291	7.75365	7.86579	7.42204	7.46596	7.52809	7.4673	7.49062	7.36346	7.81397	8.32637	8.33363	8.27921	8.11966	8.37115	6.78819	6.93833	6.91891	6.79915	7.70568	7.76191	7.18725	7.15555	7.63467	7.66078	7.47203	7.44046	8.15799	8.25667	6.86326	4.57269	213.541	0.108859
ENSMUSG00000002733	Plekha3	4.95514	4.89479	5.04522	4.90433	4.87632	4.94166	3.98306	3.98242	4.01137	4.00499	4.09899	4.05193	4.98409	5.01136	5.16587	5.01332	4.74836	5.14788	4.757	4.65239	4.62613	4.74328	4.64505	4.76878	5.31416	5.29797	5.63235	5.53622	5.29319	5.39617	3.93862	4.27334	4.12022	4.27113	4.96505	4.90744	3.99228	4.05197	5.05378	4.96985	4.67851	4.71903	5.41483	5.40853	4.10598	2.79712	30.774	-0.32613
ENSMUSG00000002741	Ykt6	8.64621	8.69062	8.89358	8.78495	8.89825	8.86858	8.05693	8.06638	8.15677	8.04819	8.0484	8.13165	8.33443	8.68631	8.70029	8.22419	8.75048	8.76801	8.21012	8.42428	8.23894	8.19135	8.41434	8.43192	8.8165	8.94413	9.04768	8.98632	8.95545	9.00831	7.52629	8.17452	8.02119	8.05382	8.74347	8.85059	8.09336	8.07608	8.57368	8.58089	8.29111	8.34587	8.93611	8.98336	7.85041	5.35834	447.183	0.176327
ENSMUSG00000002748	Baz1b	8.94579	8.6559	8.76124	8.88234	8.78245	8.6939	8.33087	7.98683	8.06159	8.22961	8.22314	7.99836	8.31588	7.91581	7.79207	8.10561	8.01001	7.80086	7.61148	7.91268	7.67723	7.56134	7.78635	7.7173	8.83662	9.13065	8.90687	9.15519	8.93037	8.71979	7.71173	7.64162	7.4142	7.34395	8.78765	8.78623	8.12643	8.15037	8.00792	7.97216	7.7338	7.68833	8.95805	8.93511	7.67668	4.91938	444.211	-0.00853333
ENSMUSG00000002763	Pex6	4.98393	5.0097	4.83266	5.00508	5.0635	4.93399	4.14901	4.0017	3.99458	4.06834	4.0913	4.08887	5.30442	5.21657	5.31287	5.39006	4.97894	4.94672	4.80768	4.91213	4.987	5.01062	5.00731	4.75777	6.65091	6.08608	6.04119	5.71741	6.1963	6.13478	3.90564	3.90234	3.76847	3.6689	4.9421	5.00085	4.04843	4.08284	5.27796	5.10524	4.90227	4.92523	6.25939	6.01616	3.90399	2.47912	31.6595	0.30845
ENSMUSG00000002767	Mrpl2	6.59772	6.61057	6.70432	6.63228	6.65514	6.61082	6.00294	5.86487	5.99689	5.91414	6.06205	5.98893	6.29489	6.54203	6.43867	6.28847	6.52993	6.60194	6.34329	6.35261	6.36567	6.27109	6.36068	6.29276	6.79709	6.80399	7.17457	7.13629	6.97326	7.22384	5.94419	5.98109	6.23377	5.93886	6.63754	6.63274	5.9549	5.98837	6.4252	6.47345	6.35386	6.30818	6.92521	7.11113	5.96264	4.05754	99.4967	-0.0150801
ENSMUSG00000002768	Mea1	7.14189	7.16257	7.17047	7.1394	7.06734	7.16465	6.45543	6.50093	6.62178	6.49337	6.50392	6.65818	6.25306	6.99596	6.88648	6.32644	6.77038	6.91357	6.68861	6.60071	6.54339	6.42808	6.60277	6.5814	7.08571	7.08938	7.35747	7.40984	7.27519	7.4783	6.04736	6.56682	6.22998	6.33528	7.15831	7.1238	6.52605	6.55183	6.71183	6.67013	6.6109	6.53742	7.17752	7.38778	6.30709	4.18842	141.265	-0.0792072
ENSMUSG00000002771	Grin2d	2.24296	2.25932	2.27312	2.25759	2.27545	2.26921	NA	NA	NA	NA	NA	NA	3.99211	3.44496	3.90884	3.86121	3.36344	3.66202	2.81727	2.93944	2.91711	3.08144	3.0729	2.91672	4.05778	4.11837	3.81729	3.62471	3.70435	3.85711	3.37961	2.83666	2.6618	2.58301	2.25847	2.26741	NA	NA	3.78197	3.62889	2.89127	3.02369	3.99781	3.72872	3.10814	1.74827	4.80482	0.244975
ENSMUSG00000002778	Kdelr1	8.24298	8.31649	8.27562	8.23416	8.34954	8.35723	7.55095	7.67621	7.62647	7.64661	7.7423	7.69564	7.83986	8.75399	8.74809	7.94427	8.68421	8.82086	8.36402	8.34218	8.42532	8.51741	8.30823	8.38381	8.48798	8.73203	8.90698	8.94576	8.74838	9.12234	7.92674	7.83136	8.00775	8.02644	8.27836	8.31364	7.61788	7.69485	8.44731	8.48311	8.37717	8.40315	8.70899	8.93883	7.87905	5.34473	314.72	0.0664291
ENSMUSG00000002781	Tmem143	5.22742	5.29438	5.25483	5.24118	5.32077	5.25072	4.61993	4.34971	4.40292	4.41488	4.44675	4.49879	4.89254	5.35913	5.32487	5.28652	5.27983	5.13202	4.953	4.92422	5.10559	4.90781	4.9314	5.08945	5.79249	5.92395	5.72839	5.76741	5.84549	5.96503	4.30795	4.28009	4.23957	4.23366	5.25888	5.27089	4.45752	4.45348	5.19218	5.23279	4.99427	4.97622	5.81494	5.85931	4.29402	2.82441	38.4819	0.0576161
ENSMUSG00000002797	Ggct	3.62856	3.64565	3.66334	3.6154	3.75428	3.62669	2.87489	2.84732	2.87625	2.81696	2.80688	2.8735	5.17831	4.41445	4.40416	4.97735	4.13147	4.26575	3.74898	3.87513	3.75801	4.06713	3.8573	3.74596	5.52367	5.1541	5.1441	5.12634	5.33167	4.8649	3.62818	3.78914	3.74914	3.66104	3.64585	3.66546	2.86615	2.83245	4.66564	4.45819	3.79404	3.89013	5.27396	5.10764	3.70866	2.47006	12.6777	0.241555
ENSMUSG00000002799	Jag2	4.74269	4.82942	4.80417	4.87758	4.88078	4.76889	4.28206	4.1598	4.28258	4.20251	4.44222	4.22511	5.26369	5.17359	5.2102	5.32552	5.30283	5.41689	5.09747	5.08177	4.96833	5.1567	5.33729	5.11486	5.7708	5.36039	5.44383	5.32325	5.51454	5.54189	4.91466	4.66407	3.814	4.04091	4.79209	4.84241	4.24148	4.28995	5.21582	5.34841	5.04919	5.20295	5.525	5.45989	4.78936	2.6183	28.3312	0.298798
ENSMUSG00000002803	Btbd6	4.91878	5.10351	4.97501	4.91942	4.84549	4.96575	4.14413	4.1846	4.18222	4.15555	4.07404	4.08368	5.45836	5.39184	5.22472	5.3283	5.2655	5.1707	4.74251	4.86624	4.91725	4.97075	4.95603	4.84509	6.1103	5.84597	5.98176	5.81482	5.94053	5.86884	4.7957	4.68528	4.48471	4.4594	4.9991	4.91022	4.17031	4.10443	5.3583	5.25483	4.842	4.92396	5.97934	5.87473	4.74049	2.98137	31.2646	-0.497285
ENSMUSG00000002804	Nudt14	5.7312	5.74189	5.8067	5.85486	5.85577	5.7757	4.94477	4.90465	4.94012	5.11401	4.98027	5.05409	5.42897	6.037	5.98201	5.16305	5.66818	5.69208	5.2719	5.35305	5.55772	4.98379	5.52566	5.58828	5.88219	5.86269	6.17162	5.99213	6.12228	6.19549	4.69914	5.1434	5.58054	5.32552	5.75993	5.82877	4.92985	5.04946	5.81599	5.50777	5.39422	5.36591	5.97217	6.1033	4.92127	3.63535	55.6942	0.255018
ENSMUSG00000002808	Epdr1	5.60198	5.65202	5.57956	5.60673	5.65797	5.50168	4.62209	4.49898	4.69685	4.68	4.81712	4.73384	6.36771	5.98545	5.75984	6.44087	5.82963	6.09002	5.76894	5.8968	5.73339	6.26132	5.71232	5.589	6.92212	6.72424	6.62427	6.70181	6.73778	6.48186	5.29358	5.03713	4.5735	4.80618	5.61118	5.58879	4.60597	4.74365	6.03767	6.12017	5.79971	5.85421	6.75688	6.64048	5.16536	3.12656	48.6076	-0.0832619
ENSMUSG00000002812	Flii	8.87312	8.6458	8.79482	8.83818	8.72007	8.65048	8.2682	8.31353	8.11279	8.19001	8.2796	7.966	8.43843	8.64279	8.38975	8.29627	8.46349	8.26742	7.9248	8.01987	8.1108	7.95921	8.20561	8.30291	9.36068	9.17228	9.02663	9.13567	9.25253	9.22235	7.54584	7.77794	7.69719	7.54159	8.77125	8.73624	8.23151	8.1452	8.49033	8.34239	8.01849	8.15591	9.18653	9.20352	7.66189	5.07959	433.504	-0.0619798
ENSMUSG00000002814	Top3a	6.22436	6.28394	6.45978	6.23877	6.21627	6.38076	5.67026	5.5957	5.72024	5.69035	5.80275	5.71052	5.88482	6.06778	6.00974	5.7722	6.11367	6.19838	5.92568	6.09719	5.79683	6.09314	6.11624	6.08179	6.62477	6.81097	6.84284	6.73264	6.64654	6.69398	5.06037	5.18042	5.36815	5.21706	6.3227	6.2786	5.66206	5.73454	5.98745	6.02808	5.9399	6.09706	6.75953	6.69105	5.1204	3.5284	79.439	-0.139727
ENSMUSG00000002820	Atg4d	3.05562	3.1158	3.10332	3.04998	3.11743	3.0502	NA	NA	NA	NA	NA	NA	3.9562	4.01118	3.9212	4.12208	3.59874	3.76	3.1653	3.30323	3.36884	3.41337	3.25582	3.35057	4.37012	4.187	4.36168	4.00892	4.35262	4.41476	2.77385	2.85457	2.84473	2.59983	3.09158	3.07254	NA	NA	3.96286	3.82694	3.27912	3.33992	4.30627	4.25877	2.81421	1.81485	8.46284	-0.306612
ENSMUSG00000002825	Qtrt1	4.13149	4.10398	4.09617	4.11577	4.10248	4.08578	3.60213	3.59857	3.66851	3.59348	3.57774	3.57766	4.06429	4.07977	3.98583	4.33051	4.17339	4.03703	3.86006	4.09905	4.08249	3.83086	4.16485	4.01264	4.68632	4.72329	4.92853	4.84659	4.74886	4.68465	3.64698	3.75525	3.60898	3.62872	4.11054	4.10134	3.62307	3.58296	4.04329	4.18031	4.01387	4.00278	4.77938	4.76004	3.70111	2.41257	17.2279	-0.0801601
ENSMUSG00000002833	Hdgfl2	7.12069	7.01703	7.15658	7.16452	6.89384	7.08823	6.64814	6.54894	6.38709	6.59434	6.69364	6.56695	6.22864	6.66076	6.69089	6.07447	6.58542	6.55493	6.10975	6.48565	6.38703	6.00285	6.52312	6.40947	6.93605	7.20053	7.41175	7.38251	7.28328	7.34805	5.67829	5.87789	5.60517	5.3989	7.0981	7.04886	6.52806	6.61831	6.52676	6.40494	6.32748	6.31181	7.18278	7.33795	5.77809	3.66802	135.608	-0.106612
ENSMUSG00000002835	Chaf1a	3.25933	3.09942	3.10362	3.10023	3.14904	3.17886	2.51823	2.47027	2.58464	2.53499	2.51307	2.51403	2.92287	2.63996	2.90727	2.96938	3.05463	3.05318	2.43685	2.54033	2.53504	2.39875	2.54335	2.53308	3.59583	3.63879	3.86164	4.09995	3.77373	3.88794	2.72063	2.70777	2.7619	2.62998	3.15412	3.14271	2.52438	2.5207	2.82337	3.02573	2.50408	2.49173	3.69875	3.92054	2.7142	1.79729	9.03987	-0.206097
ENSMUSG00000002844	Adprh	8.91564	8.91364	8.96142	8.87553	8.85343	8.87634	8.29	8.26327	8.28138	8.1449	8.33941	8.25742	8.74954	8.75545	8.74396	8.6648	8.71951	8.69811	8.52017	8.58488	8.60792	8.49245	8.57096	8.59353	9.44362	9.26221	9.3989	9.32329	9.32795	9.29776	7.68234	7.82487	7.60091	7.59088	8.93023	8.86844	8.27822	8.24725	8.74965	8.69414	8.57099	8.55231	9.36824	9.31633	7.7536	5.06393	477.777	-0.105259
ENSMUSG00000002845	Tmem39a	4.50435	4.4028	4.41405	4.43584	4.58837	4.41634	3.41372	3.40968	3.44027	3.4961	3.51838	3.52363	4.33846	4.89691	4.69644	4.43623	4.80394	4.74287	4.38521	4.44855	4.57356	4.59052	4.27083	4.672	4.89109	5.10113	5.14157	5.17745	4.9098	5.19468	4.69062	4.2687	4.46672	4.54967	4.4404	4.48018	3.42122	3.5127	4.64394	4.66101	4.4691	4.51112	5.04459	5.09398	4.47966	3.00546	22.2432	0.294729
ENSMUSG00000002846	Timmdc1	5.5849	5.649	5.57075	5.67363	5.78872	5.68246	4.85449	4.84799	4.754	4.72662	4.90305	4.66353	5.39046	5.40617	5.45532	5.41495	5.47275	5.50611	4.94798	4.97098	4.9157	5.06427	5.03249	5.1729	5.94508	6.08117	6.02529	5.82829	5.95699	6.24833	4.06234	4.422	4.49713	4.76387	5.60155	5.71494	4.81883	4.7644	5.41732	5.4646	4.94489	5.08988	6.01718	6.0112	4.24217	3.087	50.863	0.446154
ENSMUSG00000002847	Pla1a	NA	NA	NA	NA	NA	NA	NA	NA	NA	NA	NA	NA	NA	NA	NA	NA	NA	NA	NA	NA	NA	NA	NA	NA	1.62012	1.58682	1.49942	1.37945	1.42734	1.44101	NA	NA	NA	NA	NA	NA	NA	NA	NA	NA	NA	NA	1.56879	1.41593	NA	NA	NA	NA
ENSMUSG00000002870	Mcm2	6.31864	6.14503	6.1731	6.35152	6.09053	6.2675	5.54983	5.84292	5.35633	5.74217	5.36326	5.5268	4.77257	5.1713	4.86363	4.78466	5.06042	4.88651	5.03499	5.26299	5.17117	4.79726	5.19576	5.19147	5.64152	6.02216	6.03291	6.16084	6.17248	5.88247	4.32101	4.94282	4.52083	4.57476	6.21226	6.23652	5.58303	5.54408	4.93583	4.91053	5.15638	5.06149	5.89886	6.07193	4.63192	3.03186	75.5436	0.0828959
ENSMUSG00000002871	Tpra1	5.91959	5.90854	5.9729	5.92313	5.92484	5.85798	5.30933	5.28362	5.49583	5.40763	5.45237	5.37261	5.70755	6.31278	6.23789	5.78468	6.11231	6.34957	5.70185	5.89903	5.83566	5.7151	5.66643	6.05808	6.10208	6.26731	6.53673	6.43062	6.05446	6.59565	5.25323	5.79476	5.84836	5.92084	5.93368	5.90199	5.36293	5.41087	6.08607	6.08219	5.81218	5.8132	6.30204	6.36024	5.524	3.92307	60.5036	-0.110505
ENSMUSG00000002881	Nab1	6.24711	6.25311	6.32912	6.34577	6.34241	6.31601	5.56822	5.59259	5.65474	5.5268	5.76033	5.54489	6.27983	6.34597	6.44742	6.20566	6.46707	6.4021	5.93957	5.77722	5.95495	5.99123	6.04827	5.98363	6.54528	6.82786	7.00623	7.20298	6.94797	7.26688	5.30298	5.8651	5.9876	6.14932	6.27644	6.33473	5.60518	5.61067	6.35774	6.35827	5.89058	6.00771	6.79313	7.13928	5.58404	4.04564	79.2604	0.174391
ENSMUSG00000002885	Adgre5	5.33593	5.54263	5.50186	5.16341	5.25803	5.56379	4.6567	4.79847	4.66836	4.67832	4.56708	4.66701	4.77713	4.9546	5.22243	4.85617	4.92252	5.89562	5.44929	5.34144	5.31197	5.66312	5.55573	5.1357	5.34839	5.63231	5.60107	5.81865	5.63559	5.54183	5.88449	4.69787	5.48486	5.7524	5.46014	5.32841	4.70784	4.63747	4.98472	5.22477	5.36757	5.45152	5.52726	5.66536	5.29118	3.74575	43.2555	-0.525622
ENSMUSG00000002897	Il17ra	8.61064	8.80543	8.78956	8.53596	8.6396	8.81011	7.81084	7.95068	7.96728	8.00636	7.97207	7.92341	8.005	8.7752	8.77157	8.08323	8.5728	8.81295	8.61006	8.55772	8.63301	8.76799	8.50606	8.48433	8.73728	8.98675	9.08222	9.09109	8.79451	9.17217	8.23992	8.28174	7.75912	7.94889	8.73521	8.66189	7.9096	7.96728	8.51726	8.48966	8.60026	8.58613	8.93542	9.01926	8.26083	5.236	417.982	-0.123428
ENSMUSG00000002900	Lamb1	3.86744	3.88123	3.88109	3.80223	3.95331	3.92958	2.69837	2.61137	2.6437	2.68799	2.68737	2.68778	5.77727	4.50605	4.86785	5.71316	4.54106	4.79859	4.71382	4.54606	4.44281	5.13362	4.64089	4.68972	6.5365	6.22439	5.67714	5.59786	6.14988	5.75653	3.77335	4.0276	3.62776	3.33609	3.87659	3.89504	2.65115	2.68771	5.05039	5.0176	4.56756	4.82141	6.14601	5.83476	3.90048	2.32129	14.8759	0.200885
ENSMUSG00000002908	Kcnn1	NA	NA	NA	NA	NA	NA	NA	NA	NA	NA	NA	NA	2.43302	2.27665	2.27198	2.53835	2.15431	2.13888	2.1344	2.09985	2.08016	2.14998	2.06356	2.01094	3.64262	3.13349	3.25756	3.05463	3.23563	3.12756	NA	NA	NA	NA	NA	NA	NA	NA	2.32722	2.27718	2.10481	2.07483	3.34456	3.13927	NA	NA	NA	NA
ENSMUSG00000002910	Arrdc2	3.32289	3.39181	3.40928	3.3728	3.37458	3.34035	3.10047	3.10594	3.11137	3.20616	3.16638	3.03992	3.55993	3.88244	3.42049	3.65317	3.3377	3.74668	3.52492	3.49745	3.54735	3.39409	3.61243	3.52082	4.05082	3.8355	3.73093	3.67449	3.93853	3.71463	2.53953	2.31584	2.40118	2.44829	3.37466	3.36258	3.10593	3.13749	3.62095	3.57919	3.52324	3.50911	3.87242	3.77588	2.42769	1.61649	10.3377	-0.171449
ENSMUSG00000002930	Ppp1r17	3.8934	3.88736	3.92477	3.84165	3.86316	3.94547	2.627	2.59363	2.58823	2.62268	2.64915	2.69366	3.65766	3.40679	3.34421	3.81722	3.6064	3.56389	3.17307	3.24487	3.37026	3.15547	3.14506	3.34306	4.36799	4.18553	4.21763	4.32324	4.45912	4.12553	3.98735	3.68908	3.72995	3.29695	3.90184	3.88343	2.60295	2.65516	3.46955	3.6625	3.26273	3.21453	4.25705	4.30263	3.83821	2.3423	14.9078	-0.17427
ENSMUSG00000002944	Cd36	8.7015	8.57306	8.46421	8.50378	8.60147	8.87202	7.77647	7.94297	8.14599	8.09087	7.67667	7.89521	8.46038	8.72305	8.84891	8.53825	8.76108	9.08527	8.83068	8.29706	8.44453	8.72019	8.39363	8.18312	8.31448	9.10198	9.34571	9.26558	8.88891	8.71998	7.47789	7.49942	6.40339	6.68633	8.57959	8.65909	7.95515	7.88758	8.67745	8.79487	8.52409	8.43231	8.92072	8.95816	7.48865	4.36324	397.484	0.150974
ENSMUSG00000002948	Map2k7	NA	NA	NA	NA	NA	NA	NA	NA	NA	NA	NA	NA	1.90481	1.57693	1.66262	2.0347	1.76307	1.68637	NA	NA	NA	NA	NA	NA	3.43144	3.65307	3.71329	3.56737	3.51446	3.37176	NA	NA	NA	NA	NA	NA	NA	NA	1.71478	1.82804	NA	NA	3.59927	3.48453	NA	NA	NA	NA
ENSMUSG00000002949	Timm44	6.5994	6.52299	6.5822	6.64053	6.58129	6.53823	5.93567	5.7902	6.11529	5.89373	5.80031	5.94662	6.28753	6.32014	6.10312	6.19599	6.36738	6.29478	5.7862	5.89602	5.88005	5.74174	5.89211	5.93867	6.74016	6.86959	6.98619	6.9768	6.88032	6.89147	5.28937	5.45915	5.76189	5.6109	6.5682	6.58668	5.94705	5.88022	6.23693	6.28605	5.85409	5.85751	6.86531	6.9162	5.37426	3.79093	95.6593	0.0521455
ENSMUSG00000002957	Ap2a2	8.97674	9.01361	9.06819	9.03356	9.0896	9.01144	8.42764	8.347	8.35175	8.30518	8.39653	8.24026	9.19951	8.93647	9.02864	9.22585	9.00045	9.02898	8.64716	8.65224	8.71191	8.69166	8.83701	8.71193	9.92532	9.84044	9.68517	9.63233	9.79071	9.5921	8.0017	8.01624	7.3798	7.10796	9.01951	9.04487	8.37546	8.31399	9.05487	9.08509	8.67044	8.74687	9.81698	9.67171	8.00897	4.82926	523.934	0.0423561
ENSMUSG00000002963	Pnkp	6.22474	6.09197	6.22187	6.18598	6.07075	6.13381	5.86273	5.7703	5.79253	5.89561	5.77018	5.71143	5.52329	5.99132	5.88773	5.42412	6.02099	6.00684	5.5917	5.57485	5.77552	5.38227	5.88157	5.76379	6.34725	6.55727	6.57974	6.74974	6.60669	6.55171	5.25485	5.11644	5.05261	5.32316	6.17952	6.13018	5.80852	5.79241	5.80078	5.81732	5.64736	5.67587	6.49475	6.63605	5.18565	3.45859	71.5339	-0.159408
ENSMUSG00000002968	Med25	6.24644	6.08246	6.15991	6.20736	6.30802	6.1687	5.26183	5.47226	5.23411	5.48356	5.415	5.35382	5.89623	6.21702	6.44372	5.9307	6.25222	6.22547	5.76603	6.04006	6.16986	5.96621	5.99365	6.03182	6.84182	6.4825	6.79391	6.66485	6.46871	6.70618	5.23861	5.42189	5.316	5.41802	6.16294	6.22803	5.32273	5.41746	6.18566	6.13613	5.99198	5.99723	6.70608	6.61325	5.33025	3.578	73.7075	0.205062
ENSMUSG00000002980	Bcam	2.4399	2.46304	2.43728	2.42204	2.4181	2.42221	2.47811	2.68859	2.49446	2.47546	2.49394	2.51401	3.71967	3.65357	3.44277	3.76241	3.57597	3.60717	2.86777	2.80636	2.80741	2.85986	2.81982	2.85127	4.06773	4.10569	3.95604	3.92375	4.1111	3.93509	2.5254	2.11522	2.25445	2.46801	2.44674	2.42078	2.55372	2.49447	3.60534	3.64852	2.82718	2.84365	4.04315	3.98998	2.32031	1.57415	5.38943	-0.655592
ENSMUSG00000002981	Clptm1	9.82768	9.97475	9.92371	9.75373	9.8405	9.86133	9.15632	9.33185	9.15378	9.19594	9.25363	9.2	9.48273	10.031	10.042	9.58338	9.91106	10.1436	9.93117	9.81256	9.85487	10.0945	9.76122	9.77386	10.1494	10.2866	10.4804	10.3914	10.2583	10.678	9.67593	9.62833	9.74422	9.80849	9.90871	9.81852	9.21398	9.21652	9.85192	9.87935	9.8662	9.87654	10.3055	10.4426	9.65213	6.51757	933.816	-0.142938
ENSMUSG00000002983	Relb	4.78764	4.82466	4.80531	4.93926	4.90018	4.90571	4.04425	3.90533	4.06642	3.951	3.98899	4.06555	4.19161	4.6217	4.58058	4.3308	4.48063	4.32456	4.36734	4.62377	4.28037	4.37904	4.52741	4.46931	5.49785	5.51651	5.56283	5.809	5.61424	5.94517	4.32823	4.09394	4.92798	5.0979	4.80587	4.91505	4.00533	4.00185	4.46463	4.37866	4.42382	4.45859	5.52573	5.78947	4.21109	3.34196	29.2977	0.631486
ENSMUSG00000002984	Tomm40	6.33685	6.33507	6.3276	6.24746	6.35817	6.21465	5.56876	5.7401	5.61838	5.66234	5.60028	5.5183	6.46048	6.44157	6.53008	6.71277	6.45778	6.63321	6.0441	6.33163	6.09432	6.1213	6.16219	6.15446	7.41111	6.96954	7.00106	7.02102	7.20005	7.10928	5.80192	5.70342	5.36871	5.65274	6.33317	6.27343	5.64242	5.59364	6.47738	6.60125	6.15668	6.14598	7.12724	7.11012	5.75267	3.67382	79.1025	-0.174109
ENSMUSG00000002985	Apoe	14.7687	14.6315	14.7168	14.4541	14.5881	14.8402	13.9154	14.0408	14.3439	13.9277	13.8776	14.1454	13.7091	14.3464	14.3308	13.7649	14.2888	14.4087	14.4508	14.4056	14.4734	14.2522	14.5473	14.1375	14.5155	15.0278	15.2877	15.5689	15.0406	16.5504	14.061	13.9921	17.2531	17.5487	14.7057	14.6275	14.1	13.9836	14.1287	14.1541	14.4433	14.3123	14.9436	15.72	14.0265	11.6006	26191.2	-0.0976623
ENSMUSG00000002996	Hbp1	8.31076	8.0641	8.17563	8.18257	8.234	8.28929	7.76014	7.67516	7.5533	7.50716	7.44219	7.48347	7.50911	7.87987	7.71888	7.44009	7.84027	7.66748	7.47232	7.59367	7.5488	7.28466	7.67333	7.5235	8.10999	8.33029	8.32281	8.52372	8.39846	8.20864	6.85331	7.35999	7.9222	7.84452	8.18349	8.23529	7.66287	7.47761	7.70262	7.64928	7.53826	7.49383	8.25437	8.37694	7.10665	5.25558	297.23	0.0898696
ENSMUSG00000002997	Prkar2b	4.46252	4.45127	4.43605	4.51568	4.55111	4.49741	3.39519	3.33782	3.32303	3.3457	3.32359	3.34674	5.71694	4.90549	4.53783	5.68606	4.71997	4.58663	4.42673	4.43115	4.36601	4.75659	4.27414	4.36344	6.31228	5.8477	5.72463	5.63107	5.87586	5.44254	3.77849	3.73244	3.48467	3.28901	4.44995	4.5214	3.35201	3.33868	5.05342	4.99755	4.40796	4.46472	5.96154	5.64983	3.75547	2.2579	22.5255	0.506158
ENSMUSG00000003031	Cdkn1b	7.58889	7.57505	7.59499	7.69251	7.65638	7.56788	6.98818	7.02253	6.96036	6.85515	6.89139	6.95664	6.70432	7.30734	7.2527	6.65887	7.25735	7.20702	6.80226	7.11089	6.85877	6.71247	7.10969	6.99041	7.13438	7.57551	7.64478	7.65533	7.55459	7.62345	6.58018	6.63305	6.36183	6.51077	7.58631	7.63892	6.99036	6.90106	7.08812	7.04108	6.92397	6.93752	7.45156	7.61112	6.60662	4.29087	196.02	0.111817
ENSMUSG00000003032	Klf4	2.67836	2.6093	2.69489	2.62895	2.62475	2.66313	1.69898	1.65822	1.61732	1.69676	1.63082	1.69426	2.03961	2.52006	2.20388	2.07189	2.3141	2.18205	2.88945	2.95894	2.88737	2.74771	3.02924	2.79037	2.51895	2.43919	2.73554	2.64235	2.5943	2.91342	NA	NA	NA	NA	2.66085	2.63895	1.65817	1.67395	2.25452	2.18934	2.91192	2.85577	2.56456	2.71669	NA	NA	6.32539	-0.48253
ENSMUSG00000003033	Ap1m1	7.24392	7.31988	7.23378	7.31007	7.29132	7.21397	6.55052	6.75524	6.44048	6.57734	6.55601	6.38216	7.53231	7.33945	7.25493	7.43392	7.42504	7.33574	6.81381	6.88521	6.98876	6.73071	6.83419	6.98046	8.31533	8.25714	7.98848	8.13532	8.27843	7.94513	6.2789	6.35837	6.23829	5.91797	7.26586	7.27179	6.58208	6.50517	7.37557	7.39823	6.89592	6.84845	8.18698	8.11963	6.31864	4.05209	154.369	0.0132463
ENSMUSG00000003037	Rab8a	8.10047	8.02578	8.09499	8.09633	7.98837	8.14794	7.3238	7.43121	7.35532	7.42987	7.17067	7.36307	7.38525	7.5157	7.76957	7.32685	7.80529	7.79564	7.4532	7.40979	7.43732	7.40158	7.53691	7.44813	8.18648	8.25316	8.45897	8.3276	8.21599	8.50617	7.05308	6.96946	7.72505	7.56468	8.07375	8.07754	7.37011	7.32121	7.55684	7.64259	7.43343	7.46221	8.29954	8.34992	7.01127	5.09658	270.287	0.00970738
ENSMUSG00000003038	Hmgn2	2.79489	2.76711	2.77086	2.75518	2.85641	2.823	2.5065	2.57919	2.60468	2.64387	2.64953	2.56893	3.03786	3.14494	3.39113	3.16258	3.39027	3.20209	2.78992	2.92239	2.98061	2.86239	2.77057	2.9026	3.06202	3.24703	3.2652	3.22975	3.40132	3.30611	2.63191	2.9679	2.66864	2.7379	2.77762	2.81153	2.56346	2.62078	3.19131	3.25165	2.89764	2.84519	3.19142	3.31239	2.7999	1.80218	7.00604	0.681544
ENSMUSG00000003039	Fam32a	7.10305	6.93372	7.10549	6.85972	6.97967	7.05353	6.34058	6.21407	6.45712	6.03394	6.33013	6.39158	6.63623	6.60017	6.64761	6.51242	6.58167	6.89692	6.52014	6.51497	6.68916	6.56891	6.49092	6.38273	7.07111	7.08188	7.19559	7.32715	7.17743	7.27353	5.97525	6.51127	6.10293	6.09956	7.04742	6.96431	6.33726	6.25188	6.628	6.66367	6.57476	6.48085	7.11619	7.25937	6.24326	4.0675	129.287	-0.199067
ENSMUSG00000003062	Stard3nl	7.63245	7.70532	7.71565	7.70757	7.68643	7.82032	6.78319	6.7146	6.99623	6.93038	6.86327	6.98934	7.41204	7.89894	8.06711	7.35668	7.9452	8.01929	7.5793	7.54018	7.56078	7.75161	7.43177	7.57892	7.94588	8.19153	8.32191	8.23236	8.0652	8.42814	6.96413	7.22252	7.40629	7.48448	7.68447	7.73811	6.83134	6.92766	7.7927	7.77372	7.56009	7.58744	8.15311	8.2419	7.09333	4.96359	210.04	0.110128
ENSMUSG00000003068	Stk11	5.85513	5.91477	5.91481	5.9986	5.95745	5.97254	5.34364	5.24819	5.36082	5.28586	5.33679	5.34393	5.90708	5.89604	6.12192	5.98718	6.07519	6.21884	6.12547	6.22227	6.06692	6.04448	6.06724	6.1078	6.83953	6.71224	6.79161	6.35261	6.637	6.59372	5.18771	5.34915	5.28476	5.16663	5.8949	5.9762	5.31755	5.32219	5.97501	6.09374	6.13822	6.07317	6.78113	6.52778	5.26843	3.4838	61.4036	0.281287
ENSMUSG00000003072	Atp5d	8.25988	8.31748	8.31748	8.29344	8.3388	8.23259	7.78611	7.80313	7.76902	7.68487	7.49627	7.67649	7.70599	8.46293	8.3776	7.79056	8.29016	8.27223	7.76446	8.14497	8.2119	7.65279	8.02071	8.12129	8.53035	8.63478	8.61408	8.73861	8.64118	8.638	7.5637	7.63065	7.69547	7.80139	8.29828	8.28828	7.78609	7.61921	8.18218	8.11765	8.04045	7.9316	8.59307	8.6726	7.59718	5.16562	313.906	-0.0172373
ENSMUSG00000003099	Ppp5c	8.44219	8.46082	8.50397	8.41442	8.39725	8.38628	7.5767	7.78893	7.83826	7.78116	7.61594	7.72972	8.11782	8.29975	8.39161	8.08068	8.28049	8.40751	8.09524	8.06657	8.19545	8.06411	8.1361	8.11077	8.79215	8.71584	8.86079	8.65885	8.69984	8.70332	7.40921	7.54981	7.08403	7.16203	8.46899	8.39931	7.73463	7.70894	8.26973	8.25623	8.11909	8.10366	8.7896	8.68734	7.47951	4.74869	346.152	-0.12576
ENSMUSG00000003119	Cdk12	7.10293	7.01235	6.93486	7.18173	7.03356	7.03579	6.44272	6.48161	6.41155	6.27163	6.3522	6.50753	6.96505	6.84325	6.80028	6.90982	6.8425	7.06114	6.29079	6.48397	6.40708	6.16184	6.25529	6.53188	7.30952	7.32267	7.46844	7.45711	7.37476	7.53732	6.36717	6.4725	6.47817	6.45723	7.01671	7.08369	6.44529	6.37712	6.86953	6.93782	6.39395	6.31634	7.36688	7.4564	6.41984	4.3118	133.207	0.159187
ENSMUSG00000003123	Lipe	6.79207	6.66472	6.63182	6.80189	6.63044	6.62202	6.31224	6.38864	6.33385	6.11257	6.21854	6.15429	5.89668	6.55722	6.62785	6.13551	6.53054	6.38493	6.2327	6.31047	6.39961	6.01679	6.4919	6.4562	6.66634	6.83301	7.15391	6.90421	6.88061	6.91076	5.12817	5.58837	5.49881	5.48101	6.69621	6.68478	6.34491	6.1618	6.36058	6.35033	6.31426	6.32163	6.88442	6.89853	5.35827	3.65994	103.838	-0.0274035
ENSMUSG00000003131	Pafah1b2	8.37087	8.30105	8.36028	8.32428	8.34176	8.29194	7.74297	7.73843	7.63636	7.59773	7.92078	7.76558	8.20326	8.27162	8.33025	8.14999	8.24668	8.28716	7.95392	7.95621	7.93674	7.90404	7.95154	7.87813	8.73764	8.89014	8.8002	8.80648	8.74925	8.82796	7.44551	7.50305	7.74543	7.82141	8.34406	8.31933	7.70592	7.76136	8.26838	8.22794	7.94896	7.91124	8.80932	8.79456	7.47428	5.18895	322.318	-0.0450689
ENSMUSG00000003134	Tbc1d8	6.18134	6.06121	6.09544	5.96811	6.17961	5.96175	5.38688	5.30882	5.37415	5.28319	5.29146	5.33887	6.43265	6.06617	6.2234	6.4069	6.23069	6.14248	6.02178	6.05974	5.82863	5.98155	6.01394	5.95166	7.27258	7.1076	7.1446	7.18511	7.2914	7.39106	5.77244	5.69902	6.46071	6.35906	6.11266	6.03649	5.35662	5.30451	6.24074	6.26002	5.97005	5.98239	7.17493	7.28919	5.73573	4.27326	67.8583	-0.236073
ENSMUSG00000003135	Cnot11	6.80175	6.76967	6.66659	6.85093	6.69793	6.63995	5.94909	5.89187	5.87333	5.88601	5.98175	5.83174	6.28328	6.61327	6.61692	6.20949	6.49703	6.4721	6.05147	6.27506	6.29316	5.9939	6.15918	6.31131	6.9977	7.04146	7.23753	7.2696	7.073	6.85707	5.81371	6.29233	6.20377	6.09052	6.746	6.7296	5.90476	5.89984	6.50449	6.39287	6.20656	6.1548	7.09223	7.06656	6.05302	4.0981	107.236	-0.0371959
ENSMUSG00000003153	Slc2a3	5.69109	5.68646	5.68254	5.74204	5.74613	5.65135	4.85792	4.76651	4.84041	5.02872	4.97216	4.8988	6.67528	6.3746	6.33506	6.77844	6.14431	6.16835	6.0995	6.07715	6.04867	6.36295	6.01805	6.17877	7.62061	7.22845	7.03891	7.00836	7.10373	6.87677	6.63017	5.69681	5.46667	5.51533	5.6867	5.71317	4.82161	4.96656	6.46165	6.3637	6.07511	6.18659	7.29599	6.99629	6.16349	3.66067	52.0601	0.10554
ENSMUSG00000003154	Foxj2	6.91707	6.8979	7.0403	6.92646	6.85512	6.98362	6.44227	6.51341	6.48868	6.37376	6.34665	6.25075	6.42664	6.91658	6.8506	6.44897	6.95762	6.82102	6.53973	6.69806	6.77852	6.3413	6.70548	6.71892	7.03588	7.38431	7.39549	7.46826	7.24823	7.50148	5.99912	5.98703	6.08912	6.08426	6.95176	6.92173	6.48145	6.32372	6.73127	6.74253	6.6721	6.58856	7.27189	7.40599	5.99307	4.05779	122.868	-0.0755177
ENSMUSG00000003161	Sri	8.90229	8.90817	8.89418	8.90306	8.85593	8.96873	8.25757	8.18931	8.40811	8.12593	8.09877	8.18664	7.95745	8.67894	8.74884	8.00682	8.60938	8.70604	8.41296	8.50333	8.67375	8.16823	8.51475	8.59255	8.81974	9.14128	9.25736	9.34031	9.23416	9.36813	7.7691	8.25946	8.39168	8.65626	8.90154	8.90924	8.285	8.13711	8.46174	8.44075	8.53001	8.42518	9.0728	9.3142	8.01428	5.68265	479.812	0.0143524
ENSMUSG00000003166	Dgcr2	NA	NA	NA	NA	NA	NA	NA	NA	NA	NA	NA	NA	3.70076	3.13943	3.06843	3.62256	3.00356	3.25858	2.72846	2.74625	2.72893	2.78273	2.79348	2.71517	4.80528	4.24345	4.22349	4.13666	4.57264	4.22098	NA	NA	NA	NA	NA	NA	NA	NA	3.30288	3.2949	2.73455	2.7638	4.42407	4.31009	NA	NA	NA	NA
ENSMUSG00000003184	Irf3	6.87807	6.77503	6.7011	6.80877	6.75352	6.74539	6.35092	6.3502	6.21083	6.21057	6.06659	6.10436	5.75733	6.5312	6.35569	5.75668	6.63117	6.29109	5.94164	6.20191	5.95157	5.59672	6.20544	6.10033	6.64646	6.62649	6.7513	7.00196	6.67596	6.94022	5.55201	6.13746	5.69126	5.91431	6.78473	6.76923	6.30398	6.12717	6.21474	6.22632	6.03171	5.9675	6.67475	6.87271	5.84474	3.86852	109.961	-0.0447361
ENSMUSG00000003190	Bcl2l12	4.23681	4.17295	4.22948	4.30842	4.19748	4.33704	4.09273	4.25501	4.16132	4.21134	4.15432	4.16389	3.57637	3.833	3.86583	3.65004	4.10385	3.86572	3.60115	3.58692	3.55103	3.3983	3.40998	3.5761	4.09938	4.19206	4.14582	4.19022	4.19976	4.44936	2.50623	2.51831	2.76053	2.61496	4.21308	4.28098	4.16968	4.17652	3.7584	3.8732	3.5797	3.46146	4.14575	4.27978	2.51227	1.79183	19.253	0.556694
ENSMUSG00000003198	Zfp959	3.75456	3.80564	3.76871	3.78514	3.78381	3.73265	2.78313	2.71049	2.70219	2.80469	2.73056	2.77293	4.31713	3.98495	3.78856	4.26542	3.89773	3.95428	3.61564	3.67215	3.67412	3.60183	3.57118	3.62868	5.02685	5.00994	4.77163	4.85048	4.87271	4.78858	2.9042	3.25303	2.96942	2.88563	3.7763	3.7672	2.73194	2.76939	4.03021	4.03915	3.65397	3.60056	4.93614	4.83726	3.07862	1.95169	13.6575	-0.0963045
ENSMUSG00000003199	Mpnd	5.47872	5.60147	5.53099	5.44672	5.46196	5.52141	4.79509	4.69658	4.68246	4.76967	4.7199	4.79481	5.37345	5.31279	5.43468	5.4667	5.74559	5.52609	5.2633	5.46051	5.37738	5.28644	5.29397	5.39234	6.37521	6.20347	6.20061	6.14999	6.32078	6.20162	4.48345	4.21471	4.65295	4.53688	5.53706	5.47669	4.72471	4.76146	5.37364	5.57946	5.36706	5.32425	6.25976	6.22413	4.34908	3.06327	45.5679	-0.256999
ENSMUSG00000003200	Sh3gl1	7.50798	7.39304	7.59503	7.4919	7.39466	7.36858	6.75133	6.72063	6.79754	6.64121	6.73301	6.83222	6.29447	6.90299	7.00353	6.34011	6.99498	6.91621	6.36414	6.62975	6.72806	6.4068	6.89445	6.82353	7.30589	7.45193	7.5865	7.39808	7.37948	7.37825	6.20522	6.23617	5.92868	6.07973	7.49868	7.41838	6.7565	6.73548	6.73366	6.75043	6.57399	6.70826	7.44811	7.38527	6.2207	4.0028	176.645	-0.175691
ENSMUSG00000003206	Ebi3	6.95554	6.90104	6.91655	6.74299	6.89787	6.74472	6.09067	6.11352	6.30034	6.17871	6.24194	6.22184	6.10358	6.93045	6.9061	6.44675	6.8013	7.00045	6.95853	6.7468	6.87105	6.69613	6.81488	6.7472	6.98359	7.29023	7.48505	7.78313	7.47058	7.90983	6.76392	6.53285	7.11002	7.39031	6.92438	6.79519	6.16818	6.21416	6.64671	6.7495	6.85879	6.75273	7.25296	7.72118	6.64838	4.83344	116.663	-0.317748
ENSMUSG00000003208	Yju2	5.5296	5.46418	5.47009	5.59474	5.49824	5.52683	4.97279	4.86174	4.85369	4.95926	4.96656	5.01422	4.74034	5.20869	5.1948	4.66412	5.02286	5.0853	4.83699	4.85533	4.96595	4.79359	4.69919	4.96855	5.39377	5.6001	5.72838	5.66452	5.62326	5.68368	4.3849	4.5112	4.59024	4.62252	5.48796	5.53994	4.89607	4.98001	5.04794	4.92409	4.88609	4.82044	5.57409	5.65715	4.44805	3.07092	45.8815	0.218198
ENSMUSG00000003226	Ranbp2	9.1919	9.05573	9.05761	9.23572	9.00813	9.23255	8.56852	8.62844	8.34321	8.61515	8.32315	8.29497	9.55887	8.94307	8.83959	9.48956	8.94473	8.79383	8.52017	8.60376	8.25515	8.33044	8.37716	8.26197	10.0007	10.0523	9.80738	9.9353	9.91337	9.84716	8.57655	8.42475	9.00053	8.91188	9.10175	9.1588	8.51339	8.41109	9.11385	9.07604	8.45969	8.32319	9.95348	9.89861	8.50065	5.9708	563	0.0995096
ENSMUSG00000003228	Grk5	3.05979	3.11188	3.11832	3.09836	3.11213	3.08758	2.01732	2.0714	1.99608	2.04958	2.05249	2.07889	3.91378	3.66123	3.55563	3.81335	3.41353	3.4662	2.98077	3.06083	2.94619	2.99621	3.00464	2.94497	4.38599	4.35666	4.26469	4.11695	4.18952	4.1333	NA	NA	NA	NA	3.09666	3.09936	2.02826	2.06032	3.71021	3.56436	2.99593	2.98194	4.33578	4.14659	NA	NA	8.56441	0.0384901
ENSMUSG00000003233	Dvl3	5.94743	5.97253	5.87572	5.92266	6.04228	5.92397	5.29894	5.20944	5.36493	5.22255	5.12936	5.27395	5.85963	5.82121	5.6644	5.86671	5.77576	5.86353	5.5045	5.70949	5.75135	5.37724	5.75475	5.64654	6.74359	6.44359	6.47204	6.40705	6.49595	6.52782	5.04057	5.15182	4.97298	5.22978	5.9319	5.96297	5.2911	5.20862	5.78175	5.83533	5.65511	5.59284	6.55307	6.47694	5.0962	3.40092	61.8726	0.110416
ENSMUSG00000003234	Abcf3	7.21198	7.05791	7.09636	7.31487	7.0325	7.06724	6.61846	6.4948	6.38989	6.47138	6.36601	6.36172	7.00458	7.0631	6.99195	6.97688	7.04605	6.94249	6.33343	6.627	6.61575	6.44578	6.64385	6.73299	7.49385	7.64045	7.30588	7.38659	7.53206	7.34058	5.86686	6.15449	5.99431	6.07852	7.12208	7.1382	6.50105	6.3997	7.01988	6.98847	6.52539	6.60754	7.48006	7.41974	6.01068	4.02427	141.24	0.049791
ENSMUSG00000003235	Eif2b5	6.17569	6.1228	6.20567	6.28032	6.27127	6.14424	5.50692	5.6691	5.47044	5.48144	5.64497	5.49513	6.49541	6.244	6.31963	6.57394	6.02803	6.21363	5.90041	5.99801	5.98292	6.03421	6.16468	6.05466	7.40692	7.2358	7.16264	6.98905	7.17019	7.10092	5.20011	4.85107	5.18961	5.09009	6.16805	6.23194	5.54882	5.54051	6.35301	6.27187	5.96045	6.08452	7.26845	7.08672	5.02559	3.42656	73.8201	0.205081
ENSMUSG00000003269	Cyth2	6.65089	6.55319	6.57035	6.61644	6.63336	6.52944	5.78571	5.63046	5.59955	5.71971	5.68561	5.77934	6.46681	6.34293	6.29056	6.34814	6.32311	6.34187	6.06409	6.09	6.08139	5.84314	6.05084	6.00941	6.96645	6.93704	7.00939	6.80987	6.78725	6.98548	5.79288	4.92569	5.21905	5.34501	6.59147	6.59308	5.67191	5.72822	6.36677	6.33771	6.0785	5.9678	6.97096	6.86087	5.35929	3.52135	96.6563	0.00569948
ENSMUSG00000003271	Sult2b1	NA	NA	NA	NA	NA	NA	NA	NA	NA	NA	NA	NA	2.60645	2.3891	2.5204	2.68011	2.39877	2.52754	1.79759	1.66835	1.73652	1.68007	1.77979	1.69809	3.25432	3.11665	2.73766	2.99101	3.05502	2.88752	NA	NA	NA	NA	NA	NA	NA	NA	2.50532	2.53547	1.73415	1.71932	3.03621	2.97785	NA	NA	NA	NA
ENSMUSG00000003273	Car11	4.57	4.7168	4.57021	4.4431	4.68258	4.55759	3.78556	3.81161	3.82325	3.78052	3.91202	3.76079	5.11862	4.5996	4.7967	5.19822	5.00698	5.03585	5.05042	4.90796	5.29248	4.90856	5.03209	4.90793	6.16355	5.66442	5.85385	5.69548	5.61277	5.59486	4.31629	4.19221	3.67855	3.68998	4.619	4.56109	3.80681	3.81778	4.83831	5.08035	5.08362	4.94953	5.89394	5.63437	4.25425	2.45618	24.3589	-0.365074
ENSMUSG00000003279	Dlgap1	6.87069	7.38076	7.23138	7.15009	7.54318	6.8837	5.87174	5.7008	5.87884	5.58135	6.13957	6.00281	9.66971	7.81003	7.8942	9.56433	8.07077	8.05196	8.26634	8.02807	7.82086	8.6746	8.16268	8.18483	10.6607	9.88807	9.71548	9.3297	10.0776	9.44773	7.79977	6.79793	5.7439	5.36169	7.16094	7.19232	5.81713	5.90791	8.45798	8.56236	8.03842	8.3407	10.0881	9.61834	7.29885	3.70187	150.681	0.100499
ENSMUSG00000003282	Plag1	NA	NA	NA	NA	NA	NA	1.81745	1.78373	1.85505	1.84165	1.79547	1.8024	2.39263	1.94367	2.10485	2.32071	2.12169	2.25579	2.10775	2.09322	2.23738	2.09731	2.16216	2.1217	3.0717	2.80359	3.03557	2.96407	2.91149	2.77219	NA	NA	NA	NA	NA	NA	1.81874	1.81318	2.14705	2.23273	2.14612	2.12706	2.97029	2.88258	NA	NA	NA	NA
ENSMUSG00000003283	Hck	9.19499	9.06937	9.07572	9.11431	9.09203	9.08314	8.64483	8.61733	8.48228	8.52825	8.79371	8.52367	7.76308	8.65992	8.67392	7.70602	8.64253	8.51304	8.22091	8.45598	8.40007	7.94108	8.44141	8.39403	8.71129	9.0528	9.16301	9.35058	9.23201	9.21948	7.77964	8.35632	8.05305	8.31863	9.11336	9.09649	8.58148	8.61521	8.36564	8.2872	8.35899	8.25884	8.9757	9.26736	8.06798	5.45723	551.177	-0.0301059
ENSMUSG00000003299	Mrpl4	5.95427	5.97928	5.91001	5.97952	5.95946	5.95974	5.45124	5.52424	5.38523	5.42471	5.38654	5.45308	5.53614	5.82605	6.12502	5.55966	5.80293	5.87337	5.51098	5.73329	5.67428	5.4623	5.73879	5.57664	6.43719	6.21194	6.28889	6.18279	6.31888	6.24937	4.75597	5.41526	5.22996	5.38826	5.94785	5.96624	5.45357	5.42145	5.82907	5.74532	5.63951	5.59258	6.31267	6.25035	5.08562	3.53941	62.1669	0.0619302
ENSMUSG00000003308	Keap1	6.76777	6.71889	6.78315	6.69675	6.76071	6.75448	5.8446	5.58949	5.80565	5.83764	5.90153	5.84885	6.7761	6.54592	6.60856	6.83428	6.7414	6.63297	6.38901	6.56817	6.8426	6.40317	6.49656	6.72538	7.88341	7.63428	7.59889	7.49722	7.634	7.40905	5.73393	6.16499	5.9391	6.03674	6.75661	6.73731	5.74658	5.86267	6.64353	6.73622	6.59993	6.5417	7.70553	7.51342	5.94946	3.99195	107.475	-0.0495139
ENSMUSG00000003316	Glg1	10.4392	10.5563	10.5927	10.5218	10.4813	10.5665	9.8369	9.83384	9.91863	9.86537	9.88629	9.83516	10.3491	10.4715	10.5098	10.3981	10.4298	10.6072	10.5302	10.3357	10.2434	10.5951	10.2091	10.1686	10.9131	11.0361	11.1246	11.1396	10.9582	11.4275	10.072	9.99915	10.2688	10.257	10.5294	10.5232	9.86312	9.86227	10.4435	10.4784	10.3698	10.3243	11.0246	11.1751	10.0356	6.84193	1476.7	-0.0117052
ENSMUSG00000003344	Btbd2	5.95642	5.96319	6.00292	5.9747	6.01371	5.84953	5.29359	5.18315	5.37442	5.25889	5.39827	5.19662	6.2087	6.1652	6.08066	6.29303	6.06511	6.02039	5.67603	5.69988	6.0742	5.71195	5.96695	6.02228	7.21483	6.82238	6.87252	6.67644	6.96599	6.85745	5.46063	5.27623	5.15106	5.09053	5.97418	5.94598	5.28372	5.28459	6.15152	6.12618	5.8167	5.90039	6.96991	6.83329	5.36843	3.41386	62.3932	-0.089272
ENSMUSG00000003345	Csnk1g2	5.99568	6.03095	5.96468	5.94312	6.10135	5.94442	4.8496	5.169	5.0252	5.03186	4.8613	4.90687	6.56087	6.3426	6.33997	6.54712	6.09792	6.0795	5.98024	6.02244	6.13895	6.07302	6.13444	6.05708	7.08528	6.95918	6.97991	6.54174	6.93911	7.01352	5.40778	5.09598	4.84005	4.81511	5.9971	5.9963	5.0146	4.93334	6.41448	6.24151	6.04721	6.08818	7.00812	6.83146	5.25188	3.21838	64.0173	0.00572974
ENSMUSG00000003346	Abhd17a	4.81738	4.91131	4.81606	4.83564	4.80768	4.86372	3.65659	3.61817	3.66233	3.7332	3.60035	3.6072	5.21999	5.30964	5.29649	5.33197	5.11416	5.37156	4.84093	5.19306	4.99816	5.10089	5.31871	5.12972	6.01948	5.98795	5.90937	5.64943	5.75448	5.51232	4.56044	4.22205	4.17965	4.1962	4.84825	4.83568	3.6457	3.64692	5.27537	5.27256	5.01072	5.18311	5.97227	5.63875	4.39124	2.79195	28.7275	-0.07823
ENSMUSG00000003348	Mob3a	7.2608	7.29995	7.41125	7.25203	7.30411	7.26771	6.74287	6.4655	6.74268	6.50308	6.6052	6.59531	6.48724	7.24654	7.26711	6.35665	7.31225	7.08972	6.80806	6.99369	6.82783	6.59912	7.01895	6.98492	7.10672	7.33258	7.63037	7.46162	7.44234	7.56071	6.01901	6.50253	6.30885	6.33409	7.324	7.27462	6.65035	6.56786	7.0003	6.91954	6.87653	6.86766	7.35656	7.48823	6.26077	4.21432	157.782	-0.113553
ENSMUSG00000003352	Cacnb3	4.30735	4.42517	4.395	4.45664	4.43883	4.35025	3.26915	3.17754	3.17223	3.19592	3.21954	3.14903	5.64839	5.07825	4.9235	5.65807	4.86644	4.83965	4.59735	4.72713	4.73732	4.83237	4.84168	4.70857	6.71997	6.23079	6.33161	6.01849	6.13938	5.95978	3.82534	3.65247	3.10426	3.46176	4.37584	4.41524	3.20631	3.18816	5.21671	5.12138	4.68726	4.7942	6.42746	6.03921	3.73891	2.18867	21.1695	0.287209
ENSMUSG00000003354	Ccdc65	NA	NA	NA	NA	NA	NA	NA	NA	NA	NA	NA	NA	2.87548	2.30437	2.45439	2.86003	2.33221	2.31559	2.01294	2.03942	1.97176	2.0252	2.16424	2.13266	3.81863	3.50138	3.60517	3.45506	3.43601	3.40988	NA	NA	NA	NA	NA	NA	NA	NA	2.54475	2.50261	2.00804	2.10737	3.64173	3.43365	NA	NA	NA	NA
ENSMUSG00000003355	Fkbp11	NA	NA	NA	NA	NA	NA	NA	NA	NA	NA	NA	NA	1.95153	2.28049	1.79864	2.14225	2.03381	1.90169	2.26488	2.07984	2.16449	2.16467	2.08043	2.0791	NA	NA	NA	NA	NA	NA	NA	NA	NA	NA	NA	NA	NA	NA	2.01022	2.02592	2.16974	2.10807	NA	NA	NA	NA	NA	NA
ENSMUSG00000003360	Ddx23	8.57528	8.34997	8.51372	8.49992	8.3928	8.40658	7.77087	7.91333	8.00173	7.82251	8.00039	7.92547	7.84432	8.14668	8.16982	7.76724	8.15187	7.93936	7.73923	7.93615	7.96323	7.72009	8.03629	7.89575	8.54622	8.57756	8.67233	8.44455	8.55504	8.54609	7.00414	7.29295	6.93596	7.11101	8.47966	8.4331	7.89531	7.91612	8.05361	7.95282	7.87954	7.88404	8.5987	8.51523	7.14855	4.68232	352.526	-0.0883535
ENSMUSG00000003363	Pld3	10.6318	10.7436	10.7084	10.5524	10.6053	10.6773	9.98037	9.82691	10.0509	9.80802	10.0609	10.1338	10.0841	10.6463	10.6483	10.2158	10.5936	10.7165	10.6484	10.5798	10.6254	10.6081	10.7187	10.485	11.1647	11.2923	11.3783	12.1022	11.6326	12.6471	10.6201	10.4957	12.8889	12.9934	10.6946	10.6117	9.95271	10.0009	10.4596	10.5086	10.6179	10.6039	11.2784	12.1273	10.5579	8.62743	1613.35	-0.125296
ENSMUSG00000003378	Grik5	4.62512	4.74585	4.77081	4.65006	4.75688	4.58042	3.32972	3.27429	3.32265	3.3319	3.38916	3.42096	6.4313	5.54459	5.72603	6.49033	5.65185	5.88622	5.68367	5.73718	5.73696	5.82405	5.69419	5.60585	7.27996	6.79275	6.89715	6.55024	6.95829	6.42879	4.21233	4.02187	3.54339	3.49057	4.71393	4.66245	3.30889	3.38067	5.90064	6.00947	5.71927	5.70803	6.98995	6.64577	4.1171	2.34465	25.9481	-0.317454
ENSMUSG00000003380	Rabac1	8.8469	8.96101	8.97164	8.88656	8.90028	8.93305	8.16465	8.35303	8.31564	8.426	8.44693	8.36035	8.21957	9.07957	9.1008	8.23084	9.03022	9.03194	8.73679	8.84429	8.95184	8.60782	8.77233	8.92123	8.87216	9.137	9.36285	9.13108	9.00967	9.38264	8.02382	8.46719	8.21637	8.35776	8.92652	8.90663	8.27777	8.41109	8.79998	8.76433	8.84431	8.76713	9.124	9.17446	8.24551	5.52471	483.676	-0.036159
ENSMUSG00000003382	Etv3	6.23141	6.09796	6.22904	6.18435	6.22367	6.1791	5.35777	5.21372	5.24209	5.34975	5.46437	5.30685	5.86214	5.97203	5.89546	5.78303	6.12638	5.99608	5.5075	5.57051	5.59001	5.50289	5.65641	5.61664	6.31076	6.37173	6.40967	6.61235	6.34024	6.12705	4.94596	5.27928	5.35697	5.62927	6.18613	6.19571	5.27119	5.37366	5.90988	5.9685	5.55601	5.59198	6.36405	6.35988	5.11262	3.66208	73.2398	0.02645
ENSMUSG00000003402	Prkcsh	9.53443	9.70289	9.58205	9.4304	9.42327	9.57304	8.77399	8.85139	8.97342	8.7843	8.72067	8.95465	8.65846	9.22416	9.15743	8.76678	9.14879	9.41997	9.38555	9.19511	9.21063	9.38585	9.24786	9.09719	9.42816	9.65595	9.87395	9.91552	9.70688	10.2755	8.83016	8.85468	9.12816	9.28279	9.60646	9.47557	8.86627	8.81987	9.01335	9.11185	9.26376	9.24363	9.65269	9.96595	8.84242	6.13698	748.301	-0.210323
ENSMUSG00000003410	Elavl3	5.18762	5.22268	5.17494	5.15112	5.22583	5.0794	3.71471	3.62644	3.73318	3.67337	3.64573	3.6693	6.11985	5.33039	5.68913	6.06092	5.45825	5.46519	5.24629	5.21149	5.38553	5.33004	5.09747	4.98042	6.83453	6.48411	6.34794	6.16333	6.47542	6.13312	4.41433	4.32097	3.90347	3.82908	5.19508	5.15212	3.69144	3.6628	5.71312	5.66145	5.28111	5.13598	6.55553	6.25729	4.36765	2.57752	36.1558	-0.202579
ENSMUSG00000003411	Rab3b	4.55789	4.69818	4.67104	4.73537	4.86809	4.53943	3.8423	3.8824	3.91581	3.8301	3.88344	3.85306	6.30052	4.64021	4.8663	6.02139	4.70425	4.99245	5.23832	5.06892	5.10584	5.53784	5.08496	5.24845	7.43773	7.00657	6.56331	6.53307	7.00044	6.44846	4.82986	4.32228	4.18329	4.23451	4.64237	4.7143	3.88017	3.85553	5.26901	5.23936	5.13769	5.29042	7.00254	6.66066	4.57607	2.80593	26.1884	0.48456
ENSMUSG00000003418	St8sia6	5.0797	5.31033	5.1161	5.02937	4.9734	5.03018	4.38907	4.39641	4.31017	4.222	4.22993	4.45533	5.03694	5.45434	4.87813	4.89917	5.11442	5.46937	5.26145	5.06352	4.99868	5.10107	5.14536	5.01303	6.36956	6.57676	6.43149	7.81113	7.34523	8.76397	6.22	6.43158	8.91414	8.99067	5.16871	5.01098	4.36522	4.30242	5.12314	5.16099	5.10789	5.08649	6.45927	7.97344	6.32579	5.96827	34.5677	-0.837687
ENSMUSG00000003420	Fcgrt	9.0147	8.96214	8.98953	8.90585	8.93905	9.02451	8.15249	8.0377	8.33655	8.29708	8.32621	8.28879	8.37999	8.89544	8.95367	8.3966	8.84497	8.96498	8.82745	8.70456	8.72044	8.61	8.63954	8.59877	8.74985	9.28034	9.37229	9.17127	8.98967	9.13294	7.97401	7.90816	7.27038	7.26339	8.98879	8.95647	8.17558	8.30403	8.74304	8.73552	8.75082	8.61611	9.13416	9.09796	7.94109	4.84459	502.835	-0.0528199
ENSMUSG00000003421	Nosip	6.93255	6.88031	7.01071	7.02573	6.86177	6.82281	6.47187	6.44428	6.40194	6.40739	6.47756	6.39141	6.15625	6.57474	6.61761	6.09459	6.61055	6.41356	6.30785	6.62537	6.57314	6.17109	6.63308	6.62188	6.62773	6.91947	7.00306	6.849	6.86426	6.80117	5.68662	5.91298	5.90668	5.9008	6.94119	6.90344	6.43936	6.42545	6.44954	6.3729	6.50212	6.47535	6.85009	6.83815	5.7998	3.93583	121.829	-0.087429
ENSMUSG00000003423	Pih1d1	6.92761	7.00687	7.05432	6.94753	6.79749	6.94435	6.36275	6.17486	6.24055	6.26173	6.24372	6.26676	6.07002	6.5466	6.67706	5.97496	6.61624	6.73536	6.30824	6.66341	6.574	6.16006	6.53598	6.43124	6.89784	6.95026	7.30042	7.21571	7.20128	7.07869	5.6672	6.15949	5.72548	5.95784	6.99627	6.89645	6.25939	6.2574	6.43123	6.44219	6.51522	6.37576	7.04951	7.16523	5.91335	3.89444	123.871	-0.243243
ENSMUSG00000003429	Rps11	8.71855	8.54499	8.55877	8.73766	8.65873	8.57753	7.65545	7.59673	7.90847	7.65763	7.61125	7.92671	7.67301	8.43442	8.57265	7.75251	8.4083	8.50609	8.04601	8.1768	8.09549	8.04002	8.32049	8.3211	8.46847	8.79209	8.99814	8.98741	8.79351	9.1174	7.82252	7.81194	7.94555	7.84172	8.60743	8.65797	7.72022	7.73186	8.22669	8.2223	8.1061	8.2272	8.7529	8.96611	7.81723	5.26242	398.288	0.0873801
ENSMUSG00000003435	Supt5	8.88312	8.68112	8.6929	8.86399	8.73877	8.73261	8.38283	8.35754	8.1751	8.26147	8.29947	8.03191	8.24635	8.21513	8.10725	8.12265	8.2018	8.06008	7.89358	8.12922	7.77484	7.57674	7.94946	7.9302	8.99485	9.01659	8.86347	8.99344	8.93377	8.70891	7.49301	7.71005	7.43008	7.57111	8.75238	8.77846	8.30516	8.19762	8.18957	8.12818	7.93255	7.8188	8.9583	8.87871	7.60153	5.0004	436.743	0.0412986
ENSMUSG00000003437	Paf1	7.4746	7.35132	7.54346	7.57965	7.51694	7.49709	6.91268	6.95981	6.7085	6.96139	6.85942	6.74127	7.6224	7.09005	7.11518	7.46057	7.1361	6.96838	6.57711	6.69994	6.41993	6.47328	6.60419	6.68696	8.27563	8.08729	7.90057	8.03928	8.10517	7.91522	6.25826	6.73607	6.34506	6.66011	7.45646	7.53123	6.86033	6.85403	7.27588	7.18835	6.56566	6.58814	8.08783	8.01989	6.49716	4.33506	180.953	0.154661
ENSMUSG00000003438	Timm50	6.22359	6.10256	6.14879	6.27234	6.17875	6.20394	5.40812	5.61614	5.39677	5.38251	5.39966	5.42092	6.28087	6.05191	6.1672	6.12661	6.28421	6.10895	5.77447	5.81082	5.61822	5.78278	5.95389	5.87738	6.79746	6.85716	6.69305	6.9116	6.77623	6.74865	5.05792	5.30663	5.57603	5.50025	6.15831	6.21835	5.47368	5.40103	6.16666	6.17326	5.73451	5.87135	6.78256	6.81216	5.18228	3.69209	73.2251	0.188438
ENSMUSG00000003444	Med29	2.99127	3.05038	2.9672	3.01925	3.02223	2.96369	2.46502	2.42807	2.44365	2.53912	2.41486	2.45202	2.9561	3.31203	3.53858	3.11547	3.44981	3.40444	2.56626	2.54874	2.50876	2.54896	2.69975	2.67405	3.70083	3.80268	3.84243	4.02384	3.82479	3.9571	2.71763	2.81215	2.78719	2.77849	3.00295	3.00172	2.44558	2.46867	3.2689	3.32324	2.54125	2.64092	3.78198	3.93524	2.76489	1.85523	8.03006	-0.0255313
ENSMUSG00000003452	Bicd1	4.69934	4.81629	4.73209	4.64087	4.66257	4.65135	3.75211	3.71479	3.79586	3.78474	3.73279	3.85758	6.74225	5.34812	5.30887	6.76553	5.40204	5.34674	4.90794	4.59911	4.36686	5.25899	4.70062	4.53628	7.19342	6.85924	6.65185	6.40617	6.61736	6.40764	4.83715	4.20578	3.83853	3.69194	4.74924	4.65159	3.75425	3.7917	5.79975	5.8381	4.62464	4.83196	6.90151	6.47706	4.52147	2.51016	26.086	-0.624368
ENSMUSG00000003458	Ncstn	10.2555	10.4442	10.3766	10.2703	10.3804	10.3489	9.60452	9.63877	9.62104	9.6582	9.61771	9.71708	9.95219	10.5392	10.571	10.0234	10.5073	10.7728	10.5739	10.4213	10.4936	10.6352	10.1949	10.34	10.5421	10.8777	11.0194	11.179	10.8729	11.4357	10.0266	10.0056	10.7955	10.8719	10.3587	10.3332	9.62144	9.66433	10.3541	10.4345	10.4962	10.39	10.8131	11.1626	10.0161	7.22245	1304.1	-0.0419656
ENSMUSG00000003464	Pex19	6.93614	6.7612	6.94667	6.86281	6.84287	6.84342	6.19311	6.10577	6.07627	6.21023	6.35911	6.26739	6.61578	7.04825	7.1404	6.59565	7.12572	7.03195	6.45139	6.70834	6.98766	6.20982	6.64269	6.64333	7.26628	7.39128	7.55992	7.51132	7.44363	7.5752	5.99995	5.99203	6.05728	6.36832	6.88134	6.8497	6.12505	6.27891	6.93481	6.91777	6.71579	6.49861	7.40583	7.51005	5.99599	4.14187	116.991	-0.0863785
ENSMUSG00000003469	Phyhip	6.54221	6.58007	6.48681	6.62737	6.72877	6.26886	5.67056	5.75673	5.53551	5.71953	5.83879	5.67523	7.64039	6.74375	6.84631	7.57404	7.13912	6.79448	6.84176	6.9904	6.94792	6.74069	6.8062	6.9066	8.55289	8.29277	7.93074	7.9374	8.17124	7.74753	6.33729	5.74802	5.32279	4.93255	6.53636	6.54167	5.65426	5.74452	7.07682	7.16921	6.92669	6.81783	8.2588	7.95206	6.04266	3.41845	94.4953	0.0595871
ENSMUSG00000003484	Cyp4f18	3.69602	3.63367	3.56174	3.62646	3.58609	3.68914	2.82899	2.90486	2.86753	2.8452	2.85648	2.88955	2.98395	3.65675	3.47101	3.21433	3.3604	3.62775	2.91855	3.02087	3.17882	3.02358	3.00677	2.97029	4.5719	4.99829	4.89725	6.13382	5.89104	6.76842	4.56393	4.71696	6.34899	6.32347	3.63048	3.6339	2.86713	2.86374	3.37057	3.40083	3.03942	3.00022	4.82248	6.26443	4.64044	4.22415	12.5432	0.0329595
ENSMUSG00000003500	Impdh1	4.71926	4.86466	4.81264	4.74534	4.81466	4.64711	3.97006	4.12954	3.89995	4.078	3.9752	3.88165	5.48533	5.03437	4.93591	5.55112	5.08082	5.02301	4.88262	4.72245	4.81003	5.05429	4.64451	4.71087	6.28931	6.03182	5.68383	5.77547	5.98965	5.71689	3.88344	3.97487	3.96701	3.83889	4.79886	4.7357	3.99985	3.97829	5.15187	5.21832	4.80504	4.80322	6.00165	5.82733	3.92915	2.60197	27.3858	-0.376302
ENSMUSG00000003518	Dusp3	7.48576	7.41166	7.52234	7.49466	7.57357	7.47257	6.90506	7.11341	7.08104	7.13465	7.06705	7.0991	7.6002	7.93372	7.85084	7.57678	7.89777	7.89697	7.46908	7.56066	7.49082	7.30985	7.55999	7.66251	8.3704	8.40213	8.3852	8.32545	8.34597	8.57701	7.03774	7.14742	7.998	7.86861	7.47325	7.5136	7.03317	7.10027	7.79492	7.79051	7.50685	7.51078	8.38591	8.41614	7.09258	5.28887	180.512	0.0867191
ENSMUSG00000003526	Prodh	3.80142	3.79504	3.73674	3.81298	3.77141	3.76145	3.15371	3.19645	3.20231	3.24946	3.38888	3.25192	4.87783	3.91244	4.30398	4.72367	3.90697	4.02192	3.76704	4.03638	3.905	4.01005	3.97647	3.9435	6.04721	5.57496	5.48422	5.39709	5.64213	5.59601	3.81188	3.65281	3.70758	3.56403	3.77773	3.78195	3.18416	3.29676	4.36475	4.21752	3.90281	3.97667	5.70213	5.54508	3.73234	2.42387	13.7734	0.0425482
ENSMUSG00000003527	Ess2	5.53284	5.68125	5.57093	5.63618	5.59932	5.51012	5.05648	5.22595	5.00311	5.11717	4.99723	5.10588	5.09255	5.52443	5.30973	5.27523	5.45826	5.34798	4.9679	5.16331	5.32949	5.16373	5.46325	5.37842	5.53638	5.65494	5.67574	5.39789	5.6089	5.65024	4.59859	4.28904	4.57017	4.64892	5.59501	5.58187	5.09518	5.07343	5.3089	5.36049	5.15357	5.33513	5.62236	5.55234	4.44381	3.07303	48.2741	-0.0562691
ENSMUSG00000003528	Slc25a1	7.18984	7.06107	7.12105	7.15961	7.07373	7.16165	6.41741	6.3001	6.5366	6.48283	6.31561	6.47321	7.00916	7.16749	7.07762	7.06364	7.01759	7.14733	6.60835	6.63526	6.63799	6.63762	6.76332	6.7718	7.74841	7.5756	7.74527	7.46684	7.58875	7.61872	6.40583	6.38629	6.5387	6.66464	7.12399	7.13166	6.41804	6.42388	7.08476	7.07619	6.6272	6.72424	7.68976	7.5581	6.39606	4.40112	140.148	0.0168863
ENSMUSG00000003531	Dgcr6	4.18882	4.22976	4.19925	4.14287	4.10098	4.16378	3.65408	3.59134	3.62118	3.57991	3.59085	3.66542	3.88598	3.83314	3.91856	3.9823	4.19205	4.27887	3.97952	4.02539	4.10796	4.04218	3.97148	4.11361	4.50946	4.61602	4.6965	4.73768	4.59709	4.65274	3.05821	3.24034	3.37031	3.10311	4.20594	4.13588	3.6222	3.61206	3.87922	4.15107	4.03762	4.04242	4.60733	4.6625	3.14927	2.1578	18.0478	-0.597083
ENSMUSG00000003534	Ddr1	4.57053	4.5795	4.50795	4.54146	4.59576	4.43151	3.59361	3.54042	3.58451	3.61516	3.56095	3.61191	6.15921	5.47472	5.65559	6.31002	5.5106	5.66251	5.39061	5.38797	5.28672	5.92097	5.44577	5.42151	7.05272	6.48397	6.23631	6.24004	6.69925	6.66148	4.60216	3.91791	4.34997	4.31648	4.55266	4.52291	3.57285	3.59601	5.76317	5.82771	5.3551	5.59608	6.591	6.53359	4.26003	2.88882	23.3221	-0.19004
ENSMUSG00000003541	Ier3	2.30241	2.3061	2.32049	2.28442	2.26968	2.26139	NA	NA	NA	NA	NA	NA	1.9664	2.33133	2.26316	2.20596	1.86804	2.16016	2.09972	2.08152	2.04652	1.95603	2.03099	2.10832	3.4076	3.38467	3.43301	3.40697	3.44814	3.48495	2.65835	2.55401	2.91232	3.00259	2.30967	2.27183	NA	NA	2.18696	2.07805	2.07592	2.03178	3.40843	3.44669	2.60618	1.97164	4.88419	-1.07664
ENSMUSG00000003545	Fosb	NA	NA	NA	NA	NA	NA	NA	NA	NA	NA	NA	NA	NA	NA	NA	NA	NA	NA	NA	NA	NA	NA	NA	NA	1.91967	1.79937	1.87729	1.71899	1.83705	2.02912	NA	NA	NA	NA	NA	NA	NA	NA	NA	NA	NA	NA	1.86545	1.86172	NA	NA	NA	NA
ENSMUSG00000003546	Klc4	6.63548	6.51533	6.74896	6.6821	6.70204	6.67829	6.0749	5.93227	6.09244	6.14531	6.19374	6.08775	6.30727	6.82779	6.61843	6.49436	6.6469	6.63759	6.41624	6.51287	6.55746	6.33242	6.50033	6.58066	6.99465	7.07085	7.26083	7.12269	6.94544	7.12883	5.89238	5.99332	6.3213	6.44081	6.63326	6.68747	6.0332	6.14226	6.5845	6.59295	6.49553	6.47114	7.10878	7.06565	5.94285	4.25404	101.662	0.134432
ENSMUSG00000003549	Ercc1	5.73232	5.68504	5.75618	5.68023	5.71691	5.61742	5.12414	5.20996	5.15808	5.04391	5.11399	4.97364	4.83497	5.59403	5.4739	4.85311	5.40661	5.43756	4.81644	5.0545	4.88391	4.78821	4.89225	4.99128	5.67418	5.54745	5.7159	5.71672	5.86637	5.75384	4.61301	4.68083	4.38212	4.52325	5.72451	5.67152	5.16406	5.04385	5.30097	5.23243	4.91828	4.89058	5.64584	5.77898	4.64692	2.96846	51.992	-0.201463
ENSMUSG00000003559	As3mt	7.8728	7.85312	7.94	7.96676	7.83514	7.9023	7.38148	7.17563	7.12974	7.24185	7.16099	7.19945	6.70836	7.38951	7.28027	6.7959	7.47028	7.25217	7.1864	7.23284	7.23547	6.63646	7.04078	7.06803	7.68426	7.77952	7.92646	8.01858	7.89099	8.13078	6.49615	7.04972	6.76727	6.81836	7.88864	7.9014	7.22895	7.20076	7.12605	7.17278	7.21824	6.91509	7.79675	8.01345	6.77294	4.52854	238.398	0.0260194
ENSMUSG00000003573	Homer3	5.542	5.51768	5.38255	5.50865	5.47363	5.52553	4.61447	4.61366	4.62728	4.70225	4.66885	4.6539	5.20857	5.37026	5.4381	5.33695	5.50391	5.19145	4.96727	5.0657	5.02079	5.01489	5.03836	5.04947	5.84398	5.98563	5.95209	5.91343	5.70288	6.07737	4.89236	4.51608	4.60095	4.61021	5.48074	5.5026	4.61847	4.675	5.33898	5.3441	5.01792	5.03424	5.92723	5.89789	4.70422	3.07039	45.1892	0.0832339
ENSMUSG00000003575	Crtc1	5.7499	5.70249	5.78029	5.61747	5.78949	5.6913	5.23067	5.32983	5.38568	5.30264	5.38468	5.25331	5.87393	5.43247	5.72972	6.15221	5.72293	5.65767	5.45226	5.85968	6.03262	5.51033	5.69401	5.61243	6.84178	6.70673	6.70032	6.7212	6.72497	6.26181	4.88472	4.80144	4.58953	4.74885	5.74423	5.69942	5.31539	5.31354	5.67871	5.84427	5.78152	5.60559	6.74961	6.56933	4.84308	3.11279	52.9401	-0.161948
ENSMUSG00000003581	Rnf215	5.98712	5.96187	6.05677	5.95649	5.9103	6.03488	5.05335	4.92291	5.13259	5.01476	5.19872	5.15367	5.66316	6.14524	6.0351	5.88081	6.0648	6.05415	5.92642	5.77334	5.79696	6.03298	5.98771	5.85679	6.34077	6.36274	6.40396	6.53629	6.38317	6.64877	4.90887	4.86976	5.21851	4.97356	6.00192	5.96722	5.03628	5.12238	5.94783	5.99992	5.83224	5.95916	6.36916	6.52274	4.88932	3.39736	63.4931	-0.117392
ENSMUSG00000003585	Sec14l2	5.75495	5.68722	5.72469	5.69607	5.73262	5.72031	5.15556	5.12594	5.14157	5.25034	5.20993	5.26284	5.61637	5.75113	5.65016	5.51176	5.68912	5.68564	5.06521	5.26435	5.26735	4.98506	5.16929	5.17814	6.46108	6.58256	6.39076	6.82548	6.58316	6.881	5.29783	4.92172	5.87538	5.82156	5.72229	5.71633	5.14102	5.24104	5.67255	5.62884	5.19897	5.11083	6.47813	6.76321	5.10977	3.89898	52.7226	-0.0227957
ENSMUSG00000003604	Aven	4.67116	4.70523	4.63525	4.6216	4.69673	4.73481	3.76178	3.60407	3.71438	3.72906	3.63125	3.74366	4.07062	4.60654	4.17332	4.10168	4.24603	4.39668	3.67536	3.76384	3.7669	3.92366	3.82406	3.6924	4.80142	4.62831	4.82944	4.77196	4.72236	4.59625	4.25016	3.70565	3.7484	3.60409	4.67055	4.68438	3.69341	3.70132	4.28349	4.24813	3.73537	3.81338	4.75306	4.69686	3.9779	2.45083	25.6656	0.0910622
ENSMUSG00000003617	Cp	8.5296	8.58626	8.38963	8.47409	8.42263	8.87498	7.69215	7.93193	7.99033	8.01045	7.61791	7.94494	8.38439	8.55352	8.50104	8.46819	8.57624	8.77731	8.78822	8.33269	8.41878	8.82092	8.44833	8.21893	8.68327	9.09112	9.25763	9.25154	9.08432	8.94103	8.21698	7.8394	7.63391	7.75004	8.50183	8.59057	7.87147	7.85777	8.47965	8.60725	8.51323	8.49606	9.01067	9.0923	8.02819	5.12798	379.624	0.184154
ENSMUSG00000003623	Crot	8.21774	8.07174	8.20718	8.26766	8.06221	8.14868	7.72062	7.64204	7.48485	7.52972	7.39752	7.54541	7.78357	7.77584	7.62033	7.6598	7.7212	7.57568	7.30538	7.40212	7.11175	6.94414	7.45802	7.29376	8.29323	8.50995	8.526	8.417	8.43008	8.2756	6.75958	7.07684	6.84487	6.81798	8.16555	8.15952	7.61584	7.49088	7.72658	7.65223	7.27309	7.23197	8.44306	8.37423	6.91821	4.55429	287.568	-0.00896053
ENSMUSG00000003644	Rps6ka1	10.9325	10.8862	11.0052	10.9681	10.931	10.9473	10.2955	10.3554	10.3209	10.3343	10.2986	10.0946	9.99183	10.9299	10.9293	9.99285	10.8468	10.6852	10.2248	10.5338	10.6258	10.1615	10.5034	10.6455	10.6623	11.0687	11.1108	11.0152	10.8415	10.9239	9.55213	9.901	8.92584	8.91315	10.9413	10.9488	10.3239	10.2425	10.617	10.5083	10.4614	10.4368	10.9473	10.9269	9.72656	5.94633	1972.73	0.00975635
ENSMUSG00000003657	Calb2	5.49167	5.4119	5.39502	5.43329	5.43064	5.45056	4.9903	5.05638	5.08693	4.98439	5.10471	5.02496	5.62047	5.08749	5.38601	5.60629	5.05506	5.15841	4.72374	4.93905	4.87246	4.75263	4.96655	4.87624	6.08393	6.00661	5.77367	5.97537	6.00151	6.02317	4.79963	4.38847	4.55591	4.25926	5.43286	5.43816	5.04453	5.03802	5.36465	5.27325	4.84508	4.86514	5.95474	6.00001	4.59405	2.93839	43.3576	0.0201017
ENSMUSG00000003660	Snrnp200	9.44845	9.24773	9.44148	9.54397	9.42871	9.37899	8.98773	9.06347	8.71911	8.93049	8.81476	8.6057	9.50573	8.82881	8.84434	9.3016	9.01943	8.66086	8.54472	8.82408	8.52804	8.5052	8.69182	8.69759	10.2895	10.0581	9.76667	9.74135	10.1049	9.75198	8.68588	8.38011	8.18415	8.03402	9.37922	9.45056	8.92344	8.78365	9.05963	8.99397	8.63228	8.63154	10.0381	9.86609	8.53299	5.40606	685.43	0.112942
ENSMUSG00000003662	Ciao1	6.50792	6.50133	6.34551	6.57056	6.61228	6.42821	5.93991	5.7316	5.8094	5.84926	5.84276	5.83498	6.49757	6.41193	6.27348	6.43959	6.20019	6.39185	6.09818	6.145	6.04645	6.19721	6.01118	6.09684	7.24592	7.21877	6.77513	6.77484	6.97485	6.79316	5.77985	5.77535	5.11628	5.4431	6.45159	6.53702	5.82697	5.84233	6.39433	6.34387	6.09655	6.10174	7.07994	6.84762	5.7776	3.51979	90.7957	0.241432
ENSMUSG00000003680	Taf6l	6.9147	6.78766	6.84243	6.87519	6.96296	6.82917	6.02167	5.89518	6.00058	5.9313	5.97236	5.99848	6.25351	6.76028	6.83424	6.38289	6.88151	7.10709	6.78189	6.73278	6.67296	6.61034	6.78405	6.71952	7.00677	7.18837	7.23254	7.4594	7.26336	7.58423	6.15429	6.46071	6.73376	6.82016	6.84826	6.8891	5.97248	5.96738	6.61601	6.7905	6.72921	6.70464	7.14256	7.43566	6.3075	4.51798	117.203	0.104309
ENSMUSG00000003721	Insig2	5.71718	5.86894	5.74524	5.76795	5.82937	5.78427	5.16019	5.10566	5.14601	5.24824	5.26046	5.20946	5.85207	5.7857	6.0561	5.63833	6.09592	6.17805	5.9022	5.67658	5.8839	5.68028	5.79255	5.74726	6.59667	6.68355	6.58337	6.4801	6.37876	6.71779	5.22071	5.37837	5.70725	5.53492	5.77712	5.79386	5.13729	5.23938	5.89795	5.97077	5.82089	5.74003	6.6212	6.52555	5.29954	3.74739	55.285	0.0548001
ENSMUSG00000003731	Kpna6	7.60132	7.63351	7.55082	7.59942	7.60587	7.53923	6.83475	6.80152	6.81704	6.83434	6.82024	6.8071	7.73138	7.14067	7.30632	7.6567	7.34114	7.18012	6.94026	7.02617	6.84218	7.02826	7.255	7.22016	8.61648	8.31322	8.17854	8.20579	8.39307	8.0543	6.6623	6.55809	6.73398	6.71476	7.59522	7.58151	6.81777	6.82056	7.39279	7.39265	6.9362	7.16781	8.36941	8.21772	6.6102	4.48291	192.558	-0.0288405
ENSMUSG00000003746	Man1a	10.0385	10.1022	10.0702	10.0037	10.0536	10.1506	9.24825	9.34355	9.44835	9.4298	9.36132	9.44225	9.52061	9.89402	9.90291	9.54931	9.85122	9.95121	9.92261	9.6422	9.65992	9.83336	9.67987	9.5303	10.0503	10.4496	10.566	10.6499	10.3038	10.6885	9.39397	9.41122	9.66194	9.50992	10.0703	10.0693	9.34672	9.41112	9.77251	9.78391	9.74158	9.68118	10.3553	10.5474	9.40259	6.39062	1075.92	0.000455568
ENSMUSG00000003752	Itpkc	5.35826	5.36201	5.3678	5.48438	5.31704	5.33368	4.84772	4.77977	4.85478	4.72585	4.7826	4.92149	4.76185	4.99916	5.12607	4.68899	5.08594	4.7726	4.60023	4.64053	4.58486	4.21915	4.75389	4.64431	5.38966	5.47195	5.68876	5.52697	5.47131	5.55587	4.53115	4.54119	4.3311	4.27127	5.36269	5.37837	4.82742	4.80998	4.96236	4.84918	4.60854	4.53912	5.51679	5.51805	4.53617	2.86746	41.5783	0.0805182
ENSMUSG00000003762	Coq8b	4.57234	4.48031	4.46667	4.48066	4.46502	4.47151	3.83695	3.7497	3.94701	3.87618	3.82052	3.77243	4.28022	4.17724	4.41994	4.32104	4.36104	4.33321	4.05653	4.01629	4.06916	3.81836	4.17968	4.02772	5.07485	5.0396	4.89967	4.96474	4.91376	5.08337	4.27408	3.80026	3.91205	4.13613	4.50644	4.4724	3.84455	3.82304	4.29247	4.33843	4.04733	4.00859	5.00471	4.98729	4.03717	2.68273	22.5327	-0.244943
ENSMUSG00000003778	Brd8	7.86657	7.7863	7.77676	7.82679	7.64685	7.86567	7.18639	7.1378	7.12054	7.20658	7.13546	7.2072	7.41193	7.75217	7.53609	7.46747	7.64694	7.78156	7.29022	7.45265	7.2294	7.27472	7.45048	7.38885	8.03944	8.10931	8.22529	8.14615	8.03012	8.11453	7.22502	7.45474	6.79771	6.84834	7.80988	7.77977	7.14824	7.18308	7.56673	7.63199	7.32409	7.37135	8.12468	8.09693	7.33988	4.54868	222.875	-0.05404
ENSMUSG00000003779	Kif20a	3.82205	3.57065	3.59697	3.60892	3.62185	3.67428	2.98686	2.91156	2.98778	3.05293	2.91241	2.91457	2.9723	3.15292	2.87061	2.96199	2.90227	2.87239	NA	NA	NA	NA	NA	NA	4.09727	3.94638	4.14867	4.66122	4.67228	4.51221	NA	NA	NA	NA	3.66322	3.63502	2.96207	2.95997	2.99861	2.91222	NA	NA	4.06411	4.61524	NA	NA	12.9117	-0.375975
ENSMUSG00000003808	Farsa	6.434	6.42405	6.4293	6.39447	6.46016	6.29776	5.71156	5.61388	5.61917	5.72015	5.6386	5.5107	5.81265	5.73409	5.87557	5.86899	5.99	5.96131	5.50038	5.78848	5.75307	5.43358	5.65819	5.79169	6.43376	6.58697	6.43913	6.55209	6.54847	6.44895	5.29277	5.47692	5.25603	5.27009	6.42912	6.38413	5.6482	5.62315	5.80744	5.9401	5.68064	5.62782	6.48662	6.5165	5.38484	3.50871	84.9835	-0.124049
ENSMUSG00000003809	Gcdh	5.46858	5.439	5.41697	5.44098	5.4145	5.36727	4.84103	4.89294	4.97458	4.95821	4.91513	4.87424	5.88142	5.30066	5.42603	5.75126	5.16319	5.46965	5.08411	4.94576	4.84962	4.71508	5.03043	4.93675	6.7307	6.55021	6.26399	6.37036	6.5513	6.16582	4.61511	5.00948	4.33803	4.51339	5.44152	5.40759	4.90285	4.91586	5.53604	5.46137	4.95983	4.89409	6.51497	6.36249	4.8123	2.95047	42.9842	-0.146567
ENSMUSG00000003810	Mast2	5.76244	5.80555	5.69673	5.6455	5.81568	5.76444	4.81162	4.75075	4.78705	4.81022	4.88706	4.79505	6.67051	6.21461	6.20086	6.74147	6.19873	6.29936	5.95422	5.94811	5.94609	6.20152	5.9913	5.90181	7.41396	7.14356	7.01981	6.72755	6.91319	6.85736	5.16284	4.82384	4.65941	4.75475	5.75491	5.74187	4.78314	4.83078	6.362	6.41319	5.94947	6.03155	7.19244	6.8327	4.99334	3.13805	53.9322	-0.0432928
ENSMUSG00000003812	Dnase2a	8.56633	8.80891	8.85798	8.66882	8.63772	8.77306	8.17312	8.22744	8.27702	8.30174	8.3468	8.2974	8.22761	8.91113	8.82459	8.32022	8.72258	8.98525	8.86958	8.63228	8.64604	8.81848	8.59865	8.64259	8.99269	9.33209	9.48387	9.75204	9.40533	10.0681	8.41929	8.50564	9.31448	9.29425	8.74441	8.6932	8.22586	8.31531	8.65444	8.67602	8.71597	8.68657	9.26955	9.74182	8.46247	6.20291	423.651	-0.0988948
ENSMUSG00000003813	Rad23a	7.95434	7.86189	7.95502	8.05644	7.83189	8.07348	7.13805	7.03448	7.2916	7.14764	7.34928	7.22176	7.24683	7.73797	7.78233	7.26353	7.64937	7.8445	7.35878	7.54804	7.5345	7.30517	7.50602	7.56548	7.83497	8.14395	8.32141	8.20879	8.12246	8.41618	6.81449	7.32231	6.93124	7.20288	7.92375	7.98727	7.15471	7.23956	7.58904	7.5858	7.48044	7.45889	8.10011	8.24914	7.0684	4.71137	249.572	0.131187
ENSMUSG00000003814	Calr	12.8675	12.9189	12.943	12.8898	12.78	12.9452	12.1986	12.1735	12.3788	12.1676	12.2599	12.2164	12.347	12.571	12.4904	12.3071	12.4864	12.5303	12.7227	12.3294	12.3328	12.6726	12.4066	12.2082	13.1265	13.3361	13.481	13.6081	13.4915	13.909	12.0282	11.9205	12.3366	12.4576	12.9098	12.8717	12.2503	12.2146	12.4695	12.4413	12.4616	12.4291	13.3145	13.6695	11.9743	8.26476	7605.44	-0.0529689
ENSMUSG00000003824	Syce2	4.91084	4.86702	4.89954	4.88736	4.83218	4.89719	4.26453	4.39474	4.27509	4.37593	4.20753	4.34222	4.45246	4.87075	4.90752	4.61102	4.67466	4.64193	4.54141	4.42585	4.34974	4.4919	4.36197	4.31767	4.75001	4.88073	5.07372	5.36071	5.12489	5.41171	4.523	4.13753	4.44278	4.28104	4.89247	4.87224	4.31145	4.30856	4.74358	4.64254	4.439	4.39051	4.90149	5.2991	4.33027	2.90794	29.5427	-0.114109
ENSMUSG00000003847	Nfat5	7.07324	7.06432	7.043	7.07359	7.02068	7.08512	6.34926	6.3648	6.14945	6.17357	6.38013	6.3455	7.46473	7.1788	7.38347	7.39813	7.20674	7.31892	6.76914	6.74733	6.68924	6.98227	6.55479	6.73976	7.73168	7.64669	7.69251	7.67779	7.50564	7.65448	6.86375	6.19858	6.57946	6.3361	7.06019	7.0598	6.28784	6.29973	7.34233	7.30793	6.73524	6.75894	7.6903	7.61264	6.53116	4.30519	133.499	-0.000635091
ENSMUSG00000003848	Nob1	5.76292	5.67456	5.53331	5.64385	5.62986	5.58945	5.09311	5.25938	5.11184	5.05994	5.10235	5.12218	5.72461	5.53153	5.25008	5.61551	5.46876	5.50768	5.17518	5.3201	5.34263	5.16148	5.47824	5.47475	6.27277	6.27525	6.08143	6.20139	6.3734	6.24309	4.76229	4.5263	4.51072	4.64288	5.65693	5.62105	5.15478	5.09482	5.50207	5.53065	5.2793	5.37149	6.20982	6.27263	4.64429	3.0512	50.1346	-0.155373
ENSMUSG00000003849	Nqo1	NA	NA	NA	NA	NA	NA	NA	NA	NA	NA	NA	NA	3.28689	2.5182	2.66708	3.06734	2.66309	2.52489	2.14401	2.15322	2.22368	2.22328	2.22203	2.24615	4.09762	3.52457	3.44041	3.58084	3.91249	3.66047	NA	NA	NA	NA	NA	NA	NA	NA	2.82405	2.75178	2.17364	2.23049	3.68753	3.71793	NA	NA	NA	NA
ENSMUSG00000003863	Ppfia3	5.14732	5.33154	5.20087	5.17714	5.33408	5.04717	4.21415	4.14728	4.0566	4.15732	4.38794	4.13855	6.87066	5.82646	5.62579	6.85017	5.65305	5.66099	5.57864	5.6479	5.55516	5.92597	5.68266	5.65834	7.65889	7.42621	7.06921	6.97388	7.2834	6.86295	5.14663	4.46489	3.8162	3.6365	5.22658	5.18613	4.13934	4.22794	6.10764	6.05474	5.5939	5.75566	7.38477	7.04007	4.80576	2.48423	37.3605	-0.175296
ENSMUSG00000003865	Gys1	4.83791	4.79561	4.85243	4.87499	4.82838	4.82151	4.26827	4.32812	4.23205	4.29992	4.3233	4.20785	5.02873	4.52978	4.68805	4.9796	4.83374	4.35488	4.25259	4.39657	4.60438	4.43945	4.40941	4.30764	6.175	5.86129	5.79072	5.67292	5.97968	5.81004	4.24937	3.90794	4.05824	4.00021	4.82865	4.84163	4.27615	4.27702	4.74886	4.72274	4.41785	4.3855	5.94234	5.82088	4.07865	2.68615	28.6026	0.0758276
ENSMUSG00000003868	Ruvbl2	7.38472	7.38316	7.27008	7.36371	7.32752	7.18995	6.58051	6.479	6.47113	6.37939	6.44848	6.43393	6.58073	7.20807	6.82272	6.6278	6.99645	6.90358	6.5604	6.60758	6.66891	6.40705	6.79525	6.67641	7.24358	7.2151	7.285	7.44418	7.32513	7.33974	6.24383	6.11772	5.85752	6.00642	7.34599	7.29373	6.51021	6.4206	6.87051	6.84261	6.6123	6.62624	7.2479	7.36969	6.18077	3.95464	160.254	-0.112884
ENSMUSG00000003872	Lin7b	3.07848	3.11869	3.12551	3.08463	3.06759	3.09595	2.52523	2.59119	2.54109	2.60656	2.65771	2.56871	3.1698	3.47369	3.37332	3.24729	3.26484	3.00526	3.25788	3.12432	3.36435	3.17659	3.10656	3.13991	3.76205	3.83032	3.81164	3.74708	3.58816	3.93096	2.31711	2.43152	2.36237	2.4091	3.10756	3.08272	2.5525	2.61099	3.33894	3.17246	3.24885	3.14102	3.80134	3.7554	2.37432	1.59049	8.54392	-0.406871
ENSMUSG00000003873	Bax	5.33828	5.32197	5.19471	5.20378	5.18112	5.13259	4.62349	4.62643	4.72614	4.70703	4.49152	4.66278	4.69961	5.62446	5.9086	4.99075	5.58872	5.66633	5.07659	5.3483	5.31691	4.87515	5.47113	5.451	5.47143	5.56943	5.69514	5.62586	5.81634	6.00836	4.92429	4.98356	5.09744	5.37391	5.28499	5.1725	4.65869	4.62045	5.41089	5.41527	5.24727	5.26576	5.57867	5.81685	4.95393	3.49045	37.7362	-0.546414
ENSMUSG00000003882	Il7r	7.04733	7.12889	7.10655	7.1077	7.04518	7.17859	6.08485	6.35514	5.99106	6.01426	6.10369	6.12948	6.72539	6.81153	6.93604	6.66636	6.91346	7.10658	6.65056	6.56267	6.51328	6.58708	6.41297	6.5368	6.90165	7.23984	7.47016	7.38807	6.9477	7.25673	5.6902	5.94209	5.72327	5.3105	7.09425	7.11049	6.14368	6.08248	6.82432	6.89547	6.5755	6.51228	7.20388	7.1975	5.81614	3.67792	137.652	0.0389699
ENSMUSG00000003923	Tfam	7.02123	6.92239	6.82292	6.95619	6.86984	6.87061	6.32788	6.42203	6.36546	6.42436	6.30902	6.31073	6.70218	6.79577	6.69533	6.59692	6.77033	6.75618	6.38951	6.56807	6.54149	6.57349	6.47645	6.45332	7.26614	7.49142	7.63749	7.62715	7.48354	7.57311	6.428	6.18575	6.43647	6.31762	6.92218	6.89888	6.37179	6.34804	6.73109	6.70781	6.49969	6.50108	7.46502	7.56126	6.30687	4.25136	120.718	-0.0628658
ENSMUSG00000003929	Zfp81	4.90162	4.81693	4.81457	4.86973	4.88397	4.87957	4.16514	4.0597	4.09453	4.07281	4.02872	4.08947	6.00203	5.28227	5.29537	5.85725	5.3102	5.32188	4.98379	4.9979	4.7508	4.81727	4.73734	4.68647	6.04465	6.05506	6.03231	5.8876	6.0907	5.92745	4.24815	4.44222	4.1419	4.41384	4.84437	4.87775	4.10646	4.06366	5.52656	5.49645	4.91083	4.74703	6.044	5.96858	4.34519	2.85191	29.1616	0.188448
ENSMUSG00000003934	Efnb3	3.93768	3.9783	4.07752	3.92725	3.94711	3.91696	3.17497	3.16486	3.18464	3.15606	3.24008	3.18239	5.00477	4.72532	4.61431	5.25674	4.57699	4.7886	4.70052	4.42167	4.66421	4.54532	4.39582	4.52832	5.85229	5.53478	5.20955	5.0255	5.30803	5.09343	3.45392	3.85503	3.30455	3.59149	3.99783	3.93044	3.17482	3.19284	4.78147	4.87411	4.59547	4.48982	5.5322	5.14232	3.65447	2.29868	15.6857	-0.658037
ENSMUSG00000003948	Mmd	3.21583	3.22371	3.22123	3.18063	3.17405	3.16975	2.73151	2.81476	2.76266	2.75612	2.76679	2.79269	4.64439	4.01086	4.21742	4.52812	4.22116	4.01643	3.80284	3.63604	3.84917	3.70996	3.71959	3.63434	5.28246	5.16465	5.37707	5.31529	5.11352	5.18516	3.7488	3.31336	3.44889	3.39663	3.22026	3.17481	2.76964	2.77187	4.29089	4.25523	3.76269	3.68796	5.27473	5.20465	3.53108	2.28184	9.1627	-0.702149
ENSMUSG00000003949	Hlf	6.49143	6.48929	6.45315	6.35983	6.47848	6.43825	5.81181	5.72423	5.77299	5.66022	5.75047	5.71388	6.66601	6.5855	6.76043	6.67674	6.71499	6.67686	6.32015	6.6006	6.55724	6.45397	6.70643	6.25756	7.03926	6.9113	7.0367	6.6818	6.78018	6.50161	5.34385	5.33513	5.09399	4.7231	6.47796	6.42552	5.76968	5.70819	6.67064	6.68953	6.49266	6.47265	6.99575	6.65453	5.33949	3.27236	87.6321	-0.146904
ENSMUSG00000003955	Fam162a	6.87263	6.73619	6.73073	6.78005	6.78786	6.84028	6.31574	6.24197	6.23692	6.18324	6.32299	6.21264	6.58849	6.65208	6.70555	6.5183	6.62927	6.77491	6.5267	6.41332	6.41484	6.45273	6.53388	6.30951	6.9416	7.25836	7.38161	7.5311	7.24607	7.68891	6.21641	6.0259	6.2571	6.51648	6.77985	6.80273	6.26487	6.23962	6.64871	6.64083	6.45162	6.43204	7.19386	7.48869	6.12116	4.25786	111.054	0.0550239
ENSMUSG00000003970	Rpl8	9.88307	9.74308	9.71919	9.90809	9.69612	9.64475	8.96887	9.05778	9.1262	8.87101	9.02183	9.06591	8.84649	9.62016	9.48101	8.80754	9.50954	9.46268	9.04139	9.23874	9.19864	8.92485	9.31968	9.32482	9.61478	9.75627	9.96725	9.94291	9.89479	10.0297	8.67003	8.79642	8.63071	8.7695	9.78178	9.74965	9.05095	8.98625	9.31589	9.25992	9.15959	9.18978	9.77943	9.95579	8.73323	5.80007	874.616	-0.0449486
ENSMUSG00000003974	Grm3	6.22567	6.46111	6.30993	6.26694	6.38044	6.17133	5.27997	5.05219	5.03653	5.08677	5.01138	5.1378	7.97821	6.89712	7.04031	8.1266	7.10066	7.1394	7.07914	6.77575	6.94769	7.65962	6.9049	6.98588	8.79263	8.14165	8.02954	8.03034	8.1483	8.0238	6.97612	6.01413	5.55749	5.30221	6.33224	6.2729	5.12289	5.07865	7.30521	7.45555	6.93419	7.18347	8.32127	8.06748	6.49512	3.6199	79.4924	-0.181424
ENSMUSG00000003992	Ssbp2	6.30061	6.29847	6.54523	6.32389	6.3295	6.29255	5.66045	5.53059	5.40088	5.70698	5.63122	5.62109	7.1484	6.6462	6.75412	7.01101	6.65969	6.5589	6.15895	5.97113	6.02092	5.9971	5.93383	5.93383	7.66716	7.39311	7.35462	7.518	7.49122	7.50502	6.15107	5.72641	5.64786	5.61489	6.38144	6.31531	5.53064	5.6531	6.84957	6.7432	6.05033	5.95492	7.47163	7.50474	5.93874	3.75425	82.0691	-0.213595
ENSMUSG00000004018	Fancl	5.32564	5.23902	5.31984	5.38238	5.29275	5.35142	4.58665	4.53675	4.43394	4.46319	4.57201	4.49395	5.09471	5.03295	5.21139	4.97757	5.24197	4.98769	4.69618	4.5909	4.73973	4.6688	4.84981	4.71358	5.56408	5.6742	5.88891	6.10854	5.78489	5.84043	3.84822	4.06255	4.22484	4.26783	5.29483	5.34218	4.51912	4.50972	5.11302	5.06907	4.6756	4.74406	5.70906	5.91129	3.95538	2.83089	40.0984	0.215907
ENSMUSG00000004031	Brinp2	4.38801	4.49139	4.43281	4.36374	4.32055	4.33382	3.5688	3.64597	3.62175	3.74266	3.70715	3.64011	6.07518	5.23295	5.27493	6.11091	5.37653	5.3172	5.03165	4.97154	4.98598	5.21962	4.98852	5.07347	6.97687	6.38482	6.16286	6.28374	6.41147	6.2418	4.41292	3.72472	3.62614	3.40755	4.43741	4.33937	3.61217	3.69664	5.52769	5.60155	4.99639	5.09387	6.50818	6.31234	4.06882	2.34456	21.0263	-0.745398
ENSMUSG00000004032	Gstm5	7.53367	7.44789	7.57861	7.48837	7.64951	7.51087	6.76275	6.81687	6.735	6.6904	6.7692	6.60912	8.64055	7.64727	7.57002	8.52302	7.72111	7.69474	7.47276	7.39284	7.50317	7.68726	7.57467	7.67806	9.29512	8.90339	8.57799	8.57673	9.03599	8.73478	7.29686	6.81824	7.10293	6.84391	7.52006	7.54958	6.77154	6.68957	7.95261	7.97962	7.45626	7.64666	8.9255	8.7825	7.05755	4.64894	185.97	0.0654959
ENSMUSG00000004035	Gstm7	3.53818	3.42829	3.45458	3.42441	3.48909	3.42471	2.30356	2.29692	2.24684	2.22964	2.27721	2.30908	3.95749	3.31909	3.31284	3.96066	3.33759	3.35005	3.32859	3.34952	3.34504	3.61418	3.45126	3.3111	5.23224	5.07291	4.91629	4.89159	5.12838	4.70817	NA	NA	NA	NA	3.47369	3.44607	2.28244	2.27198	3.52981	3.54943	3.34105	3.45885	5.07381	4.90938	NA	NA	11.0703	-0.3586
ENSMUSG00000004040	Stat3	9.61317	9.42324	9.64402	9.63107	9.57165	9.60837	9.04653	8.93163	8.92807	9.01677	9.02717	8.85669	8.63526	9.35639	9.23665	8.52085	9.21325	8.96318	8.5877	8.85432	8.82519	8.21213	8.85486	8.82926	9.34131	9.62468	9.6132	9.8421	9.69539	9.67356	8.03393	8.35	8.44902	8.60926	9.56014	9.6037	8.96874	8.96688	9.0761	8.89909	8.75573	8.63208	9.52639	9.73702	8.19197	5.6861	768.536	0.0635025
ENSMUSG00000004043	Stat5a	5.2161	5.27817	5.23657	5.35353	5.33388	5.21237	4.92959	4.95496	4.75415	4.96069	4.97626	4.81033	4.18184	5.00143	4.54062	4.15507	4.48136	4.64886	4.30655	4.45204	4.34014	3.97227	4.25123	4.44248	4.96766	5.19022	5.31918	5.17247	5.25745	5.06603	3.6046	4.11312	3.66899	3.94001	5.24361	5.29993	4.87957	4.91576	4.57463	4.42843	4.36624	4.22199	5.15902	5.16532	3.85886	2.53633	38.8202	0.268969
ENSMUSG00000004044	Cavin1	2.83685	2.82843	2.84361	2.83208	2.81539	2.80982	2.13995	2.17654	2.18086	2.16827	2.15717	2.09314	2.78819	2.35768	2.51481	2.87062	2.73523	2.82748	2.76969	2.77987	2.74919	2.80264	2.81317	2.71377	3.83575	3.87383	3.63864	3.58619	3.65124	3.37017	2.75204	2.67241	2.58208	2.40695	2.8363	2.8191	2.16578	2.13953	2.55356	2.81111	2.76625	2.77653	3.78274	3.53587	2.71222	1.66301	7.0965	-0.33004
ENSMUSG00000004054	Map3k11	6.33568	6.24996	6.07785	6.21767	6.4316	6.18489	5.59569	5.65559	5.70243	5.65519	5.60991	5.67108	5.69148	6.38213	6.2993	5.74591	6.19573	6.21445	5.89004	5.93372	6.14232	5.75231	6.01446	5.81172	6.1375	6.40054	6.31895	6.39768	6.16379	6.29181	5.13384	5.80833	5.58451	5.57185	6.22116	6.27805	5.65124	5.64539	6.1243	6.05203	5.98869	5.8595	6.28566	6.28443	5.47109	3.71879	77.0123	0.175739
ENSMUSG00000004056	Akt2	5.23193	5.42174	5.35362	5.2264	5.43945	5.20896	4.61784	4.50859	4.44817	4.45444	4.54813	4.44523	5.44781	5.60567	5.74095	5.48957	5.29356	5.30527	5.43005	5.4498	5.48693	5.48579	5.35942	5.47498	6.07308	5.96073	6.08115	5.8147	5.92284	5.88439	4.28235	4.36602	4.32501	4.20003	5.33577	5.2916	4.52487	4.4826	5.59814	5.3628	5.45559	5.44006	6.03832	5.87398	4.32419	2.84168	40.1579	-0.188995
ENSMUSG00000004069	Dnaja3	7.27688	7.36608	7.36452	7.32174	7.37129	7.22418	6.63526	6.72568	6.58549	6.5884	6.80117	6.4993	7.60918	7.21612	7.2884	7.56634	7.26922	7.35696	6.84787	6.96098	6.95113	6.86326	6.86427	7.02428	8.44859	8.04445	8.04162	7.86064	8.11021	7.95048	6.58569	6.21899	6.51263	6.24231	7.33582	7.30574	6.64881	6.62963	7.37123	7.39751	6.91999	6.91727	8.17822	7.97377	6.40234	4.25164	160.13	-0.0644993
ENSMUSG00000004070	Hmox2	9.65328	9.51219	9.6104	9.67292	9.50454	9.71398	8.98816	9.17539	9.08854	8.88704	8.85192	8.94828	8.90118	9.31847	9.27916	8.83147	9.3742	9.21778	8.90727	8.99426	8.9345	8.57899	9.04392	9.12966	9.60124	9.82423	9.98089	9.88976	9.78736	9.92501	8.30984	8.63696	8.22671	8.3347	9.59195	9.63048	9.08403	8.89575	9.16627	9.14115	8.94534	8.91752	9.80212	9.86738	8.4734	5.52047	784.636	0.0646117
ENSMUSG00000004071	Cdip1	7.59706	7.55034	7.39762	7.53601	7.62521	7.45277	6.93479	7.01624	6.9606	6.9756	6.88671	6.9451	7.18981	7.66623	7.56124	7.19765	7.5199	7.59108	7.16656	7.40886	7.13348	7.07578	7.05941	7.33125	7.85532	7.81238	7.77317	8.10387	7.94338	8.04986	6.65563	6.8081	7.11767	7.16059	7.51501	7.538	6.97055	6.9358	7.47243	7.43621	7.2363	7.15548	7.81363	8.03237	6.73187	4.75942	185.119	0.0471136
ENSMUSG00000004085	Map3k20	6.57612	6.3412	6.30018	6.47233	6.31814	6.37021	5.69558	5.51085	5.55372	5.50727	5.41001	5.46135	6.00848	6.14644	6.09099	6.16803	5.98383	5.91804	5.73548	5.69219	5.7433	5.86114	5.90473	5.57799	6.5482	6.54455	6.58559	6.71871	6.52117	6.76616	5.59669	5.56524	6.03118	5.92818	6.40583	6.38689	5.58672	5.45954	6.08197	6.0233	5.72365	5.78128	6.55944	6.66868	5.58097	3.98645	85.0606	-0.0689908
ENSMUSG00000004096	Cwc15	8.84942	8.69173	8.73475	8.83084	8.59376	8.91067	7.96652	7.94254	8.07927	8.03503	8.04326	8.05924	8.23628	8.55337	8.46673	8.04875	8.50311	8.47129	8.23853	8.1129	8.22724	7.99668	8.29625	8.09563	8.7371	9.06184	9.19311	9.19333	9.03539	9.39006	7.81003	7.94927	8.05241	8.03379	8.75863	8.77842	7.99611	8.04584	8.41879	8.34105	8.19289	8.12952	8.99735	9.20626	7.87965	5.36207	438.888	0.0440626
ENSMUSG00000004099	Dnmt1	7.99248	7.79774	7.78315	7.9805	7.85601	7.8644	7.40775	7.07016	7.14292	7.273	7.24568	7.06589	7.33273	6.90709	6.89228	7.17171	7.00366	6.86182	6.72898	6.91241	6.78012	6.6042	6.88932	6.7781	8.05981	8.01221	8.02186	7.91504	8.052	7.57298	6.67331	6.5535	5.98102	6.07399	7.85779	7.9003	7.20695	7.19486	7.04403	7.01239	6.80717	6.75721	8.03129	7.84668	6.61341	4.01834	236.475	0.0785351
ENSMUSG00000004100	Ppan	5.19714	5.07278	5.11413	5.14884	5.11717	5.05267	4.68445	4.58981	4.68083	4.68174	4.65307	4.68872	4.80517	5.33224	5.2981	4.82007	5.00591	5.29899	4.65348	4.78634	4.73748	4.69524	4.86589	4.91555	5.59502	5.71416	5.74879	5.73724	5.78967	5.91926	4.50647	4.54156	4.59954	4.6644	5.12802	5.10623	4.6517	4.67451	5.14517	5.04166	4.72577	4.82556	5.68599	5.81539	4.52402	3.08798	34.8412	-0.111372
ENSMUSG00000004105	Angptl2	1.64498	1.66398	1.66608	1.70474	1.6335	1.70493	NA	NA	NA	NA	NA	NA	2.23429	1.89014	1.88658	2.00271	1.77694	1.82885	2.28678	2.22494	2.25941	2.38645	2.21158	2.31767	3.7718	3.69198	3.61275	3.94676	3.88717	3.83904	2.7805	3.0071	3.15108	3.11202	1.65834	1.68106	NA	NA	2.00367	1.8695	2.25704	2.30523	3.69218	3.89099	2.8938	2.0877	3.2435	0.96224
ENSMUSG00000004110	Cacna1e	6.40594	6.71903	6.52039	6.52955	6.60527	6.50688	5.78199	6.00884	5.81948	5.68821	5.80046	5.85787	8.41149	7.07711	7.38485	8.47569	7.43986	7.47479	7.40632	7.27276	7.1847	7.486	7.05116	7.15356	9.2137	8.59379	8.5078	8.38485	8.55504	8.2295	7.38854	6.61316	5.95373	5.66325	6.54846	6.54723	5.87011	5.78218	7.62448	7.79678	7.28793	7.23024	8.77176	8.3898	7.00085	3.87233	94.2267	-0.023181
ENSMUSG00000004113	Cacna1b	5.16109	5.45871	5.32649	5.22582	5.30133	5.19979	4.45585	4.47434	4.48473	4.45252	4.51822	4.53183	7.47746	6.39424	6.40926	7.59154	6.34299	6.56445	6.44855	6.23627	6.2008	6.93644	6.13887	6.36939	8.42751	7.73191	7.75517	7.38359	7.89065	7.66376	6.00435	4.8482	4.43483	4.06323	5.31543	5.24231	4.47164	4.50086	6.76032	6.833	6.29521	6.48157	7.97153	7.646	5.42627	2.83268	39.2387	-0.365179
ENSMUSG00000004127	Trmt10a	3.40885	3.41478	3.42307	3.31974	3.32527	3.40823	3.19001	3.17716	3.24166	3.1748	3.33822	3.19685	2.89345	3.05487	3.15241	2.98783	3.2111	2.88591	2.63823	2.66463	2.69506	2.62222	2.72489	2.68812	3.7776	3.84796	3.96464	3.82325	3.77157	4.10032	2.54974	2.7774	2.81325	2.78771	3.41557	3.35108	3.20294	3.23663	3.03358	3.02828	2.66597	2.67841	3.8634	3.89838	2.66357	1.86699	10.4804	-0.880925
ENSMUSG00000004151	Etv1	6.24465	6.1844	6.23121	6.31202	6.32084	6.29474	5.64552	5.49999	5.52769	5.45645	5.49389	5.43166	5.95611	6.08413	6.09732	6.0049	6.01111	6.0784	5.76638	5.67251	6.21938	5.72047	5.79439	5.76218	6.47582	6.70529	6.59306	6.31021	6.33339	6.2119	5.41923	5.23431	4.95651	4.83222	6.22009	6.3092	5.55773	5.46067	6.04585	6.03147	5.88609	5.75901	6.59139	6.28517	5.32677	3.26291	77.1365	0.272825
ENSMUSG00000004187	Kifc2	4.36071	4.64905	4.46672	4.40352	4.5281	4.34067	3.79484	3.81801	3.89226	3.81993	3.85942	3.86318	6.43031	5.59877	5.54336	6.22928	5.3282	5.5537	5.32557	5.27351	5.3899	5.39588	5.31458	5.30252	7.29174	6.78214	6.71471	6.39423	6.77234	6.5004	4.9598	4.18276	3.64201	3.36462	4.49216	4.4241	3.83504	3.84751	5.85748	5.70373	5.32966	5.33766	6.92953	6.55566	4.57128	2.33554	22.3853	-0.502166
ENSMUSG00000004207	Psap	15.1565	15.3373	15.2901	15.1382	15.204	15.2842	14.5527	14.5719	14.7255	14.6682	14.6891	14.7257	14.6546	15.3012	15.308	14.6701	15.2279	15.4616	15.3358	15.2578	15.2452	15.2904	15.0625	15.1273	15.2739	15.7339	15.8677	16.0815	15.7347	16.3551	14.9404	14.9426	15.6323	15.7311	15.2613	15.2088	14.6167	14.6943	15.088	15.1199	15.2796	15.16	15.6252	16.0571	14.9415	10.4545	38659.6	-0.077015
ENSMUSG00000004221	Ikbkg	7.09757	7.02475	7.17194	7.10338	7.0173	7.10538	6.69743	6.52323	6.69195	6.56267	6.52729	6.5602	6.36304	6.87028	6.87957	6.39214	6.99011	6.97079	6.67255	6.69898	6.87355	6.33774	6.72518	6.70658	6.87798	7.17093	7.37208	7.39566	7.1269	7.45823	5.8301	6.22885	6.42259	6.41021	7.09809	7.07535	6.63753	6.55005	6.7043	6.78435	6.74836	6.58983	7.14033	7.32693	6.02948	4.2776	136.239	-0.055792
ENSMUSG00000004233	Wars2	4.12197	4.12281	4.16088	4.06234	4.13092	4.16497	3.68648	3.64489	3.57485	3.66364	3.47796	3.60933	4.21192	4.27452	4.30032	4.56342	4.10317	4.26346	3.60113	3.69068	3.71957	3.67321	3.66103	3.73899	4.89463	4.67054	4.77224	4.74351	4.80701	4.64648	3.88539	4.11707	3.89428	3.78039	4.13522	4.11941	3.63541	3.58364	4.26225	4.31002	3.67046	3.69107	4.77914	4.73233	4.00123	2.55822	17.5151	-0.130097
ENSMUSG00000004264	Phb2	7.29474	7.35048	7.18792	7.30217	7.4267	7.15081	6.49456	6.48602	6.48901	6.4918	6.70591	6.55136	7.29574	7.19603	7.347	7.37761	7.40849	7.26247	6.99154	7.0624	7.05814	6.93391	6.99374	7.00892	8.14055	7.85729	7.98253	7.93628	8.08277	8.02112	6.37927	6.43489	6.80288	6.80127	7.27772	7.29322	6.48986	6.58302	7.27959	7.34952	7.03736	6.97886	7.99346	8.01339	6.40708	4.53472	156.9	0.0433607
ENSMUSG00000004266	Ptpn6	10.2556	10.1057	10.338	10.3455	10.0854	10.2491	9.83916	9.70453	9.62875	9.79945	9.99632	9.52807	8.69002	9.52333	9.406	8.4804	9.51802	9.27888	9.35132	9.42105	9.33176	8.83432	9.35938	9.28852	9.6346	10.0366	10.056	10.2689	10.1011	10.0851	8.78783	9.26959	9.48999	9.66665	10.2331	10.2267	9.72414	9.77461	9.20645	9.09243	9.36804	9.16074	9.90908	10.1517	9.02871	6.38555	1206.94	-0.00838724
ENSMUSG00000004267	Eno2	8.148	8.6101	8.14897	8.21806	8.48939	7.95487	7.31064	7.36343	7.35653	7.29385	7.6774	7.3688	9.73075	8.35953	8.23569	9.66566	8.4947	8.44454	8.82743	8.72604	8.42111	9.00441	8.56026	8.58412	10.9003	10.6164	10.0611	9.82851	10.2266	9.74635	8.56962	7.85612	6.92376	6.83185	8.30236	8.22077	7.34354	7.44669	8.77532	8.8683	8.6582	8.71626	10.5259	9.93381	8.21287	4.5852	315.531	-0.150165
ENSMUSG00000004268	Emg1	6.81329	6.79256	6.92009	6.78764	6.70606	6.90918	5.97775	5.81987	6.02772	5.85985	5.91112	5.99525	6.20816	6.64492	6.67598	6.17653	6.41373	6.71609	6.21966	6.3573	6.56648	6.06224	6.42373	6.30876	6.66904	6.87151	7.07088	6.99487	6.79917	6.86674	5.58918	6.04527	5.83231	6.18852	6.84198	6.80096	5.94178	5.92207	6.50968	6.43545	6.38115	6.26491	6.87048	6.88693	5.81722	4.00694	113.617	-0.100587
ENSMUSG00000004270	Lpcat3	9.0873	9.19843	9.18137	9.15992	9.20658	9.33246	8.41198	8.34673	8.61882	8.59586	8.41224	8.43096	8.65315	9.24327	9.24361	8.77698	9.32029	9.32343	9.13443	8.8831	8.97179	9.1413	8.9764	9.0306	9.22346	9.55888	9.75206	9.6383	9.42618	9.82408	8.1767	8.16505	8.28888	8.21053	9.1557	9.23299	8.45917	8.47969	9.04668	9.14023	8.99644	9.04943	9.51146	9.62952	8.17088	5.4998	587.513	0.129141
ENSMUSG00000004285	Atp6v1f	8.68513	8.5266	8.54672	8.554	8.60155	8.62729	7.82404	7.65299	7.84525	7.8939	7.70704	8.02161	7.8971	8.58825	8.42297	7.89179	8.48657	8.53913	8.33852	8.33067	8.33348	8.37474	8.35923	8.23105	8.77145	8.93909	9.08987	9.29329	9.01502	9.45816	7.60919	7.86084	8.16552	8.48427	8.58615	8.59428	7.77409	7.87418	8.30277	8.30583	8.33422	8.32167	8.93347	9.25549	7.73502	5.54993	386.077	0.0115645
ENSMUSG00000004296	Il12b	NA	NA	NA	NA	NA	NA	NA	NA	NA	NA	NA	NA	NA	NA	NA	NA	NA	NA	NA	NA	NA	NA	NA	NA	4.17653	4.22827	4.25214	5.66097	5.95155	6.66199	3.81608	3.70376	5.91641	5.90333	NA	NA	NA	NA	NA	NA	NA	NA	4.21898	6.0915	3.75992	3.93992	NA	NA
ENSMUSG00000004317	Clcn5	7.1843	7.09793	7.22832	7.17338	7.21195	7.30754	6.42142	6.47291	6.59403	6.58722	6.57081	6.57338	6.80032	7.28062	7.11368	6.81765	7.13146	7.2285	6.90251	6.78799	6.92917	6.87567	6.92288	6.83951	7.31165	7.49209	7.61296	7.43991	7.34031	7.45927	6.34485	5.9212	6.06827	5.95495	7.17018	7.23095	6.49612	6.57714	7.06487	7.0592	6.87322	6.87936	7.47223	7.41317	6.13303	4.00774	147.592	0.139672
ENSMUSG00000004319	Clcn3	7.74654	7.86111	7.95834	7.82845	7.73366	7.9877	7.16241	7.09632	7.23215	7.17012	7.06981	7.1621	8.43513	7.98547	8.05766	8.39837	7.97167	8.04949	7.95215	7.76639	7.68885	7.87653	7.59159	7.82061	8.82167	8.6863	8.71788	8.69956	8.65231	8.74531	7.79324	7.19486	7.36245	7.41312	7.85533	7.84994	7.16363	7.13401	8.15942	8.13984	7.80246	7.76291	8.74195	8.69906	7.49405	4.92519	232.504	-0.00816187
ENSMUSG00000004347	Pde1c	2.81139	2.79107	2.77716	2.72035	2.74901	2.69718	NA	NA	NA	NA	NA	NA	5.09463	3.56075	3.87857	5.0614	3.91225	3.69374	3.73277	3.68938	3.75859	3.88486	3.60348	3.69059	6.0199	5.6657	5.40179	5.34412	5.5185	5.2349	2.80005	2.44643	2.239	2.06816	2.79321	2.72218	NA	NA	4.17798	4.22247	3.72691	3.72631	5.69579	5.36584	2.62324	1.43572	6.77286	-1.55003
ENSMUSG00000004356	Utp20	7.19074	6.9777	7.10908	7.22726	7.11994	7.10664	6.52673	6.94068	6.56212	6.51198	6.45066	6.44208	6.89733	6.84481	6.73622	6.78532	6.94582	6.58478	6.06027	6.31268	5.91728	5.6877	6.21261	6.16788	7.37971	7.47548	7.3231	7.62318	7.42301	7.33024	5.90219	5.84356	5.90921	6.02596	7.09251	7.15128	6.67651	6.46824	6.82612	6.77197	6.09674	6.02273	7.39277	7.45881	5.87287	3.97839	140.015	0.13264
ENSMUSG00000004359	Spic	NA	NA	NA	NA	NA	NA	NA	NA	NA	NA	NA	NA	NA	NA	NA	NA	NA	NA	NA	NA	NA	NA	NA	NA	1.51987	1.68768	1.64176	1.58469	1.70099	1.49214	NA	NA	NA	NA	NA	NA	NA	NA	NA	NA	NA	NA	1.61644	1.59261	NA	NA	NA	NA
ENSMUSG00000004360	9330159F19Rik	2.65326	2.68375	2.59754	2.67029	2.58819	2.61455	2.08714	2.16575	2.10346	2.12081	2.14261	2.09001	4.53761	3.70029	3.79954	4.36791	3.65379	3.85301	2.37303	2.30912	2.386	2.55959	2.26847	2.36142	4.90313	4.8277	4.74279	4.63101	4.73155	4.60644	2.25157	2.01033	1.78042	1.75075	2.64485	2.62434	2.11879	2.11781	4.01248	3.95824	2.35605	2.39649	4.82454	4.65633	2.13095	1.17706	6.25697	-0.447074
ENSMUSG00000004364	Cul3	8.92075	8.92568	8.93839	9.07274	8.89977	9.0756	8.33512	8.08205	8.25006	8.37822	8.19556	8.1876	9.36015	8.69838	8.82034	9.20713	8.90667	8.81232	8.49554	8.41749	8.29406	8.18393	8.24155	8.40232	9.71786	9.72183	9.61054	9.68521	9.71516	9.57136	8.24668	8.07676	8.22075	8.07511	8.92827	9.01604	8.22241	8.25379	8.95963	8.97537	8.40236	8.27593	9.68341	9.65724	8.16172	5.43195	503.758	0.152201
ENSMUSG00000004366	Sst	6.07152	5.98158	6.02779	5.98883	5.78826	5.90334	5.09468	5.16405	5.21383	5.1848	5.0681	5.30985	6.15882	6.33083	6.04972	6.27107	6.1368	6.19594	6.19806	6.19158	6.03699	6.17138	6.33864	6.24139	6.73615	6.65898	6.76567	6.62562	6.62217	6.54929	5.17298	4.86087	4.93085	4.94005	6.02696	5.89348	5.15752	5.18758	6.17979	6.20127	6.14221	6.25047	6.72027	6.59903	5.01692	3.2903	62.7897	-0.452653
ENSMUSG00000004383	Large1	7.29671	7.38622	7.48161	7.31966	7.39519	7.30838	6.64325	6.69922	6.67853	6.45861	6.5997	6.61657	7.77358	7.46383	7.63136	7.84671	7.65835	7.5632	7.30749	7.20858	7.25368	7.2784	7.36885	7.28894	8.51126	8.34573	8.27017	8.06557	8.15989	8.33517	6.79754	6.77619	6.25395	6.37256	7.38818	7.34108	6.67367	6.55829	7.62292	7.68942	7.25658	7.31207	8.37572	8.18688	6.78686	4.20884	165.21	-0.107281
ENSMUSG00000004393	Ddx56	6.24778	6.25646	6.26374	6.24524	6.33432	6.15815	5.87873	5.78589	5.65116	5.97075	5.81865	5.69788	6.2475	6.49641	6.40458	6.19741	6.31438	6.24439	5.89297	6.0461	5.72104	5.58496	5.95396	5.82321	6.68677	6.81783	6.75858	6.77123	6.93952	6.76613	5.09498	5.80522	5.44936	5.4182	6.25599	6.2459	5.77193	5.82909	6.38283	6.25206	5.8867	5.78738	6.75439	6.82563	5.4501	3.62252	76.307	-0.0228636
ENSMUSG00000004394	Tmed4	7.73835	7.75967	7.66809	7.77974	7.72243	7.74369	6.74737	6.59978	6.91069	6.85604	6.77338	6.91265	7.09022	7.91121	7.7706	7.2136	7.82692	7.97573	7.60314	7.59249	7.65999	7.75115	7.59994	7.55943	7.83982	8.03206	8.25178	8.24106	8.04474	8.40152	7.21044	6.81368	7.44793	7.55007	7.72204	7.74862	6.75261	6.84736	7.59067	7.67208	7.61854	7.63684	8.04122	8.22911	7.01206	4.99933	213.277	0.0525223
ENSMUSG00000004446	Bid	7.37185	7.07306	7.36944	7.35164	7.24096	7.24522	6.85546	6.86804	6.85992	6.89863	6.97873	6.88311	6.69087	6.98041	6.78682	6.42291	6.97557	6.86346	6.67875	6.80127	6.68704	6.69439	6.88711	6.84527	7.12596	7.44795	7.3589	7.3112	7.35937	7.11388	6.12733	6.21695	5.84512	5.89525	7.27145	7.27927	6.86114	6.92016	6.81937	6.75398	6.72235	6.80893	7.31094	7.26148	6.17214	3.91346	156.202	0.00148871
ENSMUSG00000004451	Ralb	8.82599	8.80225	8.87281	8.83767	8.71099	8.77189	8.28841	8.18699	8.25988	8.13655	8.14685	8.11928	7.9603	8.56684	8.58712	7.95684	8.51256	8.50287	8.22758	8.24513	8.30433	8.0711	8.30798	8.26797	8.58022	8.88096	9.00354	8.885	8.7715	8.92662	7.35574	7.74049	7.55482	7.72097	8.83368	8.77352	8.24509	8.13423	8.37142	8.32409	8.25901	8.21568	8.82157	8.86104	7.54811	5.09193	447.461	-0.101993
ENSMUSG00000004455	Ppp1cc	NA	NA	NA	NA	NA	NA	NA	NA	NA	NA	NA	NA	2.18075	1.92748	2.0729	2.1477	2.07561	2.00078	2.34165	2.2606	2.42798	2.35212	2.29418	2.37308	2.67877	2.84936	2.60374	2.52695	2.54488	2.44795	NA	NA	NA	NA	NA	NA	NA	NA	2.06038	2.0747	2.34341	2.33979	2.71062	2.50659	NA	NA	NA	NA
ENSMUSG00000004460	Dnajb11	9.11953	8.92894	9.02749	8.9135	8.98288	9.00394	8.22193	8.13493	8.39957	8.29572	8.1432	8.27507	8.60105	8.86377	8.82382	8.57368	8.70916	8.75443	8.61648	8.43651	8.55796	8.66041	8.55001	8.41917	9.18536	9.31529	9.43181	9.65554	9.44234	9.81436	8.09422	8.0412	8.24182	8.10588	9.02532	8.96678	8.25214	8.23799	8.76288	8.67909	8.53698	8.5432	9.31082	9.63741	8.06771	5.44923	511.858	-0.101213
ENSMUSG00000004462	Tbccd1	4.93543	5.0122	4.99133	4.98136	5.01028	4.91828	4.2576	4.20017	4.24366	4.25028	4.13087	4.23496	4.70279	4.97892	4.54449	4.72831	4.969	5.05868	4.61892	4.70119	4.65299	4.87327	4.84769	4.93536	5.53708	5.57092	5.49695	5.60406	5.51274	5.48724	3.52727	4.24269	4.45955	4.37465	4.97965	4.96998	4.23381	4.20537	4.74207	4.91866	4.6577	4.88544	5.53498	5.53468	3.88498	2.94473	31.4727	-0.0514061
ENSMUSG00000004500	Zfp324	4.08072	4.12621	4.08348	4.01995	4.14569	4.09348	3.35368	3.38935	3.4281	3.43561	3.40823	3.38761	3.95485	3.85976	3.76331	3.91892	3.57159	3.68958	3.9464	3.85533	4.13862	3.88704	3.94125	4.07853	4.49577	4.63403	4.25054	4.35279	4.35121	4.34898	2.76126	3.04884	2.92261	2.88177	4.0968	4.08637	3.39038	3.41048	3.85931	3.7267	3.98011	3.96894	4.46012	4.35099	2.90505	1.93479	17.08	-0.0820634
ENSMUSG00000004508	Gab2	8.44503	8.50633	8.56627	8.386	8.39033	8.41182	7.92019	7.98924	7.87429	7.90676	7.85345	7.82788	7.50861	8.06085	8.16407	7.46853	8.05316	7.9869	7.67562	8.02965	7.97833	7.50089	7.84319	7.91622	8.2416	8.56138	8.70744	8.55283	8.41303	8.40824	6.88834	7.41313	6.96094	7.14385	8.50588	8.39605	7.92791	7.8627	7.91118	7.8362	7.89454	7.75343	8.50347	8.45803	7.15074	4.7016	350.709	-0.198981
ENSMUSG00000004530	Coro1c	8.16601	8.1385	8.23509	8.28209	8.33576	8.27934	7.53293	7.37497	7.35112	7.23847	7.27469	7.4013	8.11835	7.97469	8.09936	8.0996	8.01263	7.90842	7.64848	7.88382	7.80994	7.64632	7.98007	7.94465	8.85376	8.88833	8.78713	8.88568	9.05655	9.05458	7.44416	7.64117	8.62036	8.56603	8.17986	8.29907	7.41967	7.30482	8.06414	8.00688	7.78075	7.85701	8.84308	8.99894	7.54266	5.7288	303.127	0.219889
ENSMUSG00000004535	Tax1bp1	9.70328	9.46558	9.56636	9.80358	9.36698	9.78019	9.20521	9.14893	8.93329	9.2438	8.99777	8.84015	9.04024	9.11419	9.08133	8.99082	9.22201	9.11043	8.63281	8.93513	8.50181	8.28499	8.81203	8.76091	9.55813	9.82469	9.83985	9.89774	9.77747	9.79517	8.68353	8.76796	8.90556	8.93369	9.57841	9.65025	9.09581	9.02724	9.07859	9.10775	8.68992	8.61931	9.74089	9.82346	8.72574	5.94642	794.149	0.134827
ENSMUSG00000004552	Ctse	3.24455	3.341	3.31165	3.22791	3.29619	3.28379	2.33238	2.33398	2.41259	2.40038	2.36045	2.44937	2.94921	3.27322	3.26437	2.8659	3.11283	3.19525	3.6423	3.56537	3.62542	3.58025	3.65745	3.34508	4.4566	4.85369	4.69708	5.71021	5.22237	6.54713	5.15905	4.6127	7.53428	7.71294	3.29907	3.2693	2.35965	2.4034	3.16227	3.05799	3.61103	3.52759	4.66912	5.82657	4.88587	5.08241	9.75243	-0.433436
ENSMUSG00000004558	Ndrg2	8.54763	8.48765	8.32271	8.37519	8.64086	8.29304	7.60388	7.82105	7.48594	7.75134	7.81014	7.67755	9.37699	8.6061	8.92667	9.48742	8.72598	8.76659	8.63601	8.47647	8.71403	8.95005	8.87908	8.79334	10.24	9.86315	9.52799	9.47832	9.84784	9.5623	8.20795	7.60448	7.47104	7.21183	8.45266	8.43636	7.63696	7.74634	8.96992	8.99333	8.60884	8.87416	9.87705	9.62949	7.90621	4.89429	351.386	-0.0174172
ENSMUSG00000004561	Mettl17	4.75814	4.62901	4.65925	4.82156	4.81633	4.7506	4.06734	4.06909	4.11196	4.2183	4.2336	4.14498	4.48666	4.59487	4.51912	4.67854	4.66662	4.47147	4.0516	4.09236	4.04656	3.88163	3.94049	3.9906	5.28658	5.23789	5.1023	5.17619	5.31858	5.52867	4.23617	4.44685	4.08748	4.12166	4.68213	4.79616	4.0828	4.19896	4.53355	4.60554	4.06351	3.93757	5.20892	5.34115	4.34151	2.73638	27.0817	0.695535
ENSMUSG00000004562	Arhgef40	8.27197	8.06665	8.23125	8.28135	8.27653	8.16147	7.68812	7.83387	7.62186	7.69411	7.73371	7.64605	7.16918	7.90625	7.7951	7.0407	7.71834	7.70474	7.07422	7.61764	7.61046	6.97898	7.54407	7.65407	7.72541	8.07343	8.14663	7.92902	7.89077	7.87432	6.28356	7.01097	5.58701	5.71509	8.18996	8.23978	7.71461	7.69129	7.62351	7.48793	7.43411	7.39238	7.98182	7.89804	6.64726	3.76737	298.217	0.0892834
ENSMUSG00000004565	Pnpla6	5.56558	5.51502	5.63666	5.5845	5.69265	5.55353	4.76215	4.74522	4.75747	4.61973	4.7715	4.75319	6.45719	5.96614	5.93598	6.5956	5.76946	5.89701	6.00419	5.78816	5.89107	6.30654	5.86276	5.90064	7.45968	7.01072	7.15571	6.75999	6.9784	6.86938	5.35369	5.21797	4.62405	4.74074	5.57242	5.61023	4.75494	4.71481	6.11977	6.08735	5.89448	6.02332	7.2087	6.86926	5.28583	3.1216	48.4298	0.155238
ENSMUSG00000004567	Mcoln1	7.10087	7.01878	7.10788	6.90419	7.01852	6.99559	6.30418	6.24822	6.32808	6.289	6.30406	6.34078	6.94338	6.87881	7.04821	6.99902	6.98482	7.08845	7.10217	6.88952	6.97696	7.25161	6.96883	6.86777	7.85314	7.76264	7.80384	7.7567	7.75627	7.99194	6.87851	6.58249	7.09693	7.0555	7.07584	6.97277	6.29349	6.31128	6.9568	7.0241	6.98955	7.02941	7.80654	7.83497	6.7305	4.71748	130.56	-0.245316
ENSMUSG00000004568	Arhgef18	6.62481	6.62678	6.47659	6.56586	6.65372	6.45633	5.72682	5.61933	5.77709	5.82225	5.58737	5.71063	6.91527	6.57047	6.78921	6.99945	6.67864	6.57908	6.09483	6.33777	6.2428	6.31193	6.19408	6.28004	7.65118	7.45406	7.1839	7.22489	7.33165	7.10406	5.73585	5.90048	5.62336	5.34257	6.57606	6.55863	5.70774	5.70675	6.75832	6.75239	6.22513	6.26202	7.42971	7.2202	5.81816	3.65531	95.2511	-0.0450931
ENSMUSG00000004591	Pkn2	7.20115	7.12617	7.00661	7.25062	7.0437	7.16919	6.31953	6.30617	6.19344	6.35186	6.15938	6.26638	7.23356	7.20537	7.09951	7.2093	7.32842	7.21844	6.64473	6.71898	6.67418	6.69283	6.64647	6.66536	7.56409	7.55007	7.79814	7.72522	7.72922	7.71335	6.53395	6.59638	6.39123	6.43378	7.11131	7.1545	6.27305	6.25921	7.17948	7.25205	6.6793	6.66822	7.63743	7.72259	6.56517	4.275	141.189	0.100623
ENSMUSG00000004609	Cd33	10.064	10.1202	10.1973	10.0961	10.0616	10.2635	9.51049	9.6886	9.77616	9.55153	9.52196	9.68208	9.57118	10.2076	10.1972	9.52586	10.2309	10.2804	10.0889	9.95229	9.9976	9.794	9.92303	9.95325	10.0226	10.4772	10.6047	10.5094	10.2556	10.5009	9.43258	9.7077	9.62927	9.64203	10.1272	10.1404	9.65842	9.58519	9.99202	10.0124	10.0129	9.89009	10.3682	10.422	9.57014	6.42377	1126.52	0.0236121
ENSMUSG00000004610	Etfb	5.09465	5.06658	5.17065	5.21621	5.0681	5.15964	4.55936	4.57883	4.52934	4.5229	4.53534	4.52386	4.68408	5.0814	4.86957	4.88451	4.86125	4.93981	4.57351	4.77628	4.69494	4.46449	4.86216	4.73428	5.18505	5.23775	5.17518	5.42464	5.33445	5.47223	3.68212	3.95916	3.91303	4.23567	5.11063	5.14798	4.55584	4.52737	4.87835	4.89519	4.68158	4.68698	5.19933	5.41044	3.82064	2.71624	35.2474	0.190362
ENSMUSG00000004626	Stxbp2	7.47108	7.45373	7.66363	7.68954	7.46869	7.57169	7.09175	6.92092	6.95554	7.01212	7.10157	6.91679	6.59368	7.11762	7.18997	6.46822	7.18506	7.03462	6.71116	7.12169	6.97639	6.52779	7.0592	7.04515	7.36407	7.57893	7.75398	7.9615	7.7469	7.88293	6.21348	6.81196	7.06865	7.18666	7.52948	7.57664	6.9894	7.01016	6.96709	6.89597	6.93641	6.87738	7.56566	7.86378	6.51272	4.75177	189.036	0.0973661
ENSMUSG00000004630	Pcp2	5.0766	4.80857	4.96921	4.88372	5.02073	4.98582	4.38789	4.69351	4.46328	4.40186	4.59643	4.49485	4.49514	4.59996	4.71242	4.66872	4.71195	4.88405	4.97107	4.94481	5.1686	5.25578	5.13009	4.97174	5.18616	5.18649	5.30479	5.07519	5.30343	5.23865	5.66202	4.86225	4.84352	4.33822	4.95146	4.96343	4.51489	4.49771	4.6025	4.75491	5.02816	5.1192	5.22581	5.20575	5.26214	3.06058	31.5328	0.0436302
ENSMUSG00000004631	Sgce	9.4781	9.52644	9.56446	9.51141	9.54736	9.57	8.73752	8.74881	8.80417	8.80972	8.77883	8.84528	9.38006	9.6221	9.54642	9.36759	9.55517	9.62228	9.48195	9.28945	9.25562	9.46511	9.20678	9.2071	9.82618	10.0567	10.1402	10.1125	9.93222	10.1445	8.71106	8.76755	8.60963	8.68528	9.523	9.54292	8.7635	8.81128	9.51619	9.51501	9.34234	9.293	10.0077	10.0631	8.73931	5.76497	741.189	0.031382
ENSMUSG00000004633	Chn2	7.93351	7.79647	7.95883	7.89387	7.83872	7.83562	7.21918	7.26536	7.20054	7.22157	7.31848	7.1574	8.31372	7.88968	7.87877	8.19781	7.83885	7.79119	7.54885	7.45307	7.67677	7.50115	7.59112	7.40441	8.69259	8.64049	8.58704	8.51611	8.60294	8.66047	7.19157	7.12626	7.0295	6.85185	7.89627	7.85607	7.22836	7.23248	8.02739	7.94262	7.55956	7.49889	8.64004	8.59317	7.15891	4.62712	235.44	-0.0824743
ENSMUSG00000004637	Wwox	5.20703	5.17438	5.1053	5.26358	5.00802	5.24865	4.73516	4.64181	4.68427	4.7354	4.60851	4.80202	4.76515	4.75436	4.52121	4.88361	4.66678	4.49034	4.58396	4.54548	4.60925	4.52271	4.70465	4.46187	5.91453	5.80368	5.69299	5.74748	5.76508	5.6956	4.65517	4.63735	4.79422	4.65593	5.16224	5.17342	4.68708	4.71531	4.68024	4.68024	4.57956	4.56308	5.80374	5.73605	4.64626	3.15005	36.4542	0.0794567
ENSMUSG00000004642	Slbp	7.90969	7.77246	7.78987	7.87305	7.79521	7.82515	7.39651	7.35469	7.39548	7.47192	7.20159	7.2319	6.95418	7.39859	7.39991	6.86808	7.40182	7.37453	7.00361	7.23076	7.19014	6.81996	7.24173	7.22897	7.47738	7.90735	7.89937	7.94094	7.85845	7.93058	6.68589	6.8584	6.72493	6.69859	7.82401	7.83113	7.38223	7.3018	7.25089	7.21481	7.1415	7.09689	7.76137	7.90999	6.77214	4.4745	227.554	0.0120307
ENSMUSG00000004655	Aqp1	NA	NA	NA	NA	NA	NA	NA	NA	NA	NA	NA	NA	NA	NA	NA	NA	NA	NA	NA	NA	NA	NA	NA	NA	1.87897	1.6803	1.87575	1.69557	1.83438	1.70639	NA	NA	NA	NA	NA	NA	NA	NA	NA	NA	NA	NA	1.81167	1.74545	NA	NA	NA	NA
ENSMUSG00000004661	Arid3b	5.08366	5.07881	5.1514	5.07836	5.04859	5.18998	4.55643	4.53475	4.49901	4.47469	4.40058	4.60927	4.64176	4.93515	4.81586	4.50906	4.98773	4.90625	4.72471	4.69831	4.57741	4.76286	4.49151	4.77432	5.09591	5.27089	5.44731	5.22379	5.03572	5.21595	4.09035	4.52216	3.81295	3.86968	5.10462	5.10564	4.53007	4.49485	4.79759	4.80101	4.66681	4.67623	5.27137	5.15849	4.30626	2.56088	34.5813	0.0105468
ENSMUSG00000004665	Cnn2	6.7248	6.70308	6.83416	6.82504	6.74377	6.73556	5.95946	6.00206	5.99879	6.12402	5.97153	6.27262	5.45678	6.46397	6.125	5.48442	6.00432	6.23512	6.16182	6.25159	6.39367	5.81204	5.94498	6.04464	6.48017	6.53895	6.91324	6.55656	6.68471	6.55471	5.04239	5.0764	4.17491	4.41722	6.75401	6.76812	5.98677	6.12272	6.01525	5.90795	6.26903	5.93389	6.64412	6.59866	5.0594	2.86404	108.716	0.0344943
ENSMUSG00000004667	Polr2e	8.32284	8.25366	8.29639	8.37922	8.08769	8.26523	7.77965	7.64553	7.8338	7.68612	7.56629	7.78643	7.31892	7.78532	7.8591	7.36091	7.80122	7.82247	7.67314	7.79294	7.75965	7.49909	7.80713	7.80924	8.10142	8.41344	8.52179	8.53174	8.37618	8.55353	7.10944	7.63396	7.75428	7.73016	8.29096	8.24405	7.75299	7.67961	7.65445	7.66153	7.74191	7.70515	8.34555	8.48715	7.3717	5.16148	309.617	-0.0755554
ENSMUSG00000004668	Abca13	2.80391	2.80535	2.75878	2.76522	2.81406	2.81044	2.23627	2.2365	2.2604	2.37162	2.26397	2.32164	2.61652	2.85663	3.29183	2.74276	2.76883	2.83608	2.41432	2.24738	2.46941	2.29163	2.23999	2.41995	2.40413	2.41025	2.36411	2.32235	2.43581	2.29347	NA	NA	NA	NA	2.78935	2.79657	2.24439	2.31908	2.92166	2.78256	2.37704	2.31719	2.39283	2.35054	NA	NA	6.94838	0.141277
ENSMUSG00000004677	Myo9b	8.27563	8.27208	8.33129	8.22281	8.19456	8.36891	7.53212	7.63315	7.60127	7.72374	7.68599	7.65047	7.85843	8.28012	8.17634	7.8234	8.15859	8.13575	7.78342	7.72611	7.77252	7.7243	7.93965	7.82901	8.62793	8.67805	8.7307	9.0153	8.77596	9.18556	7.41161	7.47277	7.94177	7.90203	8.293	8.26209	7.58885	7.68673	8.10496	8.03924	7.76069	7.83099	8.67889	8.99227	7.44219	5.28127	310.95	-0.0528876
ENSMUSG00000004698	Hdac9	6.94612	7.01328	6.9311	7.01564	6.93918	7.06982	6.58869	6.52822	6.64475	6.47915	6.40885	6.36005	6.72673	6.84167	6.9387	6.61017	6.97779	7.09282	6.43476	6.45992	6.52389	6.53027	6.61239	6.39081	7.06355	7.16891	7.26102	7.25481	7.08037	7.37071	6.52168	6.04336	6.27417	6.38306	6.9635	7.00821	6.58722	6.41602	6.8357	6.89359	6.47286	6.51116	7.16449	7.2353	6.28252	4.21908	127.048	0.108979
ENSMUSG00000004707	Ly9	7.51509	7.63543	7.54818	7.57485	7.47828	7.58473	6.86463	7.05411	6.91484	7.0329	7.04509	6.97798	7.31127	7.7072	7.76929	7.49778	7.6944	7.91526	8.0194	7.73662	7.66131	8.03304	7.77246	7.50166	8.6631	8.99154	9.19856	9.97693	9.55902	10.6316	8.63115	8.34255	10.4876	10.4116	7.56623	7.54595	6.94452	7.01866	7.59592	7.70248	7.80578	7.76905	8.95107	10.0559	8.48685	6.96641	188.496	-0.0441175
ENSMUSG00000004709	Cd244a	2.9003	2.84091	2.84474	2.91843	2.87914	2.85239	2.26258	2.23551	2.30964	2.33131	2.29793	2.24719	3.13373	3.53723	3.38256	3.19411	3.52553	3.63633	3.62245	3.33597	3.19249	3.19006	3.40756	3.34688	4.43101	4.41342	4.72913	5.07691	4.89013	5.61789	4.25351	4.26692	4.78323	4.97017	2.86198	2.88332	2.26924	2.29214	3.35117	3.45199	3.38364	3.31483	4.52452	5.19498	4.26021	3.25114	7.39127	0.396405
ENSMUSG00000004730	Adgre1	11.49	11.8188	11.7516	11.5738	11.557	11.7703	10.9762	11.0408	11.2426	10.9864	11.1112	11.0515	11.2319	11.8142	11.826	11.2393	11.7794	12.0736	12.0806	11.7891	11.837	11.9983	11.6461	11.6855	11.8262	12.1602	12.4621	12.6394	12.2533	12.6821	11.5139	11.3652	12.0019	12.0254	11.6868	11.6337	11.0865	11.0497	11.624	11.6974	11.9022	11.7766	12.1495	12.5249	11.4396	8.00909	3259.51	-0.0849487
ENSMUSG00000004748	Mtfp1	4.23792	4.30251	4.22173	4.30033	4.3934	4.30094	3.78002	3.73533	3.76186	3.72667	3.67905	3.82322	4.12673	4.16256	4.30044	4.24965	4.30799	4.25514	4.47058	4.43977	4.47726	4.37369	4.45207	4.39303	4.80923	4.78478	4.85743	4.61514	4.89553	4.84014	3.92485	3.49288	3.66062	3.54135	4.25405	4.33156	3.75907	3.74298	4.19658	4.27093	4.46254	4.40626	4.81715	4.7836	3.70886	2.40066	19.7645	0.608959
ENSMUSG00000004768	Rab23	4.59902	4.56588	4.49112	4.64439	4.44967	4.55306	3.74255	3.78353	3.7093	3.87897	3.7399	3.83563	5.5705	4.91459	5.01908	5.54247	4.71226	5.04959	4.39934	4.29476	4.45611	4.59448	4.49393	4.4129	6.25823	5.8944	5.94809	5.91271	6.01063	5.95501	3.75519	3.83551	3.92046	4.02111	4.55201	4.54904	3.74512	3.81817	5.16806	5.10144	4.3834	4.50044	6.03357	5.95945	3.79535	2.64719	23.6864	-0.007293
ENSMUSG00000004771	Rab11a	9.28292	9.10928	9.15028	9.3124	9.26433	9.31531	8.47863	8.48957	8.41085	8.57762	8.45508	8.47048	9.38626	9.49308	9.3035	9.33346	9.45157	9.3184	8.80745	8.87884	8.80097	8.63759	8.89293	8.88098	9.87828	9.79936	9.81759	10.0165	9.98367	10.0043	8.12828	8.49474	8.70897	8.79447	9.18082	9.29735	8.45968	8.50106	9.39428	9.36781	8.82909	8.80383	9.83174	10.0015	8.31151	5.83448	606.39	0.187799
ENSMUSG00000004788	Eif2b2	6.47484	6.34998	6.40333	6.47491	6.38778	6.36618	5.93678	6.15003	5.8395	5.74974	5.69246	5.77776	5.8575	5.92577	6.07383	5.84432	6.14211	5.97095	5.73654	6.02786	5.89037	5.58935	5.97455	6.01513	6.53172	6.80703	6.90522	6.74513	6.79834	6.60723	5.34642	4.7567	5.31708	5.32444	6.40938	6.40963	5.97544	5.73999	5.95237	5.98579	5.88492	5.85968	6.74799	6.7169	5.05156	3.54717	85.2356	0.000772914
ENSMUSG00000004789	Dlst	8.11189	8.00216	7.98491	8.09771	8.06528	8.06152	7.43829	7.3022	7.19286	7.2876	7.37383	7.19507	8.18445	8.0945	7.94584	8.13308	8.12427	8.06092	7.76943	7.71431	7.65134	7.46719	7.63449	7.69621	8.98382	8.75797	8.81186	8.79982	8.80743	8.87228	7.18947	7.31367	7.61467	7.3767	8.03299	8.07484	7.31112	7.2855	8.07493	8.10609	7.71169	7.5993	8.85122	8.82651	7.25157	4.99712	266.146	0.077645
ENSMUSG00000004798	Ulk2	8.6131	8.5622	8.65748	8.6166	8.70917	8.73739	7.63697	7.72701	7.60225	7.92039	7.68015	7.59015	8.60033	8.68576	8.8022	8.65197	8.62008	8.65069	8.30349	8.28414	8.36773	8.40508	8.14967	8.40584	9.02712	9.12873	9.16213	9.08691	8.95286	9.12203	7.20514	7.68994	7.476	7.3764	8.61093	8.68772	7.65541	7.73023	8.6961	8.64092	8.31845	8.3202	9.10599	9.05393	7.44754	4.9508	402.369	0.135396
ENSMUSG00000004814	Ccl24	5.29976	5.22089	5.18582	5.12288	5.24506	5.23009	4.80747	4.83807	4.88534	4.8504	4.67512	4.75333	4.79236	5.11907	5.43116	5.04991	5.37926	5.3819	4.73016	4.6912	4.50991	4.87362	4.36858	4.55571	5.46894	5.66596	5.90909	5.79613	5.48018	5.48033	4.9757	5.08711	4.4545	4.6498	5.23549	5.19934	4.84363	4.75962	5.1142	5.27036	4.64375	4.59931	5.68133	5.58555	5.03141	3.03477	37.3428	-0.170586
ENSMUSG00000004815	Dgkq	4.03807	4.10319	4.04151	4.00743	4.1226	4.08038	2.62169	2.55414	2.56685	2.59708	2.57529	2.61098	5.08545	4.06093	4.45425	5.0414	4.44676	4.39628	4.07384	3.92519	3.96426	4.18931	4.04311	4.1069	6.08032	5.68059	5.66386	5.64625	5.87558	5.65608	3.62047	3.18024	3.30889	3.36146	4.06093	4.07014	2.58089	2.59445	4.53354	4.62815	3.98776	4.11311	5.80826	5.72597	3.40035	2.22345	16.7889	0.0874561
ENSMUSG00000004837	Grap	9.7795	9.43271	9.47685	9.52668	9.51766	9.39362	8.98893	8.89062	8.88301	8.88652	8.59612	8.92748	8.223	9.10262	8.87986	8.20708	9.00886	8.91464	8.65564	8.78986	8.68811	8.32454	9.00434	8.72357	8.96942	9.22183	9.29828	9.27554	9.22444	9.0609	8.06118	8.42994	7.43983	7.22902	9.56302	9.47932	8.92085	8.80337	8.73516	8.71019	8.7112	8.68415	9.16318	9.18696	8.24556	4.88961	740.779	-0.148682
ENSMUSG00000004843	Chmp2b	8.05435	7.96416	8.16876	8.07385	7.94313	8.30545	7.38569	7.48975	7.5447	7.41842	7.46777	7.54688	7.66149	8.03186	7.86609	7.64913	7.94893	7.96325	7.61664	7.51661	7.58272	7.40786	7.70242	7.51054	8.14037	8.39784	8.5558	8.51758	8.29715	8.6485	7.44681	7.36236	7.74553	7.60296	8.06242	8.10748	7.47338	7.47769	7.85315	7.85377	7.57199	7.54028	8.36467	8.48774	7.40458	5.11616	274.176	0.0981663
ENSMUSG00000004846	Plod3	10.1565	10.287	10.1302	10.1339	10.2677	10.1405	9.37578	9.26361	9.53337	9.43144	9.53692	9.39373	9.30795	10.0863	9.96547	9.37416	9.91472	10.0004	10.1074	9.87312	9.95912	10.1967	9.81699	9.80544	10.2283	10.4548	10.724	10.6866	10.442	11.0603	9.47876	9.41215	9.28404	9.44919	10.1912	10.1807	9.39092	9.45403	9.78659	9.76311	9.97988	9.9397	10.469	10.7296	9.44545	6.24441	1167.23	-0.0168475
ENSMUSG00000004849	Ap1s1	7.91612	7.87916	7.90852	7.90668	7.87977	7.88263	7.12989	7.33047	6.98836	7.01581	7.07282	7.01953	7.52614	7.95088	7.86049	7.57355	7.85228	7.88565	7.49552	7.6876	7.74537	7.50223	7.80354	7.74371	8.22991	8.28648	8.45691	8.37579	8.35935	8.56568	7.03458	7.21329	7.44121	7.55062	7.90127	7.8897	7.14957	7.03605	7.77917	7.77049	7.64283	7.68316	8.32443	8.43361	7.12394	4.99728	238.148	-0.0226735
ENSMUSG00000004865	Srpk1	6.78344	6.84226	6.85512	6.93414	6.92019	6.85956	6.31045	6.35848	6.08409	5.98923	6.40494	6.21277	6.91538	6.83339	6.52732	6.77579	6.6678	6.51055	5.93308	6.06636	6.09254	5.83856	6.10525	6.05833	7.4173	7.42701	7.6037	7.39848	7.36348	7.29597	5.56972	5.71055	5.74046	5.57419	6.82694	6.90463	6.251	6.20231	6.7587	6.65138	6.03066	6.00071	7.48267	7.35264	5.64014	3.77155	116.898	0.194858
ENSMUSG00000004880	Lbr	7.81726	7.77127	7.78648	7.77984	7.6775	7.82668	7.05764	7.01206	7.16713	7.20557	7.09968	7.04493	7.09239	7.38703	7.52184	6.99126	7.45831	7.49709	7.05323	7.2048	7.16948	6.8644	7.35465	6.93011	7.32867	7.67838	7.71033	7.65246	7.5055	7.26994	6.09895	6.59544	5.49202	5.59042	7.79167	7.76134	7.07894	7.11673	7.33375	7.31555	7.1425	7.04972	7.57246	7.47597	6.34719	3.69415	219.605	-0.0580959
ENSMUSG00000004885	Crabp2	NA	NA	NA	NA	NA	NA	NA	NA	NA	NA	NA	NA	NA	NA	NA	NA	NA	NA	NA	NA	NA	NA	NA	NA	2.15116	2.11736	2.07045	2.05714	2.18258	2.17026	NA	NA	NA	NA	NA	NA	NA	NA	NA	NA	NA	NA	2.11299	2.13666	NA	NA	NA	NA
ENSMUSG00000004891	Nes	6.35497	6.28675	6.37465	6.40491	6.15138	6.57	5.29572	5.09262	5.27333	5.42806	5.12858	5.5049	5.65094	6.02611	5.72123	5.87832	5.94701	6.03157	6.12472	5.80689	5.81918	5.98846	5.77	5.90163	6.34816	6.64143	6.64091	7.17598	6.85943	7.54017	6.48918	6.15276	6.55293	6.65906	6.33879	6.37543	5.22056	5.35385	5.79943	5.9523	5.91693	5.8867	6.5435	7.19186	6.32097	4.404	83.3281	0.143774
ENSMUSG00000004892	Bcan	6.10653	6.12715	6.1501	6.10643	6.26753	6.00644	5.37358	5.15255	5.35619	5.45636	5.42035	5.4114	7.3252	6.80206	7.04074	7.40852	6.78005	7.05954	6.99227	6.6824	7.2579	7.41435	6.93141	6.97322	8.21647	7.53993	7.50098	7.52349	7.61533	7.46731	6.91004	6.03581	5.51024	5.43278	6.12793	6.1268	5.29411	5.42937	7.056	7.0827	6.97752	7.10633	7.75246	7.53537	6.47293	3.64767	70.2705	0.0141759
ENSMUSG00000004894	Hapln2	2.22881	2.22127	2.15164	2.17797	2.19664	2.1781	NA	NA	NA	NA	NA	NA	3.35198	3.03759	3.03239	3.57985	3.29895	3.1803	2.92473	3.01015	3.03907	3.01266	2.99232	2.86768	4.23948	4.2538	4.03081	4.00015	4.00408	4.21437	NA	NA	NA	NA	2.20057	2.18424	NA	NA	3.14065	3.35303	2.99131	2.95755	4.1747	4.07286	NA	NA	4.58335	-0.489621
ENSMUSG00000004895	Prcc	6.35184	6.35714	6.36036	6.45479	6.35604	6.28792	5.5354	5.61705	5.45259	5.38683	5.40155	5.35368	5.92484	6.39406	6.42181	5.86	6.18361	6.41462	5.94281	5.96439	5.8147	5.65286	5.73603	6.08066	6.20764	6.27249	6.60454	6.47722	6.36577	6.65164	5.30485	5.167	5.54333	5.37757	6.35645	6.36625	5.53501	5.38069	6.2469	6.15274	5.9073	5.82318	6.36155	6.49821	5.23592	3.6403	82.4089	0.0351146
ENSMUSG00000004896	Rrnad1	3.07832	3.16782	3.11675	3.09471	3.1099	3.13897	2.21008	2.15473	2.13752	2.16784	2.12154	2.12508	3.62995	3.39952	3.69813	3.77085	3.62224	3.7127	2.86004	3.1445	2.85954	2.86304	3.03923	3.08177	4.26774	4.10344	4.28258	4.18131	4.25967	4.10421	3.0793	2.99685	2.90146	3.02218	3.12096	3.11453	2.16744	2.13815	3.57587	3.70193	2.95469	2.99468	4.21792	4.18173	3.03807	1.97454	8.69387	-0.110943
ENSMUSG00000004897	Hdgf	7.37971	7.32165	7.43294	7.3571	7.30933	7.27556	6.64051	6.74466	6.69431	6.63836	6.662	6.75131	6.64787	7.01819	7.09409	6.6926	7.21096	7.19742	6.89053	6.88709	6.83976	6.55428	6.78501	6.7704	7.48081	7.49021	7.63326	7.58999	7.59432	7.86085	6.34951	6.82773	6.77063	6.91226	7.3781	7.314	6.69316	6.68389	6.92005	7.03366	6.87246	6.70323	7.53476	7.68172	6.58862	4.56096	162.968	-0.142109
ENSMUSG00000004902	Slc25a18	4.35911	4.40552	4.3051	4.30545	4.38548	4.30599	4.16463	3.92343	4.11633	4.15437	4.01589	4.04437	5.80977	5.22273	5.49121	5.58714	5.05316	5.24598	5.0179	4.93736	5.02952	4.83809	5.0545	5.155	6.72945	6.26306	6.02388	6.20024	6.488	6.35999	4.5209	4.04681	4.35519	4.44724	4.35657	4.33231	4.06813	4.07154	5.5079	5.29543	4.99493	5.01586	6.3388	6.34941	4.28386	2.93414	20.3459	-0.184956
ENSMUSG00000004929	Thop1	5.56639	5.54672	5.38004	5.48169	5.44727	5.4419	4.70041	4.64189	4.73396	4.60698	4.55587	4.70563	5.35986	4.91035	4.92874	5.29615	5.17378	5.04158	4.94565	4.95518	4.8422	4.9756	4.85108	4.92975	6.58067	6.38503	6.09938	6.11814	6.15084	6.06067	4.37477	4.43647	4.10816	4.28769	5.49772	5.45695	4.69209	4.62283	5.06632	5.1705	4.91434	4.91881	6.35503	6.10988	4.40562	2.79862	44.7676	-0.185768
ENSMUSG00000004931	Apba3	4.78675	4.79327	4.70676	4.75068	4.85253	4.75141	4.40527	4.45267	4.36108	4.44938	4.39616	4.31565	4.45257	5.2128	4.74573	4.45197	4.99617	4.82018	4.54881	4.59134	4.42081	4.52356	4.54978	4.62149	5.10656	5.10626	5.07876	5.23922	4.86057	5.26046	3.42991	3.8776	3.7445	4.05278	4.76226	4.78487	4.40634	4.38706	4.8037	4.7561	4.52032	4.56494	5.09719	5.12008	3.65375	2.59909	27.4448	0.138915
ENSMUSG00000004933	Matk	6.5686	6.64551	6.81561	6.82793	6.71623	6.67408	6.0504	5.98911	6.03864	5.98824	6.03773	5.98926	6.10679	6.46167	6.38971	6.13586	6.60449	6.43213	6.12812	6.3787	6.30971	6.11952	6.28601	6.32695	6.86684	6.86953	7.04928	6.68953	6.88135	6.69285	5.20902	5.82056	4.8981	4.96688	6.67658	6.73941	6.02605	6.00508	6.31939	6.39083	6.27218	6.24416	6.92855	6.75457	5.51479	3.28833	105.317	0.1565
ENSMUSG00000004934	Pias4	5.86152	5.69463	5.85771	5.94136	5.88703	5.83626	5.20121	5.02478	5.20198	5.10152	5.15111	5.12214	5.24097	5.47626	5.57668	5.35499	5.51012	5.56545	5.11727	5.45703	5.39386	5.20911	5.41234	5.44648	5.87473	5.86967	5.89977	6.0803	5.92525	6.03783	4.35481	4.54526	4.71581	4.95912	5.80462	5.88821	5.14266	5.12492	5.43131	5.47685	5.32272	5.35598	5.88139	6.01446	4.45004	3.22498	58.0045	0.294991
ENSMUSG00000004936	Map2k1	9.60482	9.67661	9.79624	9.75148	9.75742	9.61242	9.16509	9.00749	9.0873	9.01179	9.0184	8.99248	9.42586	9.50541	9.53458	9.35063	9.46432	9.38877	8.94658	9.22851	9.08038	8.92858	9.18269	9.16717	10.1842	10.0695	10.0229	10.014	10.0502	9.95149	8.52242	8.76944	8.11488	8.07954	9.69256	9.70711	9.08663	9.00755	9.48861	9.40124	9.08516	9.09282	10.0922	10.0052	8.64593	5.39814	833.857	0.0217867
ENSMUSG00000004937	Sgta	7.60519	7.62376	7.58954	7.53025	7.55985	7.54443	7.03245	6.91713	6.99722	6.90986	7.03244	6.95118	6.89747	7.4033	7.54649	6.81333	7.47401	7.24449	6.81048	7.11087	7.12908	6.61284	6.96386	7.13183	7.48805	7.71253	7.79585	7.70764	7.67719	7.6638	6.47326	6.52788	6.42167	6.68347	7.60616	7.54484	6.98227	6.96449	7.28242	7.17728	7.01681	6.90284	7.66548	7.68287	6.50057	4.36838	190.829	-0.12835
ENSMUSG00000004945	Tmem242	4.72601	4.81078	4.74354	4.78945	4.68798	4.89528	3.75894	3.95809	3.9041	3.70051	3.6861	3.80428	5.2848	5.18583	5.39625	5.29222	5.29777	5.35904	4.77484	4.79145	4.84916	4.92867	4.65906	4.93715	5.35652	5.49947	5.55311	5.47568	5.45634	5.40144	4.92286	4.90788	4.98943	4.97653	4.76011	4.7909	3.87371	3.7303	5.28896	5.31634	4.80515	4.84162	5.4697	5.44448	4.91537	3.32199	27.669	0.197589
ENSMUSG00000004947	Dtx2	4.71038	4.58225	4.69993	4.73851	4.68343	4.61735	3.83014	3.6472	3.68959	3.60738	3.61226	3.67792	4.42856	4.70035	4.63145	4.13521	4.50624	4.60996	4.30103	4.42868	4.41238	4.26223	4.37169	4.33236	4.77684	5.03436	5.05951	5.04673	5.12563	4.87978	4.41548	4.07533	4.0073	4.23137	4.66419	4.67976	3.72231	3.63252	4.58679	4.41714	4.3807	4.32209	4.9569	5.01738	4.2454	2.74622	25.6837	0.0965897
ENSMUSG00000004952	Rasa4	6.87045	7.02516	7.20649	7.048	7.05616	7.13949	6.56106	6.71798	6.51573	6.76442	6.83041	6.48127	6.274	6.78197	6.73072	6.10074	6.67579	6.60746	6.38439	6.69305	6.70092	6.30658	6.81348	6.646	6.79907	7.12475	7.28081	7.41035	7.31577	7.17072	6.07275	6.08056	6.57231	6.48299	7.03403	7.08122	6.59825	6.69203	6.59557	6.46133	6.59279	6.58869	7.06821	7.29895	6.07666	4.35177	134.298	0.0925735
ENSMUSG00000004961	Syt5	5.78014	5.95868	5.80602	5.76349	5.8555	5.76469	4.61764	4.47409	4.53379	4.51332	4.51024	4.52981	7.00529	5.70797	5.90497	7.03586	5.93459	6.05719	5.84823	5.89154	5.47728	6.34912	5.86595	5.76937	8.1135	7.41527	7.16713	7.02727	7.42898	7.25662	5.19318	4.73768	4.55904	4.51308	5.84828	5.79456	4.54184	4.51779	6.20608	6.34255	5.73902	5.99481	7.5653	7.23762	4.96543	3.02404	56.7574	-0.203275
ENSMUSG00000004980	Hnrnpa2b1	11.1787	10.9796	10.956	11.1494	10.8153	11.0866	10.5197	10.443	10.3987	10.36	10.3241	10.2961	10.3412	10.5962	10.6	10.2161	10.575	10.5568	10.1461	10.2647	10.0957	9.88239	10.244	10.221	10.9099	11.1597	11.2798	11.4001	11.2983	11.3537	9.89165	10.1214	9.74807	9.79503	11.0381	11.0171	10.4538	10.3267	10.5124	10.4493	10.1689	10.1158	11.1165	11.3507	10.0065	6.51436	2102.73	-0.0244188
ENSMUSG00000004994	Ccdc130	4.93595	4.86802	4.98204	4.94701	5.00912	4.92063	4.0143	3.95293	4.00274	4.05835	4.07452	3.96888	4.22868	4.62916	4.52616	4.40594	4.69773	4.38772	4.16168	4.2155	4.15116	3.90046	4.19245	4.37211	4.98323	5.05743	5.26452	5.0623	5.12587	5.22437	4.54536	4.52398	4.29565	4.40095	4.92867	4.95892	3.98999	4.03392	4.46133	4.49713	4.17611	4.15501	5.10173	5.13751	4.53467	2.89887	30.9047	0.165788
ENSMUSG00000004996	Mri1	5.22525	5.37956	5.33817	5.28973	5.24922	5.28225	4.86949	4.74243	4.79909	4.81307	4.71916	4.8369	4.96456	5.40548	5.44817	4.98004	5.31885	5.22229	4.83964	5.01901	5.1578	4.76181	5.12801	5.25933	5.46848	5.8078	5.84803	5.9682	5.83705	5.58901	4.22989	4.51524	4.25061	4.13953	5.31433	5.27373	4.80367	4.78971	5.27274	5.17373	5.00548	5.04972	5.7081	5.79809	4.37256	2.79672	39.3335	-0.197197
ENSMUSG00000005034	Prkacb	9.25524	9.15306	9.2731	9.23475	9.24494	9.21556	8.56458	8.45032	8.52326	8.46855	8.37288	8.52357	9.85713	9.20719	9.27429	9.78007	9.28041	9.19132	9.05689	8.95458	9.01464	9.02926	9.10746	8.9904	10.6379	10.2873	10.1495	10.0671	10.324	10.0061	8.6893	8.30302	8.17851	7.98788	9.22713	9.23175	8.51272	8.455	9.4462	9.41727	9.0087	9.04237	10.3583	10.1324	8.49616	5.3888	600.735	0.0059954
ENSMUSG00000005043	Sgsh	6.75903	6.94517	7.08025	6.88309	6.91847	7.02092	6.48834	6.55193	6.6906	6.47334	6.59322	6.54965	6.25128	6.93609	7.03661	6.53464	6.97166	7.22873	7.27934	7.12457	7.25061	7.23674	7.04637	7.07569	7.09332	7.43208	7.5754	7.21151	6.95574	6.99681	6.25346	6.24393	5.47452	5.75408	6.92815	6.94083	6.57696	6.53874	6.74133	6.91168	7.21818	7.1196	7.36693	7.05468	6.24869	3.74287	123.277	0.0151781
ENSMUSG00000005045	Chd5	5.6041	5.8264	5.70215	5.73966	5.83272	5.65493	4.82608	4.72669	4.81945	4.5443	4.84561	4.77755	7.28203	6.1769	6.16372	7.14082	6.14659	6.02376	6.09501	5.92809	5.77565	6.05548	5.97016	5.89803	8.39833	7.93311	7.64253	7.39355	7.76091	7.37669	5.6841	4.80211	4.25005	4.26339	5.71089	5.74244	4.79074	4.72248	6.54088	6.43706	5.93291	5.97456	7.99132	7.51038	5.24311	2.83781	53.3308	0.113302
ENSMUSG00000005054	Cstb	8.35315	8.25783	8.23351	8.20071	8.12559	8.24522	7.54238	7.46677	7.64235	7.41503	7.57759	7.59051	7.58425	8.5367	8.318	7.62433	8.34969	8.39837	7.99368	7.87826	7.97085	7.92314	7.93954	8.00797	8.31247	8.54261	8.74223	9.14094	8.98965	9.54029	7.50795	8.05555	9.61978	9.62559	8.2815	8.19051	7.5505	7.52771	8.14632	8.12413	7.94759	7.95688	8.53244	9.22363	7.78175	6.41512	302.295	-0.16892
ENSMUSG00000005057	Sh2b2	6.15846	6.3019	6.40289	6.19165	6.25314	6.26038	6.09037	5.79503	5.95981	6.02604	5.99924	5.78978	5.4011	6.30412	6.07219	5.38574	6.12173	6.02831	5.7994	6.00298	6.04173	5.42393	6.01869	5.99037	6.31309	6.55443	6.63239	6.67548	6.45856	6.72136	4.96728	5.36008	5.23607	5.14649	6.28775	6.23506	5.9484	5.93835	5.9258	5.84526	5.94804	5.81099	6.49997	6.61846	5.16368	3.46085	77.1045	-0.174011
ENSMUSG00000005069	Pex5	6.48045	6.45861	6.40822	6.50278	6.46741	6.39422	5.88762	5.89866	5.74038	5.89073	5.83958	5.72338	6.68351	6.31697	6.5218	6.77612	6.39403	6.44738	6.25459	6.2221	6.21298	6.10966	6.21835	6.2929	7.73552	7.3908	7.06032	7.20685	7.45334	7.054	5.69655	5.19826	5.20199	5.34035	6.44909	6.4548	5.84222	5.8179	6.50742	6.53918	6.22989	6.20697	7.39555	7.23806	5.44741	3.51411	87.6632	0.018065
ENSMUSG00000005078	Jkamp	6.78354	6.70018	6.8029	6.75887	6.68281	6.76067	6.09353	6.26655	6.18383	6.13144	6.0729	6.2715	6.76395	6.94257	7.27505	6.85045	7.10892	7.01627	6.68163	6.75451	6.78459	6.68471	6.86562	6.71293	7.25063	7.54328	7.55318	7.45444	7.31663	7.66001	6.58776	6.32059	6.27697	6.58935	6.76221	6.73412	6.1813	6.15861	6.99386	6.99188	6.74025	6.75442	7.44903	7.47703	6.45417	4.28877	107.682	-0.0738526
ENSMUSG00000005087	Cd44	5.60952	5.58397	5.49077	5.45401	5.53437	5.69754	4.58563	4.66491	4.57052	4.64658	4.50687	4.74536	5.03469	5.56912	5.20224	5.24934	5.0307	5.52105	5.23962	5.03107	5.48751	5.50187	5.2668	4.76616	6.19013	6.12112	6.32582	6.86214	6.57873	7.65574	6.35733	5.55227	8.33937	8.5428	5.56142	5.56197	4.60702	4.63294	5.26868	5.26703	5.25273	5.17828	6.21236	7.0322	5.9548	5.62739	47.6447	0.0163749
ENSMUSG00000005089	Slc1a2	9.98681	10.1697	10.0556	9.94977	10.2536	9.89566	9.25351	9.35501	9.24276	9.33005	9.56648	9.40022	11.054	10.4228	10.7125	11.1472	10.4383	10.6573	10.5786	10.2043	10.6664	10.9822	10.296	10.4043	11.6382	11.2671	11.2526	11.2604	11.2165	11.2052	10.3803	9.68093	9.48415	9.2003	10.0707	10.033	9.28376	9.43225	10.7298	10.7476	10.4831	10.5609	11.386	11.2273	10.0306	6.22815	1069.5	-0.0443694
ENSMUSG00000005102	Eif2ak4	5.85428	6.0413	5.93735	5.99341	6.07598	6.01571	5.44859	5.3841	5.36499	5.43605	5.44365	5.47519	6.46767	6.30059	6.08033	6.31905	6.17771	6.14035	5.60698	5.73829	5.63584	5.97971	5.43164	5.83737	6.84568	6.70629	6.69353	6.72363	6.66435	6.84534	5.55831	5.10791	5.27691	4.97411	5.94431	6.02837	5.39923	5.45163	6.28287	6.21237	5.66037	5.74957	6.7485	6.74444	5.33311	3.417	63.7497	0.277502
ENSMUSG00000005103	Wdr1	10.7786	10.6117	10.7622	10.8073	10.6904	10.7297	10.2939	10.2998	10.0727	10.1479	10.1015	9.96128	10.163	10.3146	10.2211	10.0934	10.3203	10.1935	9.81046	10.0652	9.94846	9.63503	10.1356	10.0227	10.9225	10.9344	10.9801	11.0204	11.0703	10.9807	9.48792	9.70225	9.85662	9.85179	10.7175	10.7425	10.2221	10.0702	10.2329	10.2024	9.94138	9.93114	10.9457	11.0238	9.59508	6.56947	1701.81	0.0355926
ENSMUSG00000005107	Slc2a9	4.19872	4.14401	4.20915	4.12148	4.22568	4.19374	3.35882	3.37404	3.35245	3.52909	3.39707	3.42815	3.83191	4.10252	4.19958	3.84659	3.99663	4.19612	3.69408	3.58239	3.63427	3.77905	3.59441	3.65183	3.94453	4.54882	4.56453	4.50916	4.28728	4.52177	3.45599	3.63323	3.98543	3.79626	4.18396	4.1803	3.36177	3.45144	4.04467	4.01311	3.63691	3.6751	4.35263	4.4394	3.54461	2.5939	18.211	-0.024938
ENSMUSG00000005125	Ndrg1	5.43332	5.41088	5.41857	5.37283	5.33165	5.30543	4.22052	4.21918	4.20019	4.17592	4.21092	4.2883	6.45921	5.67167	5.35398	6.41944	5.74133	5.59085	5.63082	5.61276	5.73073	5.54639	5.45015	5.58133	7.49548	7.16215	7.03266	6.82947	7.14258	6.59306	5.31754	4.69442	4.47034	4.44503	5.42092	5.33663	4.2133	4.22505	5.82829	5.91721	5.6581	5.52596	7.23009	6.85504	5.00598	2.97179	41.6813	-0.374753
ENSMUSG00000005142	Man2b1	13.4744	13.6811	13.5806	13.4699	13.5479	13.5373	12.7899	12.7385	12.9422	12.8387	12.8803	12.9319	12.9544	13.6107	13.6244	13.0031	13.5345	13.7973	13.7628	13.659	13.6393	13.8261	13.4819	13.5324	13.672	14.1388	14.2413	14.3944	14.024	14.5571	13.3287	13.3954	13.7064	13.7137	13.5787	13.5183	12.8235	12.8837	13.3965	13.4449	13.687	13.6134	14.0174	14.3252	13.3621	9.14004	12009.2	-0.0911129
ENSMUSG00000005148	Klf5	1.98386	2.00855	1.93872	1.95314	1.96185	1.98795	NA	NA	NA	NA	NA	NA	2.13267	1.78371	1.86808	2.20105	1.90385	2.14785	2.26279	2.34532	2.33261	2.23129	2.21093	2.29536	3.17763	3.28197	3.32463	3.08833	3.10561	3.07456	NA	NA	NA	NA	1.97704	1.96764	NA	NA	1.92815	2.08425	2.31357	2.24586	3.26141	3.0895	NA	NA	3.93537	-0.324753
ENSMUSG00000005150	Wdr83	4.75567	4.95019	4.86014	4.85595	4.85331	4.79141	4.16788	4.33477	4.28774	4.2511	4.26489	4.27169	4.61407	4.6528	4.70138	4.60877	4.72332	4.6658	4.56365	4.53997	4.43652	4.53895	4.73011	4.57071	5.23481	5.12905	5.20778	5.21934	5.30044	5.35856	4.32829	4.55283	4.23329	4.06791	4.85533	4.83355	4.26346	4.26256	4.65609	4.66596	4.51338	4.61326	5.19055	5.29278	4.44056	2.76707	28.8551	-0.140622
ENSMUSG00000005161	Prdx2	8.08947	8.03608	8.02404	8.06715	8.13768	7.99489	7.48206	7.6528	7.43836	7.40119	7.38293	7.40982	8.03725	8.07892	8.06637	7.9171	7.99166	7.8996	7.46241	7.61985	7.64232	7.28339	7.5372	7.62579	8.55107	8.57529	8.46927	8.48351	8.48748	8.42674	7.3449	7.15339	7.34877	7.22409	8.04986	8.06657	7.52441	7.39798	8.06085	7.93612	7.57486	7.48213	8.53188	8.46591	7.24914	4.85762	266.886	0.0348047
ENSMUSG00000005198	Polr2a	9.69958	9.60126	9.6956	9.84038	9.72448	9.7857	8.9948	9.21654	8.94214	9.03485	9.05747	8.96653	9.38477	9.46543	9.45489	9.35638	9.50313	9.34701	9.04838	9.26856	9.15119	8.86084	9.18028	9.1618	10.1046	10.2283	10.1347	9.98504	10.0692	10.0005	8.47825	8.8658	8.8088	8.73459	9.66548	9.78352	9.05116	9.01962	9.43503	9.40217	9.15604	9.06764	10.1559	10.0182	8.67203	5.8478	848.489	0.18691
ENSMUSG00000005204	Senp3	5.64772	5.73635	5.60321	5.64449	5.71784	5.67674	4.72256	4.82747	4.78038	4.60307	4.72302	4.8267	5.68235	5.60489	5.42433	5.75547	5.75171	5.65851	5.35044	5.45561	5.32966	5.26348	5.25982	5.3674	6.44368	6.25505	6.02247	6.1226	6.28018	6.32238	4.63333	5.05637	4.91454	4.8884	5.66242	5.67969	4.7768	4.7176	5.57053	5.7219	5.37857	5.2969	6.2404	6.24172	4.84485	3.26765	51.0546	0.0629065
ENSMUSG00000005225	Plekha8	3.7568	3.68495	3.63376	3.66731	3.65826	3.73051	2.31743	2.33221	2.26808	2.30086	2.27223	2.25526	4.48417	3.88243	4.05255	4.15458	3.89595	4.04908	3.3084	3.42819	3.69035	3.43594	3.40645	3.3136	5.0517	4.51643	4.56523	4.58012	4.65025	4.61428	3.90594	3.78631	3.76993	3.78943	3.69184	3.68536	2.30591	2.27612	4.13972	4.0332	3.47565	3.38533	4.71112	4.61488	3.84613	2.51978	12.9989	-0.0795343
ENSMUSG00000005233	Spc25	3.61129	3.5872	3.54679	3.54897	3.55097	3.58147	2.23961	2.23388	2.27794	2.29404	2.22198	2.27032	2.72944	2.93116	3.09041	2.88944	3.22457	2.81688	NA	NA	NA	NA	NA	NA	4.13623	4.26494	4.0991	4.70714	4.6432	4.80516	NA	NA	NA	NA	3.58176	3.56047	2.25047	2.26211	2.917	2.97696	NA	NA	4.16676	4.7185	NA	NA	11.9049	-0.258547
ENSMUSG00000005237	Dnah2	NA	NA	NA	NA	NA	NA	NA	NA	NA	NA	NA	NA	2.62783	2.60334	2.53237	2.59667	2.68023	2.64864	1.90568	1.92576	2.0073	2.07177	1.92376	1.99238	2.93832	2.91252	3.11522	2.66486	2.9151	2.73259	NA	NA	NA	NA	NA	NA	NA	NA	2.58785	2.64185	1.94625	1.99597	2.98868	2.77085	NA	NA	NA	NA
ENSMUSG00000005262	Ufd1	7.28961	7.16584	7.21387	7.37614	7.11155	7.10856	6.68492	6.64035	6.61211	6.58013	6.5302	6.54451	7.04084	7.05857	6.87666	6.94338	7.10736	6.8503	6.48747	6.62569	6.6505	6.29206	6.61608	6.5763	7.40673	7.70839	7.55056	7.64855	7.55426	7.60646	6.19902	6.25376	6.68482	6.42893	7.22311	7.19875	6.64579	6.55161	6.99202	6.96701	6.58789	6.49481	7.55523	7.60309	6.22639	4.37125	149.203	-0.0414592
ENSMUSG00000005267	Zfp287	4.1785	4.2063	4.25343	4.21101	4.22512	4.13984	3.64726	3.63726	3.72009	3.5771	3.68148	3.60579	5.401	4.60078	4.35354	5.29284	4.51608	4.28028	4.5566	4.6171	4.54232	4.65649	4.48409	4.46419	6.04056	5.53255	5.67235	5.40039	5.67403	5.45636	3.61709	3.41697	3.21549	3.44175	4.21274	4.19199	3.6682	3.62146	4.78511	4.6964	4.572	4.53492	5.74849	5.51026	3.51703	2.21908	18.4363	-0.169091
ENSMUSG00000005268	Prlr	2.58003	2.59416	2.58813	2.5498	2.66329	2.57324	NA	NA	NA	NA	NA	NA	3.62975	2.90133	3.04232	3.63953	3.22877	3.14967	2.55945	2.46735	2.35235	2.58271	2.40796	2.42014	4.43666	4.21625	4.09551	3.87814	3.92104	4.06819	2.20868	2.15095	2.06133	2.03225	2.58744	2.59545	NA	NA	3.19113	3.33932	2.45971	2.47027	4.24947	3.95579	2.17982	1.36452	6.05439	0.20063
ENSMUSG00000005299	Letm1	7.11802	7.07846	7.09618	7.08195	7.21225	7.00871	6.26165	6.15241	6.21921	6.21504	6.05876	6.19767	7.91972	7.1837	7.16899	7.66478	7.21239	7.14731	6.68273	6.67968	6.88889	6.86957	6.82512	6.84693	8.55945	8.05972	7.97317	7.94405	8.30305	7.85151	6.51347	6.18296	6.25683	6.18037	7.09755	7.10097	6.21109	6.15716	7.42413	7.34149	6.75044	6.84721	8.19745	8.03287	6.34821	4.14573	137.459	0.0165214
ENSMUSG00000005312	Ubqln1	9.67422	9.59303	9.73345	9.7296	9.49805	9.76054	9.22193	9.3646	9.17374	9.14734	9.01751	9.19933	9.11768	9.61773	9.57842	9.00184	9.57793	9.52582	8.97565	9.16407	9.17767	8.84235	9.23807	9.24762	9.61977	9.87351	10.0771	10.0029	9.91906	10.0758	8.87543	9.04114	8.7968	8.82724	9.6669	9.66273	9.25342	9.12139	9.43794	9.36853	9.10579	9.10935	9.8568	9.99926	8.95829	5.87468	815.17	0.00037005
ENSMUSG00000005338	Cadm3	7.72625	7.88024	7.69949	7.64327	7.75664	7.64164	6.90882	6.98275	7.1826	6.97719	7.30899	7.0414	8.84475	8.15716	8.21634	9.03822	8.08104	8.33067	8.4623	8.22386	8.24645	8.91963	8.11722	8.11969	9.71919	9.13396	9.15476	8.91783	9.10492	8.983	8.42848	7.74983	7.32836	7.1362	7.76866	7.68052	7.02472	7.10919	8.40609	8.48331	8.31087	8.38551	9.33597	9.00192	8.08916	4.82152	212.277	-0.181753
ENSMUSG00000005354	Txn2	7.80736	7.72481	7.7765	7.68247	7.63435	7.69217	6.84177	6.60639	6.95864	6.95411	6.95893	6.81323	7.2508	7.6499	7.37491	7.29277	7.54929	7.65795	7.36446	7.3434	7.42467	7.03966	7.3657	7.38379	8.08303	8.12217	8.18446	8.07716	8.08573	8.15735	6.85314	6.90738	6.80621	6.90896	7.76956	7.66966	6.80227	6.90876	7.42521	7.5	7.37751	7.26305	8.12989	8.10675	6.88026	4.57172	211.204	-0.203362
ENSMUSG00000005357	Slc1a6	4.4314	4.5501	4.52333	4.51323	4.42109	4.52339	3.94843	4.02798	4.17539	4.09177	4.01374	4.04343	4.98076	4.70231	5.00385	5.12784	4.70077	4.84928	5.5052	5.194	5.45248	5.63081	5.13093	5.10069	5.4941	5.4999	5.22083	5.22309	5.34341	5.34159	5.5474	4.73315	4.57025	4.12307	4.50161	4.4859	4.0506	4.04964	4.89564	4.89263	5.38389	5.28748	5.40494	5.3027	5.14028	2.89777	22.6363	-0.112528
ENSMUSG00000005360	Slc1a3	9.4845	9.29763	9.41698	9.34225	9.51474	9.31803	8.65992	8.61418	8.79451	8.59424	8.7393	8.74561	9.52134	9.50806	9.67831	9.49484	9.37909	9.60553	9.44187	9.13925	9.62416	9.50173	9.2573	9.26221	9.90805	9.8588	9.98177	10.045	9.82985	10.157	9.05291	8.84128	9.39408	9.17967	9.3997	9.39167	8.68954	8.69305	9.56923	9.49315	9.40176	9.34042	9.91621	10.0106	8.9471	6.19125	675.914	-0.0109125
ENSMUSG00000005362	Crbn	8.05555	7.9938	8.09596	8.1483	8.17335	8.20385	7.4981	7.47498	7.36985	7.49158	7.4878	7.3587	8.74139	8.06472	7.97673	8.57183	8.10501	8.01269	7.64735	7.65172	7.65203	7.65452	7.5836	7.65954	9.22065	9.05448	8.84428	8.88849	9.08178	8.75624	7.20403	7.1662	7.38278	7.36175	8.04844	8.17517	7.44764	7.44603	8.26095	8.22984	7.65037	7.63255	9.0398	8.90884	7.18511	4.91484	277.578	0.238306
ENSMUSG00000005370	Msh6	6.77275	6.42902	6.49466	6.76422	6.60452	6.56809	5.96943	5.76901	5.77779	5.85465	5.65108	5.64482	6.24005	6.07913	5.98966	6.12339	6.24382	5.98302	5.41634	5.86739	5.28035	5.63132	5.49647	5.51829	6.78475	7.02294	6.73278	7.12173	6.94251	6.71366	5.89884	5.32215	5.73725	5.59936	6.56547	6.64561	5.83875	5.71685	6.10295	6.11674	5.52136	5.54869	6.84682	6.92597	5.61049	3.77887	98.901	0.197641
ENSMUSG00000005371	Fbxo11	8.37813	8.31545	8.31814	8.62023	8.16892	8.44466	7.95251	7.92404	7.7474	7.93518	7.8212	7.70487	8.33025	8.20683	8.14504	8.21627	8.17064	8.06026	7.72748	7.86221	7.53343	7.70142	7.86702	7.70881	8.84484	8.92843	8.94161	8.81264	8.84531	8.78277	7.52785	7.75118	7.82155	7.70042	8.33724	8.41127	7.87465	7.82042	8.22738	8.14905	7.70771	7.75908	8.90496	8.81358	7.63951	5.17399	335.645	0.16017
ENSMUSG00000005373	Mlxipl	7.76898	7.8097	7.87638	7.81746	7.7159	7.7097	7.02927	6.82134	6.91686	7.10868	7.17729	7.04267	6.7986	7.83325	7.74095	6.83112	7.73358	7.79216	7.39156	7.56324	7.34946	7.14001	7.46339	7.53128	7.61622	7.9531	8.16483	7.91759	7.84847	8.10339	6.6971	6.65682	6.16516	6.39174	7.81835	7.74769	6.92249	7.10955	7.4576	7.45229	7.43475	7.37823	7.91139	7.95648	6.67696	4.18563	220.688	-0.141633
ENSMUSG00000005374	Tbl2	5.93203	5.93002	6.03921	5.93344	6.20849	5.91967	5.22489	5.38227	5.4068	5.43808	5.16435	5.16804	5.76885	5.36892	5.55278	5.75406	5.68154	5.54757	5.37836	5.61709	5.3079	5.59707	5.39397	5.32269	6.39265	6.46011	6.1597	6.26991	6.48379	6.36539	5.41471	5.07455	5.0759	4.63623	5.96709	6.02053	5.33799	5.25683	5.56351	5.66106	5.43445	5.43791	6.33749	6.37303	5.24463	3.23738	64.466	0.204841
ENSMUSG00000005378	Bud23	6.31033	6.36351	6.33242	6.37787	6.42576	6.36698	5.72916	5.61201	5.60024	5.55352	5.96968	5.59702	5.52174	5.807	5.79253	5.41931	5.77655	5.83378	5.61071	5.82628	6.17692	5.73195	5.8169	5.88354	6.22559	6.33825	6.35958	6.33065	6.32158	6.41623	4.73156	5.36362	5.04411	5.08966	6.33542	6.3902	5.64714	5.70674	5.70709	5.67655	5.87131	5.81079	6.30781	6.35615	5.04759	3.37792	82.4134	0.162229
ENSMUSG00000005397	Nid1	3.51923	3.576	3.55535	3.51563	3.63785	3.5488	2.01214	1.9812	2.00092	2.06401	1.97443	2.07647	4.60808	4.24602	4.23626	4.67979	4.00518	4.38667	3.89011	3.65013	3.7848	4.10588	3.78524	3.79364	5.22158	4.72747	4.72559	4.55683	5.06568	4.79101	2.93592	2.59468	2.58541	2.66954	3.55019	3.56743	1.99809	2.03831	4.36345	4.35721	3.77501	3.89492	4.89155	4.80451	2.7653	1.75165	11.8312	0.218419
ENSMUSG00000005410	Mcm5	6.07673	5.88089	5.80809	6.076	5.85906	5.89894	5.46817	5.63495	5.43761	5.4827	5.36257	5.38418	5.07756	5.44872	5.10428	5.07277	5.61474	5.06964	5.18382	5.41899	5.16628	4.76361	5.23327	5.22803	5.85139	5.97504	5.90526	6.39434	6.24268	6.12087	4.29959	4.61216	4.31564	4.34066	5.9219	5.94467	5.51357	5.40981	5.21019	5.25238	5.25636	5.07497	5.91056	6.25263	4.45587	2.88543	61.9503	0.0723303
ENSMUSG00000005413	Hmox1	7.511	7.15402	7.30948	7.27576	7.3105	7.39398	6.68088	6.88065	6.78767	6.67377	6.66501	6.67043	6.28803	6.96433	6.94783	6.27437	7.00135	6.8427	6.5493	6.7825	6.95961	6.33368	6.70763	6.64294	7.10754	7.36292	7.54368	7.89219	7.69779	8.18359	6.11981	6.64583	7.66716	8.07481	7.32483	7.32675	6.78307	6.66974	6.7334	6.70614	6.7638	6.56142	7.33805	7.92452	6.38282	5.24732	161.865	-0.0139024
ENSMUSG00000005417	Mprip	6.97242	7.45985	7.27981	7.24896	7.69511	7.06123	5.97522	6.2384	6.13656	5.93413	6.06627	6.19574	10.5796	8.63715	8.63876	10.6926	8.69571	8.66511	8.26766	8.19827	7.9069	9.12827	8.18522	8.46108	11.4422	10.4218	10.1917	9.80428	11.0177	10.3004	7.67725	6.36574	5.97652	5.97606	7.23736	7.3351	6.11672	6.06538	9.28516	9.35114	8.12428	8.59153	10.6852	10.3741	7.02149	3.98419	162.411	0.246017
ENSMUSG00000005442	Cic	7.61485	7.74562	7.80953	7.5846	7.5722	7.56688	6.88828	6.86597	7.00701	6.74563	7.04603	7.00595	7.35358	7.81544	7.88153	7.42789	7.55414	7.76333	7.34732	7.63433	7.52052	7.38086	7.41055	7.5408	8.06143	8.09728	8.19328	8.2355	8.07506	8.23257	7.25537	7.21072	7.01453	7.11823	7.72333	7.57456	6.92042	6.93254	7.68352	7.58178	7.50072	7.44407	8.11733	8.18104	7.23304	4.71092	201.746	-0.312688
ENSMUSG00000005447	Pafah1b3	6.23884	6.22777	6.45673	6.45641	6.15757	6.28205	6.03833	6.20428	6.00268	5.94445	6.13481	6.04492	5.85608	6.41546	6.3207	5.94262	6.28117	6.37629	5.91214	5.99195	5.92906	5.8216	5.95427	6.16769	6.63795	6.87697	6.90015	6.88478	6.72541	6.83572	5.33912	5.63751	5.48372	5.48832	6.30778	6.29867	6.08176	6.04139	6.19742	6.20003	5.94439	5.98118	6.80502	6.8153	5.48831	3.65735	80.0245	-0.0225374
ENSMUSG00000005465	Il27ra	NA	NA	NA	NA	NA	NA	1.94027	2.00559	1.909	1.97736	1.9276	1.9635	NA	NA	NA	NA	NA	NA	NA	NA	NA	NA	NA	NA	3.22557	3.23169	3.469	3.93293	3.57734	4.56824	2.82676	2.9216	3.39264	3.58232	NA	NA	1.95162	1.95615	NA	NA	NA	NA	3.30876	4.02617	2.87418	2.32498	NA	NA
ENSMUSG00000005469	Prkaca	8.30664	8.38641	8.266	8.27525	8.34521	8.29683	7.4259	7.58871	7.49052	7.46695	7.62248	7.49071	8.78055	8.4338	8.36676	8.73962	8.48825	8.45028	8.18993	8.12572	8.37324	8.32899	8.18176	8.20799	9.55097	9.20118	9.11442	9.02358	9.30686	8.9624	7.59827	7.3842	7.3359	7.45897	8.31968	8.30576	7.50171	7.52671	8.52704	8.55938	8.22963	8.23958	9.28886	9.09761	7.49124	4.93162	318.237	-0.0269429
ENSMUSG00000005470	Asf1b	3.60301	3.5121	3.50867	3.53176	3.61199	3.47662	2.70717	2.7573	2.76534	2.74131	2.83848	2.72116	2.6568	2.76225	2.68835	2.59049	3.29295	2.89352	2.20777	2.20145	2.31443	2.20767	2.1246	2.26264	3.46453	3.54175	3.70965	3.80177	3.94497	3.60214	NA	NA	NA	NA	3.54126	3.54012	2.74327	2.76698	2.70247	2.92565	2.24122	2.1983	3.57197	3.78296	NA	NA	11.7401	-0.00599143
ENSMUSG00000005481	Ddx39	5.82038	5.61184	5.76959	5.8102	5.70653	5.79706	4.98969	4.8319	5.03949	5.06754	5.09331	4.94689	5.33511	5.19913	5.46844	5.05728	5.48262	5.41517	5.31358	5.37891	5.14048	5.12308	5.4835	5.34187	5.81031	5.98578	6.1296	6.08213	6.19382	6.121	4.78137	5.30282	5.45916	5.44969	5.73394	5.77126	4.95369	5.03592	5.33423	5.31836	5.27766	5.31615	5.97523	6.13232	5.04209	3.63628	54.3546	0.130415
ENSMUSG00000005483	Dnajb1	7.50216	7.21347	7.20019	7.21259	7.24581	7.14763	6.80378	6.57416	7.007	6.77351	6.70645	6.81933	6.32332	6.68376	6.88614	6.31066	6.57871	6.8683	6.5001	6.72408	6.63689	6.46696	6.63398	6.66935	6.99431	7.25469	7.17142	7.12825	7.12366	7.03004	6.49437	6.51849	6.21309	6.27327	7.30528	7.20201	6.79498	6.76643	6.63107	6.58589	6.62036	6.5901	7.14014	7.09398	6.50643	4.16212	154.085	-0.24955
ENSMUSG00000005501	Usp40	5.79691	5.83727	5.80204	5.96006	5.90547	5.76584	4.80563	4.86014	4.84573	4.98678	4.94339	4.91158	6.02329	5.84124	5.7592	6.06582	5.61168	5.76824	5.19418	5.04173	5.16245	5.06637	5.12206	5.18252	6.39932	6.49441	6.37716	6.35139	6.44746	6.61842	4.69187	4.73636	4.79194	4.7711	5.81208	5.87712	4.83717	4.94725	5.87458	5.81524	5.13279	5.12365	6.42363	6.47242	4.71412	3.18768	57.7908	0.244375
ENSMUSG00000005505	Kbtbd4	5.88815	5.78602	5.73959	5.93407	5.86667	5.80682	5.2698	5.28887	5.14563	5.25904	5.22296	5.26894	6.73787	5.77916	5.89833	6.47186	5.98779	5.89838	5.69929	5.74744	5.47144	5.47717	5.70265	5.57434	7.34777	7.13371	6.79759	6.90645	7.22197	6.78086	5.3093	5.27471	5.22548	5.36289	5.80459	5.86918	5.23477	5.25031	6.13846	6.11934	5.63939	5.58472	7.09302	6.96976	5.292	3.52946	57.5104	0.232873
ENSMUSG00000005506	Celf1	8.49576	8.44679	8.34629	8.5289	8.48399	8.45047	7.91522	7.94449	7.96654	7.80621	7.85103	7.77343	8.02302	8.19697	8.23878	8.05186	8.31022	8.27808	7.87047	7.89149	7.80491	7.62981	7.80524	7.84521	8.56391	8.66895	8.75055	8.72594	8.6785	8.58287	7.20842	7.56393	7.49372	7.53282	8.42961	8.48779	7.94208	7.81022	8.15292	8.21339	7.85563	7.76009	8.66114	8.66243	7.38617	5.00885	352.515	0.101949
ENSMUSG00000005510	Ndufs3	6.85892	6.88028	6.90441	6.77087	6.86171	6.76131	6.41508	6.27099	6.19128	6.2098	6.28343	6.15507	6.58829	6.87635	6.80901	6.45212	6.77735	6.72981	6.11838	6.3368	6.26171	6.03378	6.37093	6.22953	7.15042	7.26608	7.10041	7.17442	7.17704	7.07458	5.79332	5.88482	6.20579	6.01651	6.8812	6.79796	6.29245	6.2161	6.75788	6.65309	6.23896	6.21141	7.17231	7.14201	5.83907	4.0741	114.704	-0.207903
ENSMUSG00000005514	Por	7.79891	7.96347	7.91151	7.83305	7.8644	7.96657	7.44635	7.42835	7.37542	7.19834	7.32366	7.26916	7.81722	7.81279	7.88336	7.78884	7.70525	7.65438	7.57338	7.70146	7.52699	7.62328	7.59393	7.48812	8.57895	8.3162	8.24272	8.21489	8.4203	8.12709	7.11781	7.38798	6.8596	7.04156	7.8913	7.88801	7.41671	7.26372	7.83779	7.71616	7.60061	7.56845	8.37929	8.25409	7.25289	4.63372	237.701	-0.0084777
ENSMUSG00000005533	Igf1r	7.34449	7.4585	7.50189	7.3331	7.33802	7.55463	6.63397	6.55895	6.71091	6.61921	6.56856	6.68289	7.73866	7.52595	7.60325	7.77812	7.51041	7.70479	7.42002	7.5091	7.44351	7.84754	7.1988	7.3457	8.32416	8.20278	8.13677	7.84737	8.0331	8.08471	7.54565	7.21586	6.87273	6.89635	7.43496	7.40858	6.63461	6.62355	7.62262	7.66444	7.45754	7.46402	8.22124	7.9884	7.38075	4.58969	172.359	-0.0514008
ENSMUSG00000005534	Insr	7.06338	7.0879	7.01063	7.03871	7.10972	7.04066	6.11823	6.26305	6.21267	6.2028	6.21833	6.20406	7.33716	7.351	7.20438	7.47049	7.20789	7.32823	7.33822	7.10345	7.27457	7.53754	7.11211	7.15531	7.93889	7.87334	7.93084	7.71195	7.7055	7.79532	7.0691	6.90343	7.09854	6.83378	7.05397	7.06303	6.19798	6.2084	7.29751	7.33554	7.23875	7.26832	7.91436	7.73759	6.98627	4.64411	133.385	0.021866
ENSMUSG00000005566	Trim28	8.96682	8.95126	8.93904	9.06654	8.85888	8.96085	8.38972	8.48402	8.26899	8.35182	8.29093	8.2399	8.21498	8.80141	8.82536	8.19293	8.76537	8.74078	8.24537	8.58589	8.58569	8.00702	8.50411	8.59518	8.77525	9.09044	9.03064	9.10501	8.99486	8.93058	7.75363	8.00536	7.56898	7.49338	8.95237	8.96209	8.38091	8.29422	8.61392	8.56636	8.47231	8.36877	8.96544	9.01015	7.8795	5.02079	498.076	0.0213913
ENSMUSG00000005575	Ube2m	8.16092	8.0167	8.0886	8.11485	8.10187	8.09367	7.39601	7.33413	7.33622	7.18363	7.31434	7.36484	7.58901	8.0401	8.07391	7.66699	7.96073	8.10549	7.77236	7.7774	7.78439	7.79153	7.71239	7.73981	8.37444	8.42801	8.56855	8.62355	8.55924	8.77512	7.22728	7.2206	7.60403	7.63374	8.08874	8.10347	7.35545	7.2876	7.90101	7.91107	7.77805	7.74791	8.457	8.65264	7.22394	5.07926	273.974	0.0255817
ENSMUSG00000005580	Adcy9	6.20415	6.25115	6.38575	6.19176	6.20891	6.26656	5.53489	5.36077	5.52082	5.40227	5.63936	5.58587	6.66311	6.51509	6.69049	6.91842	6.33343	6.68044	6.47522	6.38421	6.47597	6.53867	6.37368	6.47242	7.52629	7.33907	7.22302	7.16735	7.17093	7.33319	6.37867	5.9817	5.76072	5.78974	6.28035	6.22241	5.47216	5.5425	6.6229	6.6441	6.44513	6.46159	7.36279	7.22383	6.18019	3.85016	76.4658	-0.185306
ENSMUSG00000005583	Mef2c	10.5244	10.585	10.6703	10.6536	10.5171	10.6358	9.99702	10.0376	9.99344	10.0522	10.002	9.95271	10.1682	10.2614	10.2675	10.1135	10.3771	10.328	10.0569	10.1458	9.99504	9.77937	9.9624	10.0155	10.9057	11.0116	11.0517	10.985	10.9114	10.8161	9.42149	9.83284	9.57457	9.79286	10.5933	10.6022	10.0094	10.0023	10.2324	10.2729	10.0659	9.91907	10.9897	10.9042	9.62716	6.45581	1552.34	0.0133411
ENSMUSG00000005609	Ctr9	7.87637	7.75389	7.64279	7.87375	7.88864	7.74215	7.17937	7.22179	6.96599	7.11051	6.94591	6.75569	8.11972	6.83221	7.07152	7.81994	7.10927	6.98974	7.04809	7.11211	6.95222	7.11814	6.95641	6.95533	8.65595	8.57109	8.10444	8.18434	8.45849	8.05752	6.70701	6.8595	6.453	6.38735	7.75768	7.83485	7.12238	6.93737	7.34115	7.30631	7.03747	7.00996	8.44382	8.23345	6.78325	4.28012	223.475	0.150174
ENSMUSG00000005610	Eif4g2	11.0801	11.0164	10.9911	11.0752	11.0325	11.1407	10.3499	10.2418	10.5367	10.4056	10.2046	10.5135	10.6322	10.8578	10.9305	10.5881	10.8827	10.8552	10.6928	10.4087	10.493	10.6106	10.3489	10.4373	10.9831	11.3116	11.3878	11.3947	11.1437	11.3793	9.99944	10.2389	10.1061	10.0765	11.0292	11.0828	10.3761	10.3746	10.8069	10.7753	10.5315	10.4656	11.2275	11.3059	10.1192	6.72753	2131.51	0.0803902
ENSMUSG00000005611	Mrvi1	NA	NA	NA	NA	NA	NA	NA	NA	NA	NA	NA	NA	2.0132	2.1347	2.26005	2.27311	2.0151	2.11014	2.2155	2.19896	2.35031	2.39781	2.21474	2.15778	3.10842	3.08442	3.03779	3.10308	2.94315	3.01449	NA	NA	NA	NA	NA	NA	NA	NA	2.13599	2.13279	2.25492	2.25678	3.07688	3.02024	NA	NA	NA	NA
ENSMUSG00000005615	Pcyt1a	6.60045	6.56402	6.63312	6.42214	6.40375	6.6	5.99328	5.99623	5.91701	5.98923	6.03572	5.85204	5.96902	6.11735	6.06042	5.99304	6.12801	6.18033	6.10594	6.06306	6.01999	5.90426	6.06367	6.01222	6.8595	6.92667	6.94515	7.25774	7.03562	7.09997	5.93601	5.86646	6.77725	6.57909	6.5992	6.47529	5.96884	5.959	6.04893	6.10046	6.063	5.99338	6.91044	7.13111	5.90124	4.45211	93.4815	-0.33612
ENSMUSG00000005621	Zfp592	7.11497	7.07609	7.11919	7.15342	7.02529	7.21339	6.5588	6.39687	6.38292	6.3691	6.58068	6.48307	6.78375	7.15007	7.16877	6.77215	7.0972	7.11554	6.88452	6.99898	6.98063	6.77204	6.9293	6.9274	7.28507	7.56368	7.58638	7.54085	7.38375	7.65281	6.57839	6.83078	5.9687	6.27705	7.10342	7.1307	6.4462	6.47762	7.0342	6.99496	6.95471	6.87625	7.47838	7.5258	6.70458	4.08192	139.247	0.0691407
ENSMUSG00000005625	Psmd4	8.61051	8.54268	8.58196	8.68224	8.52542	8.65304	8.20445	8.21082	8.11984	8.014	8.07329	8.02269	7.83129	8.3325	8.26218	7.84698	8.35988	8.31923	7.84627	8.0985	7.90765	7.68868	8.13307	8.0163	8.5492	8.73202	8.9335	8.74691	8.73841	8.99045	7.44207	7.77414	7.55381	7.49575	8.57838	8.62023	8.17837	8.03666	8.14199	8.17536	7.9508	7.94602	8.73824	8.82526	7.6081	5.01652	388.599	0.0763314
ENSMUSG00000005656	Snx6	9.43872	9.18049	9.21954	9.38798	9.20308	9.34141	8.79557	8.70801	8.72065	8.62568	8.37525	8.41411	8.67051	8.90812	8.91565	8.57164	8.90966	8.83912	8.42806	8.43787	8.45396	8.10048	8.54095	8.53198	9.08473	9.3606	9.49657	9.54554	9.41831	9.38537	7.81241	8.22336	8.14203	8.05966	9.27958	9.31082	8.74141	8.47168	8.83143	8.77347	8.43996	8.39113	9.31397	9.44974	8.01788	5.40057	631.564	0.0458488
ENSMUSG00000005667	Mthfd2	6.45216	6.22728	6.38746	6.29347	6.17161	6.22848	5.58504	5.45312	5.59829	5.48667	5.72797	5.63064	5.5816	5.55687	5.60206	5.6776	5.71769	5.65011	5.77504	5.33904	5.37861	5.6567	5.77905	5.5227	6.60253	6.55287	6.84283	6.69638	7.15236	6.77787	5.0908	5.38027	5.86071	5.76163	6.35563	6.23119	5.54549	5.61509	5.58018	5.6818	5.49756	5.65282	6.66608	6.87554	5.23553	3.87411	79.151	-0.384992
ENSMUSG00000005672	Kit	5.56734	5.69171	5.61761	5.46978	5.66024	5.5553	5.07555	5.06689	5.09509	5.03278	5.30669	5.13861	7.20799	6.03397	6.2269	7.36126	6.20956	6.56468	6.4176	6.17541	6.23746	6.95944	6.12295	6.13342	7.87524	7.39227	7.18946	7.17951	7.57421	7.24404	6.71721	5.6401	5.49032	5.36912	5.62555	5.56177	5.07917	5.15936	6.48962	6.71183	6.27682	6.40527	7.48566	7.33259	6.17866	3.61981	48.5009	-0.249333
ENSMUSG00000005674	Tomm40l	4.72277	4.71534	4.74706	4.71271	4.73072	4.74143	3.67853	3.72466	3.59511	3.55375	3.63923	3.723	4.9254	4.95656	5.07266	5.17123	4.95655	4.9765	4.70956	4.71935	4.97007	4.93526	4.80993	5.00568	5.96579	5.47988	5.67215	5.68279	5.64788	5.62688	4.12767	4.324	4.05613	4.01016	4.72839	4.72829	3.6661	3.63866	4.98487	5.03476	4.79966	4.91696	5.70594	5.65252	4.22584	2.68877	26.5179	-0.000579789
ENSMUSG00000005682	Pan2	5.10894	5.07886	5.13584	5.03434	5.1079	5.10663	4.26783	4.29732	4.32005	4.31907	4.29977	4.20728	5.42166	5.28059	5.09035	5.64219	5.35308	5.25767	4.76289	4.75306	4.61893	4.61479	4.6092	4.99804	5.97943	5.89148	6.10641	5.86628	6.07702	5.87215	4.63058	4.60686	4.39861	4.67849	5.10788	5.08296	4.29507	4.27537	5.2642	5.41765	4.71163	4.74068	5.99244	5.93848	4.61872	3.0257	34.2239	-0.125029
ENSMUSG00000005683	Cs	8.86858	8.8848	8.9419	8.96819	9.04096	8.78757	8.21967	8.14343	8.07842	8.25133	8.0149	8.10005	9.24715	8.91263	8.90353	9.1382	8.84888	8.81177	8.37185	8.5794	8.43829	8.45147	8.54179	8.59121	10.1115	9.90681	9.53386	9.58555	9.84132	9.5077	8.20127	8.27129	7.90798	7.73752	8.89843	8.93224	8.14718	8.12209	9.0211	8.93295	8.46318	8.52816	9.85072	9.64486	8.23628	5.21517	484.452	0.065478
ENSMUSG00000005686	Ampd3	6.15483	6.07061	6.03562	6.10039	6.1349	5.98054	5.56343	5.62718	5.37021	5.52291	5.46608	5.38969	6.3061	6.01946	6.04963	6.20076	5.82062	5.93083	5.5801	5.7634	5.50265	5.76409	5.59918	5.74524	7.033	6.74969	6.64158	6.49839	6.9353	6.67502	5.43655	5.07156	4.88422	4.78622	6.08702	6.07194	5.52027	5.45956	6.12506	5.98407	5.61538	5.70283	6.80809	6.7029	5.25406	3.22348	67.8487	-0.0455335
ENSMUSG00000005687	Bcas2	8.31208	8.31867	8.52637	8.44001	8.32442	8.42794	7.83491	7.75695	7.82959	7.70911	7.52697	7.77251	7.91568	8.20729	8.15761	7.81273	8.19221	8.33118	7.94004	7.87658	8.03115	7.85727	8.07531	7.88407	8.39452	8.62551	8.78357	8.67408	8.559	8.87889	7.59502	7.86798	7.8252	7.96098	8.38571	8.39745	7.80715	7.66953	8.09353	8.11204	7.94926	7.93888	8.6012	8.70399	7.7315	5.26206	337.091	0.0148508
ENSMUSG00000005698	Ctcf	8.96843	8.92526	8.90167	8.97697	8.77319	9.02205	8.26199	8.27351	8.33391	8.22215	8.26474	8.18337	8.4093	8.70302	8.75635	8.34582	8.69244	8.74211	8.44756	8.53996	8.54911	8.40056	8.52683	8.47058	8.86549	9.15859	9.31674	9.19858	9.01223	9.33879	8.02643	8.0634	7.73608	7.65184	8.93179	8.92407	8.2898	8.22342	8.62289	8.59346	8.51221	8.46599	9.11361	9.1832	8.04491	5.12931	488.7	-0.00533816
ENSMUSG00000005699	Pard6a	3.2065	3.28238	3.21297	3.23514	3.18502	3.20257	2.47678	2.57194	2.57617	2.47357	2.4719	2.5373	3.55976	3.58218	3.75656	3.74166	3.60096	3.72827	3.03882	3.24327	3.16863	3.25665	3.02251	3.22371	4.48481	4.40796	4.3377	4.49994	4.29021	4.51021	2.23042	2.50759	2.31043	2.39299	3.23395	3.20758	2.54163	2.49426	3.63283	3.69029	3.15024	3.16762	4.41016	4.43346	2.369	1.56781	9.33689	-0.40066
ENSMUSG00000005716	Pvalb	5.76082	5.58989	5.67613	5.66942	5.61027	5.67062	4.91693	4.96161	4.91338	5.11744	5.1055	4.9363	5.7691	5.67745	5.62639	5.90731	5.62663	5.83776	5.49601	5.5518	5.68864	5.70631	5.51624	5.69951	6.32935	6.32316	6.35318	5.99762	6.2719	6.40324	6.60049	5.49072	5.83185	5.0504	5.67561	5.65011	4.93064	5.05308	5.69098	5.79057	5.57882	5.64069	6.33523	6.22425	6.04561	3.62742	50.8907	-0.105964
ENSMUSG00000005718	Tfap4	5.11693	5.12798	5.13806	5.16396	5.19716	5.19874	4.47379	4.4869	4.41599	4.34791	4.36751	4.52683	4.4889	5.11907	4.98877	4.44002	5.08236	5.08174	4.77692	4.83215	4.70691	4.7803	4.87102	4.8664	5.37374	5.62792	5.58315	5.36192	5.51986	5.46054	3.85091	4.16628	3.82905	3.93019	5.12766	5.18662	4.45889	4.41409	4.86558	4.86804	4.77199	4.83924	5.52827	5.44744	4.00859	2.58641	35.7771	0.292306
ENSMUSG00000005732	Ranbp1	8.57845	8.44659	8.46105	8.48837	8.34854	8.48381	7.63761	7.5796	7.75627	7.76248	7.84304	7.79127	7.91155	8.06453	8.1226	7.78407	8.19129	8.14206	8.01926	7.90052	7.82982	7.72648	8.09279	7.8649	8.50158	8.7449	8.93038	9.0463	8.75428	9.17057	7.5854	7.58432	8.08341	8.01443	8.49536	8.44024	7.65783	7.79893	8.03289	8.03914	7.91653	7.89472	8.72562	8.99038	7.58486	5.36594	354.988	-0.0981026
ENSMUSG00000005774	Rfx5	5.9611	6.10142	6.13058	6.0417	5.95259	6.20034	5.48691	5.64415	5.49927	5.71348	5.37263	5.59374	5.63674	5.70507	5.9227	5.63109	5.80476	6.04295	5.44696	5.59146	5.66044	5.41266	5.71964	5.56584	6.38426	6.46317	6.64477	6.70074	6.45356	6.57247	5.08974	5.32175	5.07387	5.28558	6.06436	6.06488	5.54345	5.55995	5.75484	5.82627	5.56629	5.56605	6.4974	6.57559	5.20574	3.45315	67.5101	0.00865197
ENSMUSG00000005779	Psmb4	8.79119	8.73372	8.75746	8.71697	8.87437	8.68695	8.24265	8.16672	8.20998	8.23188	8.2433	8.04192	8.98822	8.78187	8.65345	8.92385	8.70836	8.61498	8.36097	8.51481	8.55011	8.34716	8.5425	8.63266	9.77847	9.55194	9.35021	9.35128	9.65431	9.38538	7.93992	8.08895	8.24073	8.25189	8.76079	8.75943	8.20645	8.17237	8.80784	8.74906	8.4753	8.50744	9.56021	9.46366	8.01443	5.49754	434.401	0.00332101
ENSMUSG00000005802	Slc30a4	5.63718	5.67877	5.68127	5.74081	5.62824	5.88166	4.75551	4.79424	4.91759	4.87775	4.78167	4.88846	6.22627	6.01067	6.08645	6.37919	5.87345	6.16031	5.89321	5.8147	5.7231	5.79663	5.68511	5.76429	6.64374	6.59326	6.72079	6.5909	6.62884	6.46159	5.54191	5.62097	5.75076	5.43618	5.66574	5.75024	4.82245	4.84929	6.1078	6.13765	5.81033	5.74868	6.6526	6.56044	5.58144	3.72898	52.8565	0.338331
ENSMUSG00000005803	Sqor	9.01241	9.08962	9.20556	9.18845	9.02632	9.14973	8.59232	8.54703	8.58282	8.36883	8.55969	8.34113	8.12911	8.59467	8.70523	8.02836	8.72809	8.67669	8.08288	8.31787	8.28171	7.80861	8.37759	8.30488	8.55385	8.76531	9.01515	8.87225	8.78552	8.7698	7.73624	7.84028	7.49867	7.44646	9.10253	9.1215	8.57405	8.42322	8.47634	8.47771	8.22749	8.16369	8.77811	8.80919	7.78826	4.98171	554.994	0.0298087
ENSMUSG00000005804	Bloc1s6	5.89689	6.05022	5.84468	5.95627	5.97829	6.119	5.40033	5.36703	5.35298	5.40427	5.33121	5.4385	5.55455	6.02115	5.54106	5.51388	5.81255	5.96821	5.93234	5.82164	5.8764	5.90041	5.99372	5.91215	6.13544	6.26723	6.51665	6.42954	6.34586	6.55177	5.17165	5.27139	5.87115	5.77722	5.9306	6.01786	5.37345	5.39132	5.70559	5.76488	5.87679	5.93542	6.30644	6.44239	5.22152	3.88279	63.4747	0.291844
ENSMUSG00000005813	Metap1	7.29256	7.08211	7.21736	7.10859	7.20497	7.22321	6.48017	6.63706	6.47059	6.53358	6.51114	6.47728	6.70565	6.82244	6.83379	6.68719	6.84659	6.84733	6.41181	6.52728	6.44116	6.33513	6.68864	6.52619	7.12795	7.38738	7.48189	7.5749	7.40884	7.47912	5.45227	6.17483	6.01012	6.01691	7.19734	7.17892	6.52928	6.50733	6.78729	6.7937	6.46008	6.51665	7.3324	7.48762	5.81355	4.00901	146.396	-0.0462543
ENSMUSG00000005823	Gpr108	7.60869	7.64584	7.63821	7.66199	7.58086	7.68604	6.93802	7.03916	7.00069	7.01519	7.11008	7.07422	7.11359	7.59224	7.61238	7.17558	7.49202	7.71836	7.84937	7.59545	7.54204	7.87284	7.47685	7.56235	7.95412	8.20415	8.33502	8.29074	8.07701	8.61928	7.38321	7.18039	7.41561	7.68892	7.63091	7.64296	6.99263	7.0665	7.4394	7.46199	7.66228	7.63735	8.16443	8.32901	7.2818	5.03485	199.22	0.0257922
ENSMUSG00000005846	Rsl1d1	8.23023	8.13327	8.11621	8.31614	8.10966	8.19888	7.49047	7.27187	7.30296	7.47679	7.31785	7.37821	8.03127	8.11468	8.00477	7.99763	8.15341	7.99507	7.5142	7.52253	7.32497	7.15795	7.52039	7.42441	8.45768	8.76634	8.75377	8.85241	8.73916	8.78846	7.00553	7.00767	7.40869	7.37056	8.1599	8.20823	7.3551	7.39095	8.05024	8.04871	7.4539	7.36758	8.65926	8.79334	7.0066	4.92642	291.87	0.0937196
ENSMUSG00000005871	Apc	8.99465	9.16132	9.06821	9.18252	9.17675	9.26231	8.32576	8.28961	8.39119	8.4218	8.34462	8.37806	10.1468	9.39746	9.36004	10.0368	9.33618	9.42323	9.01445	8.94202	8.90398	9.0882	8.88279	8.90271	10.391	10.2199	10.1327	10.0106	10.108	9.94828	8.51193	8.3071	8.19136	7.9284	9.07473	9.20719	8.33552	8.38149	9.63475	9.59874	8.95348	8.9579	10.2479	10.0223	8.40951	5.37325	566.788	0.216332
ENSMUSG00000005873	Reep5	10.0168	9.90957	9.95726	9.88686	9.88976	10.0083	9.19589	9.17699	9.32138	9.27056	9.23696	9.35152	9.64464	10.0916	10.0848	9.59144	9.99295	10.0641	9.90071	9.76198	9.79758	9.86131	9.78002	9.78453	10.1249	10.3382	10.5428	10.4981	10.317	10.5308	9.12788	9.25612	9.33122	9.35325	9.96121	9.9283	9.23142	9.28635	9.94035	9.88282	9.82009	9.80862	10.3353	10.4486	9.192	6.22815	986.925	-0.0504359
ENSMUSG00000005881	Ergic3	9.95704	9.98492	10.0486	9.83349	9.96206	10.0433	9.18157	9.21144	9.41321	9.28162	9.32198	9.4197	9.41863	10.0204	10.0462	9.4199	9.93357	10.1107	9.90683	9.75295	9.83143	9.90754	9.81778	9.73115	10.1162	10.3206	10.4926	10.6451	10.4491	10.9623	9.23456	9.34082	9.83659	9.86757	9.99687	9.94628	9.26874	9.3411	9.82841	9.82138	9.8304	9.81882	10.3098	10.6855	9.28769	6.56805	1006.44	-0.0746842
ENSMUSG00000005882	Uqcc1	6.02922	6.14119	6.18815	6.12357	6.05517	6.19736	5.39766	5.12508	5.27214	5.39413	5.49268	5.29137	6.68539	6.13658	6.31619	6.5405	6.39402	6.32409	5.94237	6.01051	6.0292	6.13865	5.96357	6.01333	7.49251	7.15104	7.05014	7.13615	7.31433	6.97651	5.54011	5.14056	5.13833	5.36467	6.11952	6.12537	5.26496	5.39273	6.37939	6.41954	5.99403	6.03851	7.23123	7.14233	5.34033	3.501	69.9552	0.0160867
ENSMUSG00000005886	Ncoa2	8.20308	8.22039	8.27718	8.26276	8.11841	8.20759	7.56721	7.46201	7.47318	7.68814	7.6622	7.66429	8.15222	8.25802	8.24151	8.13086	8.17749	8.21943	7.93442	7.8972	7.88881	7.72247	7.8587	7.80438	8.67347	8.866	8.82933	8.73706	8.62568	8.58848	7.17647	7.64198	7.09041	7.18043	8.23355	8.19626	7.5008	7.67154	8.21725	8.17593	7.90681	7.79518	8.7896	8.65041	7.40923	4.75694	297.571	-0.067627
ENSMUSG00000005892	Trh	NA	NA	NA	NA	NA	NA	NA	NA	NA	NA	NA	NA	1.96597	1.98443	1.83941	1.91595	1.79784	1.78375	NA	NA	NA	NA	NA	NA	NA	NA	NA	NA	NA	NA	NA	NA	NA	NA	NA	NA	NA	NA	1.92994	1.83252	NA	NA	NA	NA	NA	NA	NA	NA
ENSMUSG00000005893	Nr2c2	7.23975	7.25114	7.34617	7.21011	7.34084	7.45904	6.7393	6.86895	6.71631	6.69289	6.7508	6.79735	7.60018	7.54345	7.59598	7.54369	7.60428	7.68174	7.27573	7.25738	7.17648	7.22409	7.1903	7.33021	8.07029	8.21693	8.16953	8.01598	8.03241	8.11136	6.79499	6.63351	6.94243	6.74606	7.27902	7.33666	6.77485	6.74702	7.57987	7.6099	7.23653	7.2482	8.15225	8.05325	6.71425	4.56283	159.292	0.135898
ENSMUSG00000005897	Nr2c1	6.46669	6.26893	6.4561	6.47102	6.44216	6.53088	5.83113	5.69443	5.66724	5.65246	5.63433	5.71713	6.09513	6.3207	6.5061	6.09858	6.41444	6.28168	5.9221	5.94738	6.05235	5.7984	5.99845	5.97586	6.50996	6.7569	6.8986	6.97869	6.80334	6.89138	5.56259	5.45198	5.80209	5.46049	6.39724	6.48135	5.73093	5.66798	6.30731	6.2649	5.97394	5.92424	6.72182	6.89114	5.50729	3.75419	87.4098	0.233215
ENSMUSG00000005899	Smpd4	6.0253	6.0544	6.11868	6.11174	5.94129	5.98164	5.41852	5.14316	5.42079	5.31182	5.43067	5.23458	6.0101	6.51926	6.10988	6.11804	6.20292	5.88175	5.70013	5.84126	5.67068	5.82449	5.70896	5.80281	6.84626	6.79854	6.7316	6.77722	6.81511	6.61004	5.01368	5.0731	5.02219	5.08508	6.06613	6.01156	5.32749	5.32569	6.21308	6.06757	5.73735	5.77875	6.79213	6.73412	5.04339	3.36909	66.0163	-0.176983
ENSMUSG00000005907	Pex1	4.88103	4.94873	4.75453	4.90054	4.94704	4.89235	3.83614	3.8452	3.75394	3.88888	3.7265	3.78133	5.63383	5.12798	4.94459	5.75203	4.91834	5.1364	4.66388	4.62129	4.59383	4.57731	4.52651	4.53092	6.42275	6.13372	6.04429	5.98804	6.3052	5.96527	3.99855	4.21048	4.24017	4.18429	4.86143	4.91331	3.81176	3.7989	5.23547	5.26892	4.62633	4.54492	6.20025	6.08617	4.10451	2.80815	29.8172	0.276442
ENSMUSG00000005936	Kctd20	7.42127	7.28753	7.24364	7.38271	7.3657	7.29032	6.61466	6.68842	6.82234	6.59027	6.65188	6.56535	6.89045	7.16791	7.25665	6.70134	7.09793	6.8435	6.79091	6.86624	6.67585	6.76288	6.87433	6.77734	7.64474	7.68309	7.54053	7.63499	7.6141	7.54976	6.16073	6.43074	6.16211	6.37519	7.31748	7.34624	6.70848	6.6025	7.105	6.88092	6.77766	6.80485	7.62279	7.59962	6.29574	4.1791	161.581	0.0601791
ENSMUSG00000005947	Itgae	3.72817	3.71451	3.73239	3.70638	3.86867	3.63977	3.12634	3.09359	3.06136	3.17342	3.07149	3.25665	3.31564	3.74898	3.85509	3.38422	3.41084	3.72973	3.58842	3.53446	3.35094	3.45558	3.5434	3.44206	3.69286	3.70248	3.91573	3.95934	3.94149	3.88201	3.14328	2.73999	2.25329	2.30267	3.72502	3.73827	3.09377	3.16719	3.6399	3.50826	3.49127	3.48035	3.77036	3.92761	2.94163	1.51865	13.4616	0.186105
ENSMUSG00000005949	Ctns	7.96416	7.97255	7.88459	7.92693	7.91292	8.11977	7.23895	7.1581	7.20135	7.3589	7.25366	7.34952	7.49163	8.36644	8.28001	7.61292	8.16724	8.2999	8.157	7.95993	8.06357	8.20236	7.91198	7.96438	8.17186	8.44166	8.62277	8.51293	8.32908	8.6943	7.99032	7.99951	8.20867	8.04085	7.94044	7.98654	7.19947	7.3207	8.04602	8.02668	8.06017	8.02624	8.4121	8.5121	7.99492	5.41651	250.564	0.0951674
ENSMUSG00000005951	Shpk	2.68055	2.6642	2.7195	2.72976	2.70178	2.68535	1.5772	1.55809	1.62429	1.63102	1.55304	1.57023	2.93188	3.12233	2.94143	2.96571	3.33195	2.98664	2.50982	2.52343	2.44461	2.41616	2.44914	2.53574	3.02887	3.13845	2.91523	3.19746	3.08797	3.07939	2.46962	2.35836	2.45541	2.36485	2.68808	2.70563	1.58653	1.58476	2.99855	3.09477	2.49262	2.46701	3.02752	3.12161	2.41399	1.60675	6.5251	0.362663
ENSMUSG00000005958	Ephb3	4.54649	4.6081	4.59863	4.54317	4.57279	4.50432	3.889	3.98536	4.02067	3.98178	3.9847	4.02469	5.13932	4.7485	4.82978	4.90122	4.76366	5.10742	5.04234	4.71416	4.86488	5.20972	4.865	4.78481	5.95934	5.53046	5.54558	5.33525	5.65761	5.7241	4.3797	3.85287	3.63298	3.53495	4.58441	4.54009	3.96501	3.99706	4.90587	4.9241	4.87379	4.95318	5.67846	5.57232	4.11629	2.38931	23.6278	-0.299531
ENSMUSG00000005968	Tuft1	3.677	3.64386	3.6711	3.65669	3.61614	3.6571	3.17858	3.16254	3.14639	3.09318	3.0393	3.0748	3.33742	3.56348	3.59481	3.36815	3.22874	3.19907	2.96715	3.09898	3.1046	2.98909	3.0566	3.0741	4.09212	3.97362	4.08451	3.95591	3.94858	4.03933	3.30885	3.22968	3.44304	3.44871	3.66399	3.64331	3.16251	3.06909	3.49857	3.26532	3.05691	3.03993	4.05008	3.98127	3.26926	2.29725	12.6074	-0.23582
ENSMUSG00000005973	Rcn1	6.03774	5.93574	5.84207	5.96712	5.83499	5.96152	5.28756	5.36763	5.2592	5.32767	5.41428	5.26419	5.60112	5.36337	5.3734	5.67618	5.43351	5.44623	5.49959	5.26947	5.15289	5.36739	5.33008	5.26898	6.03427	6.1816	6.17958	6.251	6.25963	6.54255	5.43321	5.3064	5.30479	5.39272	5.93852	5.92121	5.3048	5.33538	5.44596	5.51864	5.30732	5.32215	6.13182	6.35106	5.36981	3.56584	61.3495	-0.0646208
ENSMUSG00000005981	Trap1	8.00797	7.82495	7.94483	7.95505	7.93257	7.90556	7.18516	7.22279	6.97169	7.03129	6.94769	6.936	8.37516	7.86096	7.76432	8.28914	7.80155	7.64642	7.31932	7.33296	7.36381	7.28282	7.56512	7.32567	9.03583	8.78409	8.46793	8.51929	8.82336	8.56617	7.10275	6.79057	6.99416	6.77706	7.92592	7.93106	7.12655	6.97166	8.00014	7.91237	7.3387	7.3912	8.76261	8.63627	6.94666	4.59041	244.125	0.00611655
ENSMUSG00000005982	Naa60	6.02593	5.95599	6.00797	6.05203	6.06339	6.13306	5.26084	5.21089	5.32561	5.36696	5.4373	5.31085	6.09858	6.34614	6.51256	6.05863	6.36898	6.20796	5.86565	5.84582	5.71943	6.05814	5.74223	6.15133	6.73913	6.73884	6.9222	6.85557	6.80109	6.75039	5.1448	5.64717	5.24667	5.48109	5.99663	6.08283	5.26578	5.3717	6.31909	6.21186	5.8103	5.9839	6.80006	6.80235	5.39599	3.57592	66.0816	0.28905
ENSMUSG00000005983	1700037C18Rik	3.74934	3.69748	3.76314	3.81061	3.73884	3.77041	3.61674	3.84042	3.71308	3.66285	3.76105	3.68137	2.95474	3.26393	3.02884	2.94128	3.54842	3.23479	3.46241	3.31192	3.33903	3.31318	3.26833	3.42071	3.9686	4.09456	4.04796	4.3901	4.12901	4.2631	2.56266	2.57401	2.81553	2.71305	3.73665	3.77329	3.72341	3.70176	3.0825	3.2415	3.37112	3.33407	4.03704	4.26074	2.56833	1.84286	13.6083	0.393387
ENSMUSG00000005986	Ankrd13d	4.16584	4.21203	4.24168	4.18803	4.24949	4.13688	3.47621	3.48466	3.37022	3.48232	3.62888	3.43946	5.7001	4.44479	4.71861	5.43286	4.92819	4.78133	4.8751	4.79423	4.83288	5.1001	4.96244	4.65345	6.59806	6.11709	5.87332	5.57401	6.1475	5.81048	4.13415	3.58258	3.55167	3.60207	4.20652	4.19146	3.4437	3.51689	4.9545	5.04746	4.83407	4.90533	6.19616	5.844	3.85837	2.38458	18.3984	-0.119019
ENSMUSG00000006005	Tpr	10.468	10.3559	10.4007	10.4651	10.1952	10.5994	9.84243	9.72697	9.82663	9.87521	9.55738	9.83766	9.96762	10.0325	10.0993	9.91043	10.0742	10.2199	9.79922	9.8157	9.64422	9.73981	9.73725	9.61557	10.3652	10.7003	10.7597	10.8347	10.6023	10.9877	10.0227	9.92704	10.06	9.94462	10.4082	10.4199	9.79868	9.75675	10.0331	10.0682	9.75305	9.69754	10.6084	10.8082	9.97488	6.6682	1374.37	0.0352689
ENSMUSG00000006010	Odr4	7.41338	7.35899	7.45598	7.49973	7.41873	7.3452	6.5697	6.61051	6.3653	6.64032	6.53962	6.47083	7.57449	7.45291	7.38656	7.5563	7.49535	7.44566	6.91455	6.84497	7.05665	6.98575	7.01685	6.97993	8.05575	7.8529	7.97703	7.99924	7.96597	7.92561	6.29716	6.40085	6.4336	6.31009	7.40945	7.42122	6.51517	6.55026	7.47132	7.4991	6.93872	6.99418	7.96189	7.96361	6.349	4.2479	171.055	0.028211
ENSMUSG00000006014	Prg4	2.30493	2.31106	2.314	2.38699	2.28236	2.36528	NA	NA	NA	NA	NA	NA	2.42484	2.60936	2.2654	2.48238	2.51781	2.53424	2.94849	2.67543	2.73073	2.85094	2.7555	2.79402	3.79635	3.83775	4.2425	4.12009	3.81837	3.88475	3.42648	3.18539	3.37049	3.49448	2.31	2.34488	NA	NA	2.4332	2.51148	2.78488	2.80015	3.95887	3.94107	3.30594	2.28832	5.12463	0.960044
ENSMUSG00000006019	Dhx34	5.86254	5.87285	5.92459	5.86426	5.82592	5.90893	5.18387	5.15018	5.20707	5.23207	5.29871	5.25287	5.18027	5.76785	5.75311	5.25355	5.85232	5.7236	5.62117	5.62906	5.69098	5.4439	5.76532	5.70125	6.13453	6.05524	6.17389	6.14075	6.15562	6.20858	4.60897	5.05283	4.87149	4.77184	5.88666	5.86637	5.18037	5.26122	5.56708	5.60983	5.64707	5.63683	6.12122	6.16832	4.8309	3.21444	58.8209	-0.0723415
ENSMUSG00000006021	Kptn	4.21237	4.26473	4.22385	4.21532	4.32063	4.14291	3.45435	3.4593	3.37064	3.36186	3.44993	3.35774	4.58595	4.59762	4.21856	4.43921	4.29837	4.19432	3.51143	3.65995	3.45896	3.63196	3.59183	3.56461	5.37403	5.23879	5.03266	5.30393	5.17279	5.00441	3.07836	3.1979	3.19612	3.08633	4.23365	4.22629	3.42809	3.38985	4.46737	4.31063	3.54344	3.59613	5.21516	5.16038	3.13813	2.09415	18.8501	-0.0405319
ENSMUSG00000006024	Napa	8.91877	8.76697	8.91423	8.87224	8.7663	8.77495	8.24801	8.13559	8.05994	7.98935	8.13272	8.13241	8.55644	8.76883	8.67768	8.46103	8.75649	8.69269	8.25734	8.44919	8.37564	8.10646	8.45054	8.38824	9.19317	9.19019	9.25727	9.33127	9.24704	9.43435	7.69726	8.04966	8.43298	8.24121	8.86666	8.8045	8.14785	8.08483	8.66765	8.63674	8.36072	8.31508	9.21354	9.33755	7.87346	5.55807	457.992	-0.108018
ENSMUSG00000006050	Sra1	7.31014	7.27262	7.27466	7.27098	7.20294	7.32937	6.56229	6.52542	6.41576	6.49909	6.3953	6.58579	7.02981	7.16483	7.31762	6.96333	7.15174	7.26522	6.95814	6.98746	7.06714	6.76104	6.93926	6.98083	7.83954	7.79131	7.90072	7.95827	7.89796	8.09096	6.62523	6.71064	6.76401	6.98494	7.28581	7.26776	6.50116	6.4934	7.17075	7.12676	7.00425	6.89371	7.84386	7.98239	6.66794	4.58298	155.263	-0.0384935
ENSMUSG00000006057	Atp5g1	NA	NA	NA	NA	NA	NA	NA	NA	NA	NA	NA	NA	2.85312	2.85284	2.67238	2.63383	2.5499	2.67734	2.03717	1.97697	2.1919	2.05087	2.06011	2.20517	3.37994	3.28897	3.52136	3.4153	3.36732	3.37837	NA	NA	NA	NA	NA	NA	NA	NA	2.79278	2.62036	2.06868	2.10538	3.39676	3.387	NA	NA	NA	NA
ENSMUSG00000006058	Snf8	6.73201	6.61963	6.71285	6.60313	6.57317	6.51348	5.88525	5.71418	5.85087	5.67526	5.81044	5.79963	6.20386	6.30063	6.43914	6.13248	6.40593	6.43709	6.30779	6.16319	6.44485	6.23234	6.49231	6.18538	6.81963	6.77967	7.0192	7.07739	6.93683	7.25906	5.55173	5.75216	5.78033	5.89884	6.68816	6.56326	5.81677	5.76178	6.31454	6.32517	6.30528	6.30334	6.87283	7.09109	5.65195	3.89305	99.175	-0.339358
ENSMUSG00000006095	Tbcb	8.07544	7.88233	7.87792	7.99047	7.92469	7.90955	7.22697	7.0685	7.03979	7.169	7.26693	7.17668	7.44481	7.92704	7.71995	7.4492	7.71853	7.74689	7.45643	7.45177	7.54321	7.29931	7.45014	7.63168	8.26776	8.25646	8.43051	8.50679	8.44567	8.4291	7.28395	7.51216	7.24008	7.17066	7.94523	7.94157	7.11175	7.2042	7.69727	7.63821	7.4838	7.46038	8.31824	8.46052	7.39805	4.80358	246.943	-0.0129988
ENSMUSG00000006127	Inpp5k	7.85024	7.76191	7.99788	7.88636	7.88851	7.98131	7.34707	7.35158	7.31059	7.29118	7.16371	7.23362	7.75221	7.75888	7.81652	7.67838	7.95752	7.82845	7.28313	7.44652	7.60271	7.20475	7.50555	7.52447	8.32567	8.37159	8.33303	8.37133	8.39876	8.29814	6.78063	7.14058	7.29792	7.04607	7.87001	7.91873	7.33641	7.2295	7.77587	7.82145	7.44412	7.41159	8.34343	8.35608	6.9606	4.78133	238.922	0.0888386
ENSMUSG00000006134	Crkl	7.72841	7.68104	7.51708	7.81014	7.56578	7.60357	7.08267	6.97399	6.91998	6.92621	6.86982	6.95744	6.8933	7.09534	7.39314	6.79224	7.28888	7.32687	6.89067	7.07929	7.02324	6.60228	6.99767	7.04311	7.45485	7.68083	7.81358	7.75554	7.74647	7.63616	6.95188	6.85802	6.78764	6.82826	7.64218	7.65983	6.99221	6.91782	7.12726	7.136	6.99773	6.88102	7.64975	7.71272	6.90495	4.53864	202.353	0.0392836
ENSMUSG00000006154	Eps8l1	4.45513	4.50117	4.4286	4.42195	4.43597	4.49038	4.105	4.12998	4.09143	4.12092	3.93193	3.95111	3.82905	4.40619	3.85743	4.05451	3.83198	3.98742	3.76741	4.02415	3.8613	3.73495	3.95373	3.97904	4.29896	4.36229	4.65327	4.39838	4.45809	4.16646	NA	NA	NA	NA	4.46163	4.44943	4.1088	4.00132	4.03089	3.95797	3.88429	3.88924	4.43817	4.34098	NA	NA	21.9718	-0.0882235
ENSMUSG00000006169	Clint1	9.27354	9.12181	9.20109	9.2754	9.10481	9.20598	8.63405	8.68333	8.63288	8.57135	8.60323	8.60558	8.19685	8.62695	8.63923	8.11308	8.75326	8.63286	8.39309	8.52172	8.34974	8.08742	8.36103	8.48202	8.85648	9.19121	9.38241	9.45408	9.26562	9.33062	8.03462	8.11793	8.43458	8.53823	9.19881	9.1954	8.65009	8.59339	8.48768	8.49973	8.42151	8.31016	9.14337	9.3501	8.07627	5.6576	588.349	-0.00483362
ENSMUSG00000006191	Cdkal1	6.50204	6.48556	6.48589	6.47649	6.56	6.4534	5.93516	5.75387	5.74846	6.03808	6.03685	5.81635	6.53767	6.38794	6.34899	6.25165	6.54696	6.27502	5.67728	5.66697	5.58296	5.66187	5.66993	5.66415	6.95946	7.04828	6.94569	6.81157	7.06549	6.93229	5.85619	5.70791	5.33598	5.48078	6.49117	6.49663	5.8125	5.96376	6.42486	6.35788	5.6424	5.66531	6.98448	6.93645	5.78205	3.60559	90.1985	0.0189881
ENSMUSG00000006205	Htra1	6.58303	6.65257	6.52797	6.52355	6.71495	6.51277	5.75419	5.92467	5.82682	5.8201	5.85063	5.89789	7.59105	6.96717	7.09694	7.4936	6.97237	7.05711	7.09255	6.88548	7.30351	7.7176	6.8949	7.12484	8.19819	7.93918	7.83759	7.95601	7.86215	8.05185	7.17841	6.34809	6.40936	6.41581	6.58786	6.58376	5.83523	5.85621	7.21839	7.17436	7.09385	7.24578	7.99165	7.95667	6.76325	4.27506	96.4521	-0.00278192
ENSMUSG00000006215	Zbtb17	5.40829	5.3366	5.4089	5.41045	5.37633	5.37053	4.52836	4.47403	4.52015	4.47682	4.59911	4.58195	5.07108	5.31167	5.36193	5.19343	5.39611	5.33027	4.87557	4.96675	4.91246	4.87492	4.92787	4.9009	5.53429	5.80333	5.876	5.58998	5.5122	5.86049	4.50886	4.24198	4.54327	4.49403	5.3846	5.38577	4.50751	4.55263	5.24823	5.3066	4.91826	4.90123	5.73787	5.65422	4.37542	3.01243	41.858	0.00410187
ENSMUSG00000006218	Fam131c	NA	NA	NA	NA	NA	NA	NA	NA	NA	NA	NA	NA	NA	NA	NA	NA	NA	NA	NA	NA	NA	NA	NA	NA	1.84362	1.63612	1.71997	1.65205	1.64126	1.91415	NA	NA	NA	NA	NA	NA	NA	NA	NA	NA	NA	NA	1.73324	1.73582	NA	NA	NA	NA
ENSMUSG00000006219	Fblim1	6.14966	6.06564	6.01159	6.1735	6.0345	5.94691	5.35602	5.29021	5.3672	5.2603	5.31714	5.38156	5.31319	6.25662	6.09642	5.36773	6.01506	6.08787	5.89307	6.02335	6.05012	5.84003	5.73256	6.13199	6.23094	6.33385	6.78378	6.96201	6.76675	7.40786	5.90771	5.84817	7.05804	7.10191	6.07563	6.05164	5.33781	5.31966	5.88874	5.82355	5.98885	5.90153	6.44952	7.04554	5.87794	4.71998	67.321	-0.0707337
ENSMUSG00000006235	Epor	3.16357	3.07348	3.08899	3.05546	3.10291	3.04423	2.43905	2.3884	2.4514	2.4278	2.50081	2.42539	3.08443	3.51542	3.41211	3.41618	3.35169	3.45918	2.55949	2.62379	2.63709	2.53308	2.6681	2.632	2.97047	3.01404	3.28066	3.02397	2.89494	3.09923	NA	NA	NA	NA	3.10868	3.06753	2.42628	2.45134	3.33732	3.40902	2.60679	2.61106	3.08839	3.00605	NA	NA	8.5469	-0.67758
ENSMUSG00000006241	Ccdc159	NA	NA	NA	NA	NA	NA	NA	NA	NA	NA	NA	NA	1.68731	1.3772	1.46569	1.91305	1.43756	1.42798	NA	NA	NA	NA	NA	NA	2.83554	2.52391	2.51646	2.6423	2.70215	2.62418	1.8636	1.80736	1.59636	1.63438	NA	NA	NA	NA	1.51007	1.59286	NA	NA	2.62531	2.65621	1.83548	1.07691	NA	NA
ENSMUSG00000006262	Mob1b	6.82316	6.79737	6.84755	6.83563	6.75415	6.91897	5.98646	6.07094	6.05117	6.07377	5.98901	5.99694	6.78509	6.7883	6.87349	6.84427	6.89686	6.92442	6.51154	6.36274	6.4327	6.23691	6.41908	6.29607	7.31206	7.47616	7.57358	7.61063	7.56147	7.6147	6.0939	5.95888	6.61059	6.80131	6.82269	6.83625	6.03619	6.01991	6.81563	6.88852	6.43566	6.31735	7.45393	7.5956	6.02639	4.47063	114.014	0.0385131
ENSMUSG00000006273	Atp6v1b2	9.63592	9.78446	9.58537	9.68747	9.83262	9.70108	9.06664	9.04683	8.90873	8.96485	8.99833	8.85538	10.6569	9.70574	9.69658	10.5403	9.81994	9.66197	9.49281	9.57757	9.41808	9.58177	9.54686	9.54729	11.5817	11.1765	10.8606	10.9036	11.3352	10.8759	9.50715	9.09882	9.55176	9.51777	9.66858	9.74039	9.0074	8.93952	10.0197	10.0074	9.49615	9.55864	11.2063	11.0382	9.30298	6.35651	837.237	0.111834
ENSMUSG00000006276	Eps15l1	7.43358	7.41836	7.38237	7.50453	7.33087	7.51826	6.91695	6.94388	6.81192	6.76634	6.79999	6.74575	6.93765	6.98116	7.26877	6.88895	7.25718	7.17911	6.5651	6.70857	6.69464	6.53229	6.73803	6.76241	7.43964	7.70605	7.69508	7.67517	7.57089	7.86044	6.24379	6.46829	6.20099	6.16899	7.41144	7.45122	6.89092	6.77069	7.06253	7.10841	6.6561	6.67758	7.61359	7.70217	6.35604	4.12333	173.186	0.0916194
ENSMUSG00000006281	Tep1	7.38136	7.33916	7.36137	7.4076	7.37899	7.48582	6.64068	6.46765	6.68796	6.75059	6.60092	6.65631	6.77935	7.33804	7.41005	6.89013	7.27007	7.17329	7.12544	7.02894	7.24203	7.05097	6.98609	7.15525	7.60181	7.82499	7.86593	7.91695	7.80044	8.10656	6.47133	6.84608	6.78861	6.69794	7.36063	7.42414	6.59876	6.66927	7.17581	7.11116	7.13213	7.06411	7.76424	7.94132	6.6587	4.49552	168.338	0.139945
ENSMUSG00000006288	Ttc5	5.85407	5.98971	5.915	5.90567	5.98422	6.07968	5.16202	4.95	5.12219	5.05596	5.12906	5.11572	5.3176	5.80652	6.08757	5.43446	5.80468	5.87067	5.35605	5.78996	5.5896	5.43477	5.60877	5.66068	6.1231	6.313	6.21833	6.36191	6.17243	6.4842	4.76889	4.91237	5.1097	5.03997	5.91959	5.98986	5.07807	5.10025	5.73723	5.70327	5.57854	5.56807	6.21814	6.33951	4.84063	3.38323	62.4066	0.243678
ENSMUSG00000006289	Osgep	7.34979	7.23028	7.32971	7.40458	7.32362	7.23859	6.74203	6.41123	6.68186	6.53024	6.60264	6.56675	6.5625	7.11353	6.95462	6.50504	7.12245	6.92476	6.58707	6.78056	6.72596	6.35728	6.67656	6.82724	7.391	7.4056	7.47391	7.39348	7.38786	7.29228	5.92115	6.39055	6.03173	6.0437	7.30326	7.32227	6.61171	6.56654	6.87688	6.85075	6.69786	6.62036	7.4235	7.35787	6.15585	4.02515	159.445	0.0447979
ENSMUSG00000006299	Aamp	8.68817	8.70695	8.6173	8.62177	8.63094	8.48378	8.07376	7.98058	8.04242	8.12615	8.00832	8.00029	8.57065	8.56195	8.51899	8.49358	8.52604	8.39672	8.16734	8.23964	8.3031	8.01515	8.36695	8.31448	9.27101	9.12901	8.88429	8.98021	9.15052	9.01454	7.28427	7.57556	7.47998	7.65404	8.67081	8.57883	8.03225	8.04492	8.55053	8.47212	8.23669	8.23219	9.09477	9.04842	7.42992	5.04467	395.751	-0.158486
ENSMUSG00000006301	Tmbim1	7.35733	7.30288	7.23783	7.29219	7.27078	7.28547	6.36575	6.56417	6.53727	6.46297	6.35121	6.48739	6.72031	7.32835	7.37871	6.78668	7.34147	7.41825	6.97151	6.88235	7.22396	7.0068	7.02518	6.94319	7.25995	7.79094	7.89363	7.86569	7.74834	7.98113	6.64451	6.63334	7.52028	7.63945	7.29934	7.28281	6.48906	6.43385	7.14246	7.18213	7.02594	6.99172	7.64817	7.86505	6.63893	5.05324	156.764	-0.0391405
ENSMUSG00000006304	Arpc2	11.3321	11.2351	11.3181	11.3355	11.2581	11.37	10.7269	10.63	10.6965	10.5933	10.5361	10.6647	10.6944	11.1027	11.0857	10.581	11.1757	11.004	10.6195	10.6779	10.6562	10.4245	10.7955	10.6605	11.2503	11.5517	11.6759	11.6747	11.6032	11.6497	9.89036	10.4094	10.4709	10.4479	11.2951	11.3212	10.6845	10.598	10.9609	10.9202	10.6512	10.6268	11.4926	11.6425	10.1499	6.97294	2538.29	0.0389517
ENSMUSG00000006307	Kmt2b	6.12733	6.1823	6.0959	6.29392	6.18879	6.05736	5.36308	5.3118	5.19601	5.3428	5.34484	5.3199	5.97449	6.12454	5.96471	6.02663	6.03263	6.09644	5.7339	5.88379	6.05848	5.6491	5.81249	5.86281	6.67967	6.55876	6.58074	6.5336	6.57845	6.36801	5.21888	5.32994	4.89975	5.01987	6.13518	6.18002	5.2903	5.33585	6.02125	6.0519	5.89206	5.7748	6.60639	6.49335	5.27441	3.30654	71.8234	0.15358
ENSMUSG00000006315	Tmem147	6.5634	6.57951	6.66428	6.51734	6.75934	6.72158	5.7308	5.72052	5.76602	5.65238	5.60523	5.80437	6.50406	7.1227	7.11353	6.71489	7.01724	7.27129	6.69263	6.62693	6.68532	6.51118	6.5265	6.72256	7.27087	7.26065	7.48426	7.37424	7.36472	7.40387	6.3747	6.13586	6.19355	6.28729	6.6024	6.66609	5.73911	5.68733	6.91343	7.00114	6.66829	6.58675	7.33859	7.38095	6.25528	4.16028	99.9955	0.183178
ENSMUSG00000006333	Rps9	9.47402	9.45698	9.36449	9.52273	9.54777	9.34922	8.82173	8.64007	8.93838	8.53411	8.55555	8.81589	8.64224	9.60941	9.58347	8.63419	9.46548	9.46954	8.93754	9.10669	9.1452	8.77102	9.2193	9.31408	9.30237	9.5951	9.76305	9.7761	9.62675	9.83471	8.48103	8.87186	8.53918	8.52998	9.43183	9.47324	8.80006	8.63518	9.27837	9.18973	9.06314	9.10147	9.55351	9.74585	8.67645	5.68972	702.576	0.0709215
ENSMUSG00000006335	Tfpt	5.46673	5.39412	5.34718	5.40892	5.35916	5.38538	4.64941	4.70743	4.74196	4.72713	4.61497	4.70366	4.70899	4.95232	5.25989	4.78886	4.85972	5.17853	4.93436	4.92791	4.90836	4.95325	5.00838	4.89496	5.47758	5.36458	5.56918	5.69871	5.46096	5.80456	4.01322	4.37214	4.58262	4.45475	5.40268	5.38449	4.6996	4.68192	4.97373	4.94237	4.92354	4.9522	5.47045	5.65475	4.19268	3.01246	42.138	-0.0840371
ENSMUSG00000006342	Susd2	2.8647	2.87659	2.84063	2.85936	2.85377	2.91456	1.73932	1.74021	1.80451	1.77142	1.76966	1.80459	3.36987	3.30761	3.18333	3.74428	3.05483	3.51832	3.19742	3.19965	3.15699	3.50213	3.294	3.2606	4.59124	4.23095	4.37869	4.2262	4.27527	4.14488	3.25029	2.91065	2.78753	2.87111	2.86064	2.8759	1.76135	1.78189	3.28694	3.43914	3.18469	3.35224	4.40029	4.21545	3.08047	1.88621	7.34286	0.286699
ENSMUSG00000006344	Ggt5	7.59008	7.69044	7.70199	7.6357	7.58035	7.53259	7.04515	7.17013	7.05785	7.02916	7.34369	6.91975	6.86954	7.60719	7.64489	6.8166	7.53768	7.67066	7.7178	7.41286	7.56959	7.75072	7.40535	7.31195	7.68096	7.86776	8.14723	7.79597	7.48566	7.42474	7.03653	7.23705	5.89972	6.07391	7.66084	7.58288	7.09104	7.09753	7.37387	7.34165	7.56675	7.48934	7.89865	7.56879	7.13679	3.99121	197.366	-0.162701
ENSMUSG00000006356	Crip2	4.12018	4.09149	4.03844	4.00437	4.0919	4.02596	3.57814	3.66983	3.57917	3.60849	3.75434	3.62327	3.95088	3.83947	4.03155	3.89702	3.72347	3.88548	3.92196	4.11341	3.97683	3.87235	4.03506	4.01326	4.53352	4.45718	4.74011	4.41428	4.42172	4.41141	3.30795	3.50753	3.52494	3.38818	4.08337	4.04074	3.60904	3.66204	3.94063	3.83532	4.00407	3.97356	4.57694	4.41581	3.40774	2.30437	16.7383	-0.380407
ENSMUSG00000006360	Crip1	5.2281	5.13419	5.2975	5.13918	5.20294	5.28535	4.45045	4.41754	4.49038	4.34094	4.42078	4.53893	4.4885	5.33476	5.41255	4.48709	5.12001	5.29008	4.8196	4.94332	5.05396	4.90033	5.20039	4.93192	5.08718	5.25739	5.31451	5.25335	5.31787	6.01037	5.53874	5.72649	6.46983	6.95804	5.21993	5.20916	4.45279	4.43355	5.0786	4.96573	4.93896	5.01088	5.21969	5.5272	5.63261	4.47596	37.3821	-0.0531526
ENSMUSG00000006362	Cbfa2t3	6.05346	6.09261	6.02879	5.98086	6.07771	6.1281	5.39329	5.39622	5.43907	5.39576	5.38362	5.38052	5.66054	5.63497	5.93042	5.54204	6.14446	5.91496	5.68866	5.55155	5.82349	5.39797	5.62273	5.85558	6.15797	6.10618	6.44416	5.87043	6.03079	5.77867	4.26542	4.29798	4.11021	3.86909	6.05829	6.06222	5.40953	5.38663	5.74198	5.86715	5.6879	5.62543	6.2361	5.8933	4.2817	2.65977	66.8703	0.0173259
ENSMUSG00000006369	Fbln1	4.17232	4.02627	4.06401	4.12323	4.021	4.01107	2.95095	3.06974	3.04398	3.08968	3.00197	3.0765	3.92211	3.99055	3.98074	4.26541	3.56307	4.16561	4.56059	4.55061	4.64876	4.89242	4.51441	4.57086	5.20567	4.77463	4.93904	5.15398	4.94664	4.96441	3.20327	3.19949	2.96508	2.97258	4.08753	4.05177	3.02156	3.05605	3.96446	3.99803	4.58666	4.65923	4.97312	5.02168	3.20138	1.97922	16.9797	-0.32071
ENSMUSG00000006373	Pgrmc1	8.14518	8.237	8.2562	8.16103	8.19359	8.20928	7.46854	7.4809	7.55999	7.4291	7.46114	7.45651	7.79083	8.01186	8.11209	7.72708	7.93321	7.97042	7.83434	7.93965	7.88554	7.86956	8.04876	7.98766	8.33897	8.47641	8.51857	8.3926	8.28024	8.47792	7.31089	7.5114	7.45532	7.54698	8.21279	8.18796	7.50314	7.44892	7.97159	7.8769	7.88651	7.96866	8.44465	8.38359	7.41115	5.00077	294.367	-0.0481325
ENSMUSG00000006378	Gcat	3.40033	3.41372	3.32575	3.31449	3.36008	3.30352	2.64233	2.60419	2.5685	2.63956	2.62129	2.63085	4.44699	3.7688	3.95989	4.48001	3.9248	3.88264	3.82855	3.81908	3.83467	4.04257	3.89864	3.93991	5.59097	5.26315	4.90376	5.20559	5.44736	5.32528	3.61151	3.32834	3.09729	3.18476	3.37993	3.32603	2.60501	2.63057	4.05856	4.09581	3.82743	3.96037	5.25263	5.32608	3.46993	2.09402	10.2391	-0.759802
ENSMUSG00000006386	Tek	NA	NA	NA	NA	NA	NA	NA	NA	NA	NA	NA	NA	2.6741	2.49599	2.20474	2.7557	2.36999	2.4025	2.54361	2.36892	2.39237	2.42761	2.45104	2.36088	3.59406	3.40061	3.44705	3.18854	3.33972	3.46871	NA	NA	NA	NA	NA	NA	NA	NA	2.45828	2.5094	2.43497	2.41317	3.48057	3.33233	NA	NA	NA	NA
ENSMUSG00000006390	Elovl1	8.0857	8.04776	7.94185	7.9728	8.09658	8.12175	7.21682	7.19781	7.3411	7.44863	7.26547	7.40964	7.43219	8.30627	8.39045	7.54316	8.38033	8.32704	7.95714	7.92587	8.06114	7.66577	7.90721	7.95037	8.04344	8.37102	8.60379	8.64667	8.38097	8.84922	7.20146	7.44385	7.86327	7.85479	8.0251	8.06371	7.25191	7.37458	8.04297	8.08351	7.98139	7.84112	8.33942	8.62562	7.32265	5.23935	264.706	0.0743349
ENSMUSG00000006392	Med8	6.53861	6.50164	6.58736	6.64044	6.57573	6.61993	5.71526	5.90649	5.94718	5.8354	5.70928	5.93195	5.94176	6.21852	6.24147	5.81613	6.20217	6.41331	6.0361	5.92851	6.12355	5.83873	6.02669	6.14394	6.46787	6.64533	6.90396	6.84517	6.62999	7.05888	5.31248	5.75711	5.77142	5.81092	6.54254	6.61203	5.85631	5.82554	6.13392	6.14387	6.02939	6.00312	6.67239	6.84468	5.53479	3.86078	95.7466	0.190242
ENSMUSG00000006395	Hyi	3.43767	3.51729	3.53502	3.47698	3.52048	3.54153	NA	NA	NA	NA	NA	NA	3.21482	3.71362	3.74414	3.16481	3.45853	3.83411	3.12073	3.19294	3.18396	3.13159	3.19119	3.23762	3.85176	3.92061	4.10417	4.02707	3.83129	3.91552	3.66447	3.46741	3.44296	3.62584	3.49666	3.513	NA	NA	3.55753	3.48582	3.16588	3.1868	3.95885	3.92463	3.56594	2.35627	11.402	0.195651
ENSMUSG00000006398	Cdc20	3.32966	3.21019	3.18499	3.24922	3.18792	3.18295	2.76168	2.90251	2.77432	2.77347	2.69457	2.7377	NA	NA	NA	NA	NA	NA	NA	NA	NA	NA	NA	NA	3.54782	3.5252	3.40989	3.8129	3.74552	3.62914	NA	NA	NA	NA	3.24161	3.2067	2.81284	2.73525	NA	NA	NA	NA	3.4943	3.72919	NA	NA	9.47579	-0.537127
ENSMUSG00000006403	Adamts4	3.66026	3.77156	3.76359	3.64527	3.816	3.68964	3.29995	3.34856	3.24953	3.31561	3.344	3.31713	4.60823	4.28256	4.19197	4.86373	3.99907	4.19678	4.40748	4.37449	4.48217	4.7145	4.48257	4.39184	5.643	5.19567	5.1142	5.12889	5.17774	5.13254	4.27823	3.89849	4.00935	3.72652	3.7318	3.71697	3.29934	3.32558	4.36092	4.3532	4.42138	4.52964	5.31762	5.14639	4.08836	2.57862	13.3239	-0.146018
ENSMUSG00000006411	Nectin4	7.58409	7.64076	7.55856	7.61495	7.578	7.60209	7.04492	7.08071	7.02266	6.93895	6.94304	6.92102	6.8454	7.65194	7.47486	6.84129	7.32683	7.55131	7.48719	7.43411	7.46983	7.39537	7.5503	7.35208	7.73334	7.97683	8.1757	8.4165	7.85348	8.31943	6.92223	7.20362	7.02425	7.06929	7.59447	7.59835	7.04943	6.93434	7.32407	7.23981	7.46371	7.43258	7.96196	8.19647	7.06292	4.69785	193.616	0.00664827
ENSMUSG00000006412	Pfdn2	7.91683	7.89757	7.99472	7.91636	7.83534	7.96991	7.30403	7.14346	7.30828	7.06023	7.24756	7.33738	7.11206	7.43683	7.46282	7.16224	7.53724	7.69935	7.33561	7.32372	7.45784	7.23012	7.58554	7.30594	7.80199	8.02482	8.14123	7.94966	7.91625	8.04975	6.81248	7.17965	6.94252	7.06837	7.93637	7.90721	7.25192	7.21506	7.33724	7.46627	7.37239	7.37387	7.98935	7.97189	6.99607	4.67029	242.896	-0.0562567
ENSMUSG00000006418	Rnf114	7.54896	7.5529	7.44358	7.46001	7.43095	7.45393	6.83415	6.95567	6.88651	6.71689	6.98471	6.94241	6.91324	7.44704	7.48743	6.87671	7.52975	7.52932	7.1405	7.21877	7.27953	6.9315	7.40663	7.28193	7.55081	7.83629	7.85422	7.94653	7.86427	8.11396	6.75827	6.88495	6.95499	6.88075	7.51515	7.4483	6.89211	6.88134	7.28257	7.31193	7.21293	7.20669	7.74711	7.97492	6.82161	4.61192	178.995	-0.1453
ENSMUSG00000006423	C330007P06Rik	5.2505	5.22556	5.3477	5.18945	5.13291	5.25076	4.2555	4.22538	4.32748	4.1809	4.34625	4.28525	4.29389	4.71599	4.46781	4.31623	4.44681	4.69786	4.55605	4.72001	4.8538	4.54924	4.58264	4.5674	4.7481	5.11772	5.47388	5.09207	4.87694	5.27522	4.22891	4.72385	4.26697	4.53155	5.27459	5.19104	4.26946	4.2708	4.49256	4.48697	4.70995	4.56643	5.11323	5.08141	4.47638	2.93284	37.8215	-0.400339
ENSMUSG00000006435	Neurl1a	4.92236	5.02146	4.94568	4.9322	4.98907	4.94214	3.72861	3.61522	3.74074	3.69027	3.77165	3.71527	5.47246	5.28584	5.34149	5.48863	5.41252	5.33354	4.83074	4.97686	4.94786	4.90567	4.87376	5.01618	6.05799	5.71296	5.82506	5.64752	5.83471	5.73117	4.41274	4.30063	4.15988	4.31661	4.96317	4.95447	3.69486	3.72573	5.3666	5.41156	4.91849	4.93187	5.86534	5.7378	4.35669	2.8255	31.1216	-0.0509512
ENSMUSG00000006442	Srm	6.39844	6.44769	6.42225	6.26957	6.50159	6.28483	5.54285	5.61394	5.50614	5.48762	5.61458	5.55184	6.67401	6.37739	6.3629	6.5878	6.2915	6.35422	5.92239	6.13268	5.94995	6.03168	5.83815	6.10541	7.48161	7.01055	7.25043	7.03405	7.21508	6.89894	5.05286	5.14641	5.24274	5.32531	6.42279	6.352	5.55431	5.55135	6.47143	6.41117	6.00168	5.99175	7.24753	7.04936	5.09964	3.52269	84.1324	-0.190866
ENSMUSG00000006445	Epha2	7.83999	7.65837	7.45529	7.57806	7.55009	7.5566	6.69671	6.39436	6.51887	6.75793	6.94022	6.49563	6.43677	6.98671	7.08241	6.42078	7.03945	7.11867	7.11725	6.64548	7.23782	7.13439	6.83241	6.41822	7.31512	7.70059	7.69251	7.66654	7.48667	7.49457	5.95524	5.80971	5.2827	5.02162	7.65122	7.56159	6.53665	6.73126	6.8353	6.85963	7.00018	6.79501	7.56941	7.54926	5.88248	3.43478	196.748	-0.207994
ENSMUSG00000006456	Rbm14	5.46756	5.40853	5.31053	5.39608	5.33025	5.287	5.03493	5.06597	5.05206	5.0704	4.96814	4.87307	4.17759	4.21315	4.78611	4.3193	4.1924	4.55156	4.31277	4.52289	4.4525	4.14427	4.50793	4.26685	4.86125	5.02092	5.20245	5.19016	5.04082	5.22879	4.08642	4.19727	4.03694	4.23328	5.39554	5.33777	5.05099	4.97054	4.39228	4.35442	4.42939	4.30635	5.0282	5.15325	4.14185	2.75674	41.4608	-0.261899
ENSMUSG00000006457	Actn3	NA	NA	NA	NA	NA	NA	NA	NA	NA	NA	NA	NA	NA	NA	NA	NA	NA	NA	NA	NA	NA	NA	NA	NA	2.52295	2.42692	2.223	2.38858	2.30367	2.21847	NA	NA	NA	NA	NA	NA	NA	NA	NA	NA	NA	NA	2.39096	2.30357	NA	NA	NA	NA
ENSMUSG00000006463	Zdhhc24	3.11409	3.17058	3.1102	3.07683	3.08218	3.11061	1.98686	1.90603	1.95876	1.90803	1.91714	1.96682	3.10902	3.47094	3.65364	3.23376	3.82878	3.77382	3.16189	3.16641	3.10745	3.06084	3.17387	3.10493	3.84188	3.8227	3.94664	3.85825	3.93618	4.16395	2.97245	2.83736	2.67185	2.73002	3.13163	3.08987	1.95055	1.93067	3.4112	3.61212	3.14525	3.11322	3.87041	3.98612	2.9049	1.80062	8.63768	-0.682761
ENSMUSG00000006464	Bbs1	3.91464	3.8892	3.91734	3.9066	3.875	3.86534	3.28301	3.26298	3.28295	3.28576	3.24953	3.22994	4.9862	4.59179	4.44187	4.84623	4.35117	4.47373	3.87383	3.91775	3.92669	4.04778	4.00769	3.79505	5.78247	5.3777	5.01467	5.16797	5.41884	4.81345	3.7395	3.61154	3.2691	3.208	3.90706	3.88231	3.27631	3.25508	4.67329	4.55705	3.90609	3.95017	5.39161	5.13342	3.67552	2.15903	14.883	-0.243996
ENSMUSG00000006471	Ndor1	2.45467	2.46978	2.5145	2.44696	2.4972	2.4471	NA	NA	NA	NA	NA	NA	2.36909	2.21101	2.35662	2.49478	2.50891	2.47736	NA	NA	NA	NA	NA	NA	2.59891	2.40931	2.44406	2.52636	2.67261	2.68399	NA	NA	NA	NA	2.47965	2.46375	NA	NA	2.31224	2.49368	NA	NA	2.48409	2.62765	NA	NA	5.5482	-0.383367
ENSMUSG00000006476	Nsmf	4.9274	4.96414	4.82455	4.76794	4.9019	4.72834	4.11385	4.07107	4.16625	4.10299	4.07583	4.18824	6.22895	6.01284	5.68633	6.37519	5.84676	5.76993	5.40986	5.42833	5.54509	5.45885	5.67163	5.51981	6.79598	6.48572	6.14271	6.39336	6.29593	6.23258	4.8258	4.1184	3.6828	3.89009	4.90536	4.79939	4.11705	4.12235	5.97604	5.99729	5.46109	5.55009	6.4748	6.30729	4.4721	2.5243	29.1389	-0.605885
ENSMUSG00000006494	Pdk1	8.47773	8.3687	8.61775	8.50662	8.51969	8.6296	7.72644	7.76997	7.6927	7.80093	7.73605	7.76636	8.16749	8.4217	8.41763	8.16332	8.52354	8.42558	7.99263	8.1177	8.23078	8.04641	8.14722	8.06768	8.82316	8.90429	9.00024	8.83287	8.85487	8.98111	7.2291	7.40225	7.38535	7.49027	8.48806	8.55197	7.72971	7.76778	8.33561	8.37081	8.1137	8.0871	8.90923	8.88962	7.31567	4.95854	368.759	0.107598
ENSMUSG00000006498	Ptbp1	9.24324	9.09807	9.11576	9.27249	9.04411	9.11409	8.70543	8.79698	8.58066	8.5855	8.64759	8.51492	7.94979	8.72869	8.58707	7.7939	8.71046	8.67165	8.15935	8.58952	8.25726	7.87383	8.47095	8.45645	8.74326	9.15806	9.28288	9.192	9.09812	9.05054	7.73433	7.94741	8.05407	8.07369	9.15236	9.14356	8.69436	8.58267	8.42185	8.39201	8.33538	8.26708	9.0614	9.11355	7.84087	5.37592	569.35	-0.010843
ENSMUSG00000006517	Mvd	4.37624	4.28501	4.34098	4.24996	4.29485	4.20866	3.92184	3.76459	3.86598	3.76824	3.9242	3.72142	4.5076	4.26361	4.481	4.89363	4.34596	4.57289	4.40932	4.4854	4.44469	4.4909	4.49993	4.6648	5.63213	5.27684	5.23151	5.17283	5.54878	5.19945	4.12246	3.83048	3.66677	3.88604	4.33407	4.25116	3.8508	3.80462	4.4174	4.60416	4.44647	4.55188	5.38016	5.30702	3.97647	2.5176	19.6905	-0.658356
ENSMUSG00000006519	Cyba	10.3374	10.3467	10.4219	10.2626	10.3165	10.4011	9.58335	9.63796	9.79034	9.56731	9.72221	9.79207	9.39839	10.2981	10.2303	9.4933	10.256	10.2706	10.0219	10.0953	10.1368	9.94506	10.0562	10.0922	10.1451	10.4592	10.7234	10.9117	10.6372	11.1358	9.51279	9.78728	10.5975	10.8105	10.3687	10.3267	9.67055	9.69386	9.9756	10.0067	10.0847	10.0311	10.4426	10.8949	9.65004	7.136	1304.79	-0.0630155
ENSMUSG00000006522	Itih3	5.35255	5.36803	5.33862	5.17846	5.39635	5.30518	4.16021	4.30775	4.29063	4.14765	4.19061	4.30074	7.25804	6.16849	6.2387	6.99765	6.06448	6.23627	6.24291	5.92751	6.31452	6.71619	6.08191	6.31202	8.05855	7.14152	7.16473	6.74608	7.44817	6.87495	5.66955	4.87446	4.97699	4.77944	5.35307	5.29333	4.25286	4.213	6.55508	6.4328	6.16164	6.37004	7.45493	7.02307	5.27201	3.25214	40.2247	-0.254414
ENSMUSG00000006526	Stimate	5.07075	5.14659	5.12619	5.1858	5.12906	5.1951	4.27392	4.44177	4.28452	4.36248	4.20006	4.36756	4.78614	5.01214	5.16668	4.91592	5.16511	5.03266	4.77891	4.90031	4.788	4.88077	4.77551	4.7286	5.44578	5.55826	5.74312	5.74468	5.49064	5.7381	5.07574	4.54001	4.58035	4.6032	5.11451	5.16999	4.3334	4.31003	4.98832	5.0379	4.82241	4.79496	5.58239	5.6578	4.80787	3.06118	35.4498	0.274635
ENSMUSG00000006527	Sfmbt1	7.9618	7.81202	7.97361	8.08105	8.00279	7.92031	7.25652	7.35458	7.24623	7.14109	7.33921	7.28834	7.72412	7.69049	7.78193	7.71054	7.87854	7.81315	7.51619	7.62552	7.56999	7.26126	7.48333	7.62214	8.05774	8.42814	8.32501	8.38806	8.23389	8.1476	6.96115	7.08222	7.14998	6.94721	7.91581	8.00139	7.28578	7.25621	7.73218	7.80074	7.57057	7.45558	8.2703	8.25652	7.02168	4.69906	249.86	0.165317
ENSMUSG00000006567	Atp7b	NA	NA	NA	NA	NA	NA	NA	NA	NA	NA	NA	NA	3.0216	2.88879	2.93986	2.97487	2.80414	2.72815	NA	NA	NA	NA	NA	NA	2.68043	2.5447	2.60796	2.54003	2.49157	2.56437	NA	NA	NA	NA	NA	NA	NA	NA	2.95008	2.83572	NA	NA	2.61103	2.53199	NA	NA	NA	NA
ENSMUSG00000006575	Rundc3a	5.29351	5.53544	5.3065	5.36739	5.61573	5.24268	4.53278	4.47818	4.33509	4.43074	4.58093	4.58689	7.24004	6.06152	6.28556	7.14485	6.21264	6.18258	5.98929	6.02421	5.93038	6.31227	5.87648	6.00107	8.26265	7.67446	7.49347	7.24	7.65115	7.07893	4.93752	4.77109	4.01734	4.06935	5.37848	5.4086	4.44868	4.53285	6.52904	6.51336	5.98129	6.06328	7.81019	7.32336	4.85431	2.69556	43.0089	0.152291
ENSMUSG00000006576	Slc4a3	4.36775	4.4418	4.43099	4.34209	4.40395	4.33242	3.39412	3.36127	3.39323	3.29989	3.41329	3.36059	5.80978	5.28751	5.34835	5.92214	5.36959	5.3757	5.07973	4.95544	4.89477	5.29329	5.10705	5.03772	6.79564	6.22688	6.13926	6.01022	6.30849	6.0013	4.49547	4.22813	3.84127	3.72469	4.41351	4.35949	3.38287	3.35792	5.48188	5.55581	4.97665	5.14602	6.38726	6.10667	4.3618	2.52199	20.9281	-0.403618
ENSMUSG00000006585	Cdt1	4.22529	4.16116	4.18052	4.24949	4.23383	4.16017	3.39682	3.37602	3.41101	3.33562	3.37466	3.29037	3.23908	4.09321	4.08132	3.59768	3.90332	3.85303	4.06324	3.94037	4.08243	3.80279	3.91859	4.03262	4.42664	4.30529	4.49146	4.68176	4.79854	4.80072	3.10465	3.21144	3.42866	3.60125	4.18899	4.2145	3.39462	3.33355	3.80454	3.78468	4.02868	3.918	4.4078	4.76034	3.15804	2.3433	18.4882	0.213991
ENSMUSG00000006586	Runx1t1	3.86702	3.91551	3.81187	3.90843	3.89569	3.84689	3.29078	3.31473	3.37134	3.32315	3.31768	3.30689	4.82333	3.91033	4.00658	4.8417	4.16663	3.9846	3.85909	3.9266	3.87962	4.09961	3.91095	3.78027	5.38961	5.33461	5.30471	4.92891	5.28641	5.04743	4.06683	3.68643	3.05897	3.14578	3.8648	3.88367	3.32562	3.3159	4.24674	4.33098	3.88844	3.93028	5.34298	5.08758	3.87663	2.06825	14.72	0.182245
ENSMUSG00000006589	Aprt	6.38221	6.49354	6.5066	6.49167	6.39845	6.3368	5.96866	6.07524	5.97077	6.11858	6.0163	6.05466	5.69945	6.51793	6.52246	5.789	6.76019	6.60418	6.16573	6.15156	6.21747	6.16653	6.42561	6.38605	6.43311	6.74554	6.84997	7.02106	6.85648	7.09961	5.81082	6.13196	6.6728	6.77839	6.46078	6.40897	6.00489	6.06318	6.24662	6.38446	6.17825	6.32606	6.67621	6.99238	5.97139	4.48373	86.7882	-0.148452
ENSMUSG00000006599	Gtf2h1	6.03108	5.90898	6.02503	5.90935	6.05479	6.0193	5.20941	5.14077	5.0944	5.15235	5.10373	5.16347	6.04848	6.05144	6.14797	6.11057	5.9138	6.0792	5.51351	5.42798	5.58577	5.35789	5.39464	5.60463	6.38761	6.58443	6.48769	6.72459	6.50922	6.82982	5.31826	5.68126	5.81323	5.8942	5.98836	5.99448	5.14819	5.13985	6.08263	6.03452	5.50909	5.45239	6.48657	6.68788	5.49976	3.90248	63.869	0.0231969
ENSMUSG00000006611	Hfe	8.35458	8.21378	8.38512	8.27148	8.31788	8.3564	7.5375	7.64833	7.70239	7.60664	7.74582	7.6668	7.80214	8.29215	8.32409	7.81772	8.16217	8.37006	8.25935	8.03863	8.07865	8.01208	7.98968	7.93301	8.29105	8.55905	8.78445	8.69075	8.37765	8.73791	7.33766	7.67449	7.52353	7.53153	8.31782	8.31525	7.62941	7.67308	8.13946	8.11665	8.12554	7.97826	8.54485	8.6021	7.50608	5.01835	319.455	-0.00772786
ENSMUSG00000006638	Abhd1	NA	NA	NA	NA	NA	NA	NA	NA	NA	NA	NA	NA	NA	NA	NA	NA	NA	NA	NA	NA	NA	NA	NA	NA	2.18405	2.26895	2.22158	2.21633	2.24693	2.37583	NA	NA	NA	NA	NA	NA	NA	NA	NA	NA	NA	NA	2.22486	2.2797	NA	NA	NA	NA
ENSMUSG00000006641	Slc5a6	4.06305	4.09051	4.09315	3.95924	4.04307	4.1158	3.07619	3.00848	3.13177	3.07829	3.0806	3.13321	4.14794	4.38355	4.33915	4.1089	4.10614	4.35684	3.84817	3.78475	3.86109	3.8118	3.98343	3.80548	4.61742	4.65431	4.587	4.68487	4.4882	4.72786	3.79319	3.71528	3.6885	3.42842	4.08223	4.03937	3.07215	3.09737	4.29021	4.19062	3.83134	3.8669	4.61958	4.63364	3.75424	2.37231	16.7714	-0.367249
ENSMUSG00000006651	Aplp1	8.15122	8.41004	8.21466	8.1055	8.27227	7.95063	7.23152	7.13501	7.40547	7.39569	7.67005	7.58158	8.85472	8.52377	8.59932	9.03569	8.46738	8.60006	8.63652	8.58024	8.73271	8.95399	8.43373	8.5076	9.85378	9.39859	9.32604	9.10676	9.22899	9.267	8.65282	7.95656	7.66313	7.59705	8.25864	8.10947	7.25733	7.54911	8.65927	8.70105	8.64982	8.63178	9.52614	9.20092	8.30469	5.08673	294.041	-0.273032
ENSMUSG00000006673	Qrich1	8.70285	8.74584	8.80959	8.71453	8.6549	8.77749	7.94616	7.85763	7.97988	8.16926	7.99887	7.98713	8.61836	8.64863	8.68883	8.49717	8.72602	8.70842	8.08134	8.234	8.30688	8.11555	8.33783	8.18426	9.05526	9.19232	9.21531	9.13132	9.10882	9.22949	7.61121	7.86094	7.94225	7.94188	8.75276	8.71564	7.92789	8.05175	8.65194	8.64387	8.20741	8.21255	9.1543	9.15654	7.73607	5.29471	426.431	-0.0642063
ENSMUSG00000006675	P4htm	4.65339	4.77176	4.77296	4.70695	4.70685	4.65008	4.16626	4.10224	4.1535	4.13319	4.20057	4.17249	6.32771	5.5303	5.49524	6.41478	5.42807	5.68523	5.71251	5.46452	5.32538	6.11389	5.43423	5.36791	7.03033	6.70101	6.36703	6.14223	6.58239	6.23114	4.64031	4.23002	4.21244	4.12969	4.7327	4.68796	4.14067	4.16875	5.78442	5.8427	5.50081	5.63868	6.69946	6.31859	4.43516	2.78071	26.2377	-0.286325
ENSMUSG00000006676	Usp19	8.12279	7.93542	8.05256	8.17144	7.98109	8.06164	7.46571	7.04116	7.20707	7.33472	7.37123	7.09267	7.47729	7.76869	7.84384	7.43536	7.73419	7.66016	6.90792	7.40994	7.4007	6.9338	7.49719	7.46801	8.17987	8.26592	8.09851	8.17817	8.08727	8.11332	6.48018	6.65979	6.56236	6.71712	8.03692	8.07139	7.23798	7.26621	7.69661	7.60991	7.23952	7.29967	8.18143	8.12625	6.56998	4.4265	266.906	0.0658982
ENSMUSG00000006678	Pola1	5.98496	5.69643	5.78278	5.75613	5.59233	5.86733	4.89715	4.68066	4.80941	4.80156	4.69617	4.7283	5.21008	5.16536	5.05478	5.08056	5.20072	4.91561	4.39466	4.52991	4.56589	4.55008	4.72074	4.53293	5.83156	5.74144	5.69658	6.19644	5.99537	6.17264	4.36665	4.45005	4.13954	3.94141	5.82139	5.7386	4.79574	4.74201	5.14341	5.06563	4.49682	4.60125	5.75652	6.12148	4.40835	2.69365	56.0116	-0.307178
ENSMUSG00000006699	Cdc42	11.3705	11.3514	11.3764	11.465	11.36	11.4483	10.6656	10.7592	10.6016	10.7522	10.5825	10.5626	11.0708	11.2678	11.3301	10.9717	11.3392	11.24	10.8708	10.861	10.8315	10.6648	10.9035	10.8612	11.5942	11.874	11.8299	11.9936	11.7928	11.8688	10.2232	10.5549	10.6265	10.6411	11.3661	11.4244	10.6755	10.6324	11.2229	11.1836	10.8544	10.8098	11.766	11.8851	10.3891	7.08921	2696.05	0.087696
ENSMUSG00000006705	Pknox1	6.29907	6.29222	6.32366	6.12463	6.08468	6.3565	5.51221	5.45576	5.51613	5.58914	5.53795	5.48936	5.88665	6.28509	6.16729	6.03598	6.38115	6.26476	5.8342	5.87212	5.93899	5.68705	5.82911	5.89193	6.46208	6.51168	6.89091	6.75706	6.60918	6.72676	5.17849	5.16472	5.16175	5.41126	6.30499	6.1886	5.4947	5.53881	6.11301	6.22729	5.88177	5.80269	6.62156	6.69767	5.1716	3.52434	76.6734	-0.338266
ENSMUSG00000006711	D130043K22Rik	4.43598	4.55918	4.47369	4.48899	4.48168	4.42053	3.86153	3.90384	3.77557	3.86315	4.08717	3.85499	5.77307	4.91167	4.96401	5.70898	4.82847	5.22953	5.00886	5.09253	4.6484	5.0135	4.91816	4.8304	6.61482	6.10315	6.09109	5.84106	6.19113	5.77918	5.10445	4.55525	4.39718	4.1235	4.48962	4.46373	3.84698	3.93511	5.21625	5.25566	4.9166	4.92068	6.26969	5.93713	4.82985	2.84023	22.306	-0.188739
ENSMUSG00000006715	Gmnn	4.49486	4.34178	4.3435	4.43248	4.38796	4.33433	3.79899	3.75872	3.73243	3.87123	3.88477	3.7497	4.063	4.08227	3.99141	4.03219	3.98323	4.18828	3.68374	3.62724	3.48531	3.55252	3.70224	3.55412	4.71293	4.90232	4.83613	5.15016	5.04572	5.10599	3.82073	3.80545	3.95544	4.01585	4.39338	4.38493	3.76338	3.83524	4.04556	4.0679	3.59876	3.60296	4.81713	5.10062	3.81309	2.6571	21.15	-0.0732281
ENSMUSG00000006717	Acot13	8.04054	7.98675	8.11438	8.06598	7.96069	8.16627	7.5698	7.56389	7.53569	7.48087	7.46083	7.59098	7.68664	8.04619	7.96442	7.67491	8.00642	7.87813	7.76903	7.59097	7.60653	7.61096	7.71001	7.6402	8.27005	8.45732	8.58692	8.60579	8.5979	8.84311	7.11132	7.46615	7.77424	7.66425	8.04723	8.06431	7.55646	7.5109	7.89908	7.85315	7.65551	7.65372	8.4381	8.68226	7.28873	5.14616	266.959	0.0359072
ENSMUSG00000006720	Zfp184	2.67765	2.6617	2.68614	2.79238	2.69936	2.71637	2.7165	2.71916	2.7196	2.74554	2.6967	2.69465	3.0799	2.96225	2.95642	3.24152	3.2388	2.91021	2.4542	2.38987	2.32728	2.46036	2.31688	2.4198	3.4446	3.33104	3.40949	3.27652	3.37899	3.3108	NA	NA	NA	NA	2.67516	2.73604	2.71842	2.7123	2.99952	3.13018	2.39045	2.39901	3.39504	3.3221	NA	NA	6.66339	1.31968
ENSMUSG00000006728	Cdk4	7.76705	7.66299	7.69428	7.74789	7.77727	7.71444	6.95471	6.83519	6.878	7.10525	6.91163	6.92457	7.15736	7.82334	7.68909	7.28561	7.70683	7.76375	7.41284	7.59013	7.74098	7.25004	7.63996	7.6784	7.77499	7.97885	8.0293	8.09078	8.00542	8.23106	6.66877	6.89317	7.15367	7.21097	7.7081	7.74653	6.8893	6.98048	7.5566	7.5854	7.58132	7.5228	7.92771	8.10909	6.78097	4.78821	212.173	0.0774957
ENSMUSG00000006731	B4galnt1	6.04688	6.12482	6.07238	6.01126	6.03226	5.9615	5.36769	5.29126	5.45332	5.42835	5.57911	5.53468	6.13465	6.67673	6.55398	6.22756	6.56554	6.49136	6.24066	6.40536	6.10205	6.2586	6.21539	6.26188	7.05943	6.7402	6.84839	7.14005	7.00449	7.46697	6.19069	5.91477	6.76027	6.89592	6.08136	6.00167	5.37076	5.51405	6.45512	6.42815	6.24936	6.24529	6.88267	7.20384	6.05273	4.55206	65.9569	-0.267084
ENSMUSG00000006732	Mettl1	4.7794	4.61114	4.71064	4.65799	4.65005	4.63939	3.95925	3.97182	3.97102	3.99382	3.97139	3.9293	4.55158	4.43992	4.39457	4.25447	4.5574	4.38198	3.98118	4.20744	4.13882	3.99912	4.17175	4.1844	5.39664	5.22532	5.01137	5.14151	5.2632	5.48052	3.54134	3.63859	3.71851	3.75725	4.7004	4.64915	3.96736	3.96484	4.46202	4.39795	4.10915	4.11842	5.21111	5.29508	3.58996	2.49192	25.704	-0.336804
ENSMUSG00000006736	Tspan31	7.67633	7.73773	7.56184	7.67678	7.74685	7.67907	6.7918	6.84065	6.90993	6.89727	6.80099	6.94561	7.25432	8.12184	8.34777	7.44386	8.12431	8.24836	7.8625	7.73578	7.8735	7.79102	7.62409	7.68393	7.97637	8.13569	8.324	8.50281	8.12609	8.62922	7.27268	7.48248	7.83747	7.85412	7.65863	7.7009	6.84746	6.88129	7.90798	7.93884	7.82393	7.69968	8.14535	8.41938	7.37758	5.23053	205.505	0.0824171
ENSMUSG00000006740	Kif5b	10.7926	10.656	10.8332	10.8548	10.7435	10.8952	10.0949	10.0985	10.05	10.1324	9.95722	10.0441	10.7995	10.7095	10.665	10.7388	10.7014	10.7472	10.1696	10.2324	10.1643	10.2837	10.2815	10.1963	11.1803	11.1804	11.2224	11.1402	11.1868	11.2132	10.0536	9.95371	9.85998	9.75933	10.7606	10.8312	10.0811	10.0446	10.7247	10.7291	10.1888	10.2538	11.1944	11.1801	10.0037	6.53977	1783.04	0.105146
ENSMUSG00000006763	Saal1	4.8727	4.77137	4.89259	4.84197	4.77772	4.67934	4.30318	4.28698	4.30992	4.2356	4.21069	4.29595	5.10039	4.88731	5.09201	5.09377	5.26867	5.05629	4.90707	4.80315	4.81183	4.72059	4.98582	4.81659	5.77287	5.85655	5.89462	5.64653	5.85954	5.76595	3.99131	3.99476	4.04649	3.96633	4.84555	4.76634	4.30003	4.24742	5.02657	5.13958	4.84068	4.841	5.84135	5.75734	3.99303	2.67094	28.2048	-0.463144
ENSMUSG00000006764	Tph2	NA	NA	NA	NA	NA	NA	NA	NA	NA	NA	NA	NA	4.14484	2.96028	3.25501	3.94541	3.23003	3.29455	2.79075	2.99053	2.84926	3.04677	2.81794	3.03638	4.16868	3.65628	3.54225	3.61269	4.00856	3.48074	NA	NA	NA	NA	NA	NA	NA	NA	3.45338	3.49	2.87684	2.96703	3.78907	3.70066	NA	NA	NA	NA
ENSMUSG00000006782	Cnp	8.94854	8.82324	8.82078	8.88452	8.86968	8.70628	8.27056	8.17823	8.17106	8.2983	8.24462	8.13744	9.24542	8.68702	8.68014	9.2557	8.79282	8.62342	8.45631	8.58556	8.44947	8.33674	8.67381	8.49937	10.0643	9.6944	9.53698	9.48443	9.7015	9.34482	8.24057	8.03044	7.43565	7.35122	8.86419	8.82016	8.20662	8.22678	8.87086	8.89065	8.49711	8.50331	9.76522	9.51025	8.13551	4.92896	460.262	-0.0724123
ENSMUSG00000006800	Sulf2	8.076	7.87711	7.87742	7.71613	7.8725	7.78908	7.03312	7.10804	7.05923	7.11045	7.07183	7.07122	7.64082	7.72903	7.77391	7.83321	7.72641	7.97722	7.92563	7.75281	7.72345	7.94001	7.71302	7.53245	8.5154	8.48117	8.58588	9.38752	9.05645	9.97413	7.5919	7.36293	9.23617	9.30145	7.94351	7.79257	7.0668	7.0845	7.71459	7.84562	7.80063	7.72849	8.52748	9.4727	7.47742	6.17921	235.32	-0.300293
ENSMUSG00000006818	Sod2	8.82997	8.6652	8.68352	8.70753	8.53874	8.70175	8.09326	7.87488	8.12159	7.99742	8.14121	8.15744	8.34685	8.69796	8.47857	8.28538	8.58537	8.4663	8.22188	8.27588	8.37467	8.12166	8.43482	8.26045	8.98909	9.06815	9.06883	9.04234	9.03342	9.07423	7.8684	8.01781	7.98258	7.92305	8.72623	8.64934	8.02991	8.09869	8.50779	8.44568	8.29081	8.27231	9.04202	9.04999	7.9431	5.30188	414.022	-0.133216
ENSMUSG00000006850	Tmco6	4.74001	4.81404	4.70399	4.78502	4.76578	4.81288	3.76086	3.66355	3.65342	3.82441	3.79719	3.61391	4.29878	4.78404	4.74349	4.45386	4.91888	4.88978	4.25882	4.17356	4.18662	4.04854	4.31901	4.27084	4.82387	5.12649	5.09882	5.31551	5.00615	5.48958	3.06707	3.41919	2.90147	3.4485	4.75268	4.78789	3.69261	3.74517	4.60877	4.75418	4.20633	4.2128	5.01639	5.27041	3.24313	2.11666	27.3845	0.205799
ENSMUSG00000006906	Stambp	6.94916	6.97157	6.95664	6.93459	6.91821	6.97192	6.24965	6.36037	6.29301	6.28782	6.23754	6.06582	7.06197	6.7618	6.77591	6.90348	6.75151	6.77755	6.44834	6.34775	6.42102	6.44823	6.55466	6.49606	7.63107	7.54106	7.4038	7.51496	7.47067	7.32325	6.013	5.96554	6.45907	6.11855	6.95912	6.94158	6.30101	6.19706	6.86656	6.81085	6.4057	6.49965	7.52531	7.43629	5.98927	4.19254	123.697	-0.0429153
ENSMUSG00000006920	Ezh1	7.62104	7.61117	7.57413	7.6384	7.67987	7.55208	7.01957	7.01114	6.86619	6.93643	6.97416	6.74846	7.78853	7.3874	7.37875	7.75558	7.45063	7.21819	7.04186	7.08343	7.15116	6.81793	7.12316	7.02909	8.2961	8.35042	8.22044	8.20088	8.24245	7.96412	6.6911	6.83119	6.52349	6.56653	7.60211	7.62345	6.96564	6.88635	7.51822	7.4748	7.09215	6.99006	8.28899	8.13582	6.76115	4.36334	195.954	0.0470579
ENSMUSG00000006930	Hap1	5.82319	6.03935	5.96904	5.88981	6.15648	5.9726	5.00146	5.06323	4.9488	4.84171	4.94702	4.99645	8.08273	6.49954	6.40094	7.74271	6.4457	6.61073	6.65207	6.54263	6.51303	6.81717	6.52065	6.65329	9.2202	8.41786	7.89833	7.93382	8.57624	7.78377	6.04072	5.40108	4.57938	4.74396	5.94386	6.0063	5.0045	4.92839	6.9944	6.93305	6.56924	6.66371	8.51213	8.09794	5.7209	3.10778	63.6082	0.218804
ENSMUSG00000006931	P3h4	3.64141	3.80532	3.75475	3.65969	3.69269	3.67098	3.14892	3.13797	3.15848	3.15699	3.14649	3.18222	3.78391	3.62423	3.6651	3.92936	3.67991	3.63866	3.32337	3.32488	3.20402	3.31332	3.46802	3.28494	4.41892	4.5247	4.31286	4.4993	4.43876	4.56355	3.30843	3.22817	3.51968	3.3741	3.73383	3.67445	3.14845	3.1619	3.69108	3.74931	3.28409	3.35543	4.41882	4.50054	3.2683	2.29793	13.0978	-0.684073
ENSMUSG00000006932	Ctnnb1	10.9959	10.8351	10.8997	11.0532	10.8637	10.9021	10.5054	10.3635	10.2766	10.4284	10.3101	10.1034	10.4473	10.6956	10.6896	10.3831	10.6953	10.5925	10.109	10.4577	10.2625	9.90541	10.3336	10.3808	11.0503	11.2362	11.1563	11.2937	11.2139	11.2665	9.81384	10.1583	10.8372	11.0483	10.9102	10.9397	10.3818	10.2806	10.6108	10.5569	10.2764	10.2066	11.1476	11.258	9.98607	7.29517	1949.59	0.0457239
ENSMUSG00000006941	Eif1b	8.21237	8.14636	8.27121	8.23171	8.15348	8.25874	7.4477	7.42999	7.71448	7.2631	7.2713	7.67867	7.67579	8.03488	8.07407	7.61317	8.12307	8.26566	7.83646	7.81403	7.87759	7.87047	7.87126	7.85385	8.30579	8.41817	8.63175	8.56677	8.39555	8.60245	7.59356	7.69035	7.31503	7.73879	8.20998	8.21464	7.53073	7.40435	7.92825	8.00063	7.84269	7.86519	8.4519	8.52159	7.64196	5.01794	297.03	0.00803089
ENSMUSG00000006958	Chrd	NA	NA	NA	NA	NA	NA	NA	NA	NA	NA	NA	NA	2.88456	2.42376	2.58361	3.21388	2.70641	2.81761	2.15137	2.28029	2.2189	2.37758	2.2552	2.14492	4.04232	3.51395	3.65921	3.56967	3.90018	3.43743	NA	NA	NA	NA	NA	NA	NA	NA	2.63065	2.91263	2.21685	2.25923	3.7385	3.63576	NA	NA	NA	NA
ENSMUSG00000006998	Psmd2	8.54932	8.60941	8.47797	8.52609	8.55281	8.44297	7.8208	7.84019	7.77132	7.7562	7.86228	7.73261	8.60924	8.44005	8.40768	8.601	8.46631	8.2788	7.79896	8.03925	7.97692	7.67797	7.96173	8.02082	9.33397	9.1152	9.03104	9.1119	9.16309	9.06388	7.40306	7.39677	7.59884	7.59054	8.54557	8.50729	7.81077	7.7837	8.48566	8.4487	7.93838	7.88684	9.16007	9.11296	7.39991	5.06313	369.262	-0.0685173
ENSMUSG00000007021	Syngr3	4.39917	4.44124	4.4008	4.48031	4.49792	4.3836	3.81748	3.77073	3.88655	3.80649	3.75097	3.83682	5.71389	5.11753	5.26079	5.79043	5.14877	5.18768	5.09831	5.06992	5.13005	5.36562	5.08847	5.12821	6.5286	6.02216	6.13314	5.96719	6.00535	5.96085	4.50872	3.98104	4.05094	3.62743	4.41374	4.45394	3.82492	3.7981	5.36407	5.37563	5.09943	5.1941	6.22797	5.97779	4.24488	2.55946	21.706	0.297556
ENSMUSG00000007029	Vars	7.98174	7.8166	7.92429	7.9414	7.86338	7.68354	7.17434	7.26722	7.05623	7.08143	7.11519	6.97815	7.06749	7.48729	7.38401	7.02435	7.35456	7.18072	7.00881	7.19414	7.24105	6.8537	7.42776	7.38666	7.92791	7.87171	7.81986	7.88335	7.93085	7.79115	6.53055	6.91031	6.9125	6.71048	7.90754	7.82944	7.16593	7.05826	7.31293	7.18655	7.148	7.22271	7.87316	7.86845	6.72043	4.54099	235.037	-0.14684
ENSMUSG00000007030	Vwa7	2.27609	2.31484	2.31819	2.33605	2.32028	2.35866	1.81897	1.88897	1.86313	1.8394	1.85277	1.88008	2.57767	2.61451	2.40745	2.79468	2.36043	2.55254	2.6249	2.72521	2.73354	2.94081	2.97921	2.77691	3.07874	3.08681	3.2008	2.93624	3.12183	3.13675	NA	NA	NA	NA	2.30304	2.33833	1.85702	1.85742	2.53321	2.56922	2.69455	2.89897	3.12212	3.06494	NA	NA	5.04597	0.953191
ENSMUSG00000007035	Msh5	NA	NA	NA	NA	NA	NA	NA	NA	NA	NA	NA	NA	NA	NA	NA	NA	NA	NA	1.52378	1.43668	1.44189	1.42666	1.55363	1.37673	NA	NA	NA	NA	NA	NA	NA	NA	NA	NA	NA	NA	NA	NA	NA	NA	1.46745	1.45234	NA	NA	NA	NA	NA	NA
ENSMUSG00000007036	Abhd16a	6.71259	6.74289	6.65808	6.69394	6.82492	6.71265	6.00149	5.84842	6.05756	5.97376	6.06645	6.01337	7.23634	7.12973	6.98562	7.38733	7.0328	6.96721	6.61041	6.61931	6.97734	6.95102	6.96018	6.97881	8.10709	7.79276	7.80492	7.67152	7.88274	7.74102	5.9336	5.765	6.00688	5.81046	6.70452	6.74384	5.96916	6.01786	7.11723	7.12911	6.73569	6.96333	7.90159	7.76509	5.8493	3.93911	105.948	0.105962
ENSMUSG00000007038	Neu1	6.69917	6.83515	6.77407	6.68301	6.81079	6.82833	5.96447	5.95168	6.08292	6.03915	6.01143	6.11115	6.42804	6.89643	6.95951	6.49586	6.80973	6.78653	6.81656	6.73054	6.83948	6.995	6.60926	6.73259	7.28369	7.34806	7.45658	7.5681	7.32852	8.01526	6.53472	6.24546	7.25854	7.10571	6.76946	6.77404	5.99969	6.05391	6.76133	6.69737	6.79552	6.77895	7.36277	7.63729	6.39009	4.78808	109.548	0.0125648
ENSMUSG00000007039	Ddah2	6.41634	6.5029	6.68733	6.62036	6.49905	6.59964	5.91863	5.91957	5.96904	5.79287	5.99381	5.92324	5.57742	6.51322	6.46692	5.67707	6.34483	6.39747	6.03128	6.18307	6.15721	5.64706	6.00945	6.10563	5.9869	6.35724	6.40466	5.90356	5.9444	5.99135	4.83559	5.22287	4.58156	4.5348	6.53553	6.57302	5.93575	5.90331	6.18585	6.13979	6.12386	5.92072	6.2496	5.94643	5.02923	3.03879	94.6888	0.0898024
ENSMUSG00000007041	Clic1	10.666	10.5953	10.8772	10.7337	10.6111	10.8185	10.2256	10.1068	10.3033	9.98927	10.196	10.1673	9.6586	10.3648	10.3969	9.51238	10.43	10.3323	9.90466	10.0865	10.17	9.69303	10.328	10.0682	10.3426	10.6222	10.7594	10.734	10.6986	10.7089	9.31104	9.66223	9.66562	9.59813	10.7129	10.7211	10.2119	10.1175	10.1401	10.0916	10.0537	10.0297	10.5747	10.7139	9.48664	6.42125	1691.93	0.00732928
ENSMUSG00000007050	Lsm2	6.17978	6.05956	5.96947	6.08096	6.0728	6.12297	5.55743	5.59093	5.40644	5.45559	5.52996	5.59736	5.59365	5.9836	6.15942	5.6146	6.1249	6.11652	5.85001	5.80712	5.88876	5.73482	6.08738	5.85033	6.28985	6.49008	6.57498	6.65488	6.6106	6.70933	5.10348	5.38631	5.44689	5.55051	6.0696	6.09224	5.51827	5.52764	5.91222	5.95201	5.84863	5.89084	6.45164	6.65827	5.24489	3.6658	68.0269	0.0642385
ENSMUSG00000007080	Pole	3.6985	3.53044	3.54641	3.62254	3.58135	3.58036	3.1553	3.17182	3.11496	3.11575	3.04781	3.14664	3.40618	3.38307	3.15933	3.52293	3.27418	3.19866	2.76193	2.93761	2.9215	2.93694	3.08633	2.88586	4.44911	4.60333	4.31168	4.91704	4.76647	4.43578	2.85639	2.6278	2.72131	2.72233	3.59178	3.59475	3.14736	3.1034	3.31619	3.33193	2.87368	2.96971	4.4547	4.70643	2.74209	1.81455	12.255	0.0062248
ENSMUSG00000007097	Atp1a2	9.38958	9.56031	9.52433	9.23634	9.53409	9.38199	8.70881	8.75567	8.72668	8.69347	8.88296	8.82016	10.1922	9.7316	9.84387	10.3741	9.641	9.82957	9.88051	9.59662	10.076	10.3658	9.69948	9.8126	11.1055	10.5429	10.4019	10.506	10.5662	10.4995	9.74904	8.68806	8.60711	8.42962	9.49141	9.38414	8.73039	8.79886	9.92256	9.94822	9.85103	9.9593	10.6834	10.5239	9.21855	5.67891	697.804	-0.165948
ENSMUSG00000007207	Stx1a	5.20478	5.19442	5.16041	5.17045	5.22692	5.03436	4.58785	4.61739	4.59275	4.61866	4.58809	4.51136	5.25835	5.01567	4.92069	5.30821	4.9236	4.9507	5.125	5.44307	4.90505	5.16258	5.24728	5.24169	6.42458	6.0251	6.09169	5.91562	5.95339	5.95583	4.56861	4.4676	4.12944	4.02442	5.18654	5.14391	4.59933	4.57271	5.0649	5.06084	5.15771	5.21718	6.18046	5.94161	4.51811	2.71795	36.0304	-0.194464
ENSMUSG00000007216	Zfp775	2.26063	2.25578	2.29025	2.27573	2.23834	2.29853	1.62884	1.62902	1.56051	1.55036	1.59359	1.58405	2.4949	2.76224	2.87001	2.75876	2.86572	2.65029	2.32372	2.29385	2.29752	2.33365	2.24945	2.4329	3.14872	3.22552	3.10896	3.28303	3.18341	3.39886	NA	NA	NA	NA	2.26889	2.27087	1.60612	1.576	2.70905	2.75826	2.30503	2.33866	3.16106	3.28843	NA	NA	4.8577	0.0576753
ENSMUSG00000007338	Mrpl49	6.31036	6.1846	6.23739	6.19644	6.26167	6.23797	5.5734	5.63498	5.78702	5.42111	5.4522	5.61312	5.57681	6.21359	6.05701	5.60525	6.14622	6.01466	5.53556	5.69729	5.58943	5.32594	5.77417	5.69546	6.25658	6.23562	6.50895	6.29197	6.39579	6.56304	5.04517	5.35378	5.06361	5.55745	6.24412	6.23203	5.66514	5.49548	5.94914	5.92205	5.60743	5.59852	6.33371	6.41694	5.19947	3.54035	75.6214	-0.0389482
ENSMUSG00000007379	Dennd2c	5.41768	5.19894	5.30525	5.43034	5.21724	5.40828	4.63012	4.61643	4.78234	4.73008	4.72326	4.68438	4.47678	4.40878	4.69175	4.32781	4.94722	4.74763	4.16705	4.31179	4.03574	4.18178	4.34144	4.26147	5.11974	5.53135	5.52861	5.80218	5.29985	5.48554	4.29365	4.47272	4.26717	4.20969	5.30729	5.35195	4.6763	4.71257	4.52577	4.67422	4.17153	4.26156	5.39323	5.52919	4.38319	2.82562	40.871	0.202653
ENSMUSG00000007411	Mark3	7.49915	7.37669	7.41064	7.51365	7.51128	7.46419	6.69262	6.62098	6.67404	6.84287	6.51001	6.7778	7.69724	7.40144	7.35325	7.66725	7.53354	7.40628	6.97086	7.10352	7.09079	7.01471	6.98661	7.26782	8.13829	8.18929	8.05224	8.04773	8.04375	8.0443	6.61146	6.49338	6.49332	6.2571	7.42882	7.49637	6.66255	6.71023	7.48397	7.53569	7.05506	7.08972	8.12661	8.04526	6.55242	4.25014	176.781	0.143464
ENSMUSG00000007415	Gatad1	6.11894	6.15101	6.16836	6.14617	6.21629	6.07098	5.17941	5.20392	5.05908	5.21089	5.17334	5.24825	5.90197	5.91719	6.14946	6.02148	5.97395	6.11185	5.72567	5.74169	5.88685	5.86753	5.78388	5.7047	6.54724	6.49183	6.65975	6.46562	6.46979	6.48215	4.92687	5.46883	5.27666	5.37964	6.1461	6.14448	5.14747	5.21083	5.98954	6.03576	5.78474	5.78537	6.56627	6.47252	5.19785	3.5521	70.8841	2.67638e-05
ENSMUSG00000007440	Pcdha11	NA	NA	NA	NA	NA	NA	NA	NA	NA	NA	NA	NA	2.9716	2.60888	2.6758	3.13746	2.72545	2.64798	1.81482	1.70814	1.77709	1.75401	1.73657	1.82574	3.76534	3.40435	3.42351	3.25985	3.51733	3.61449	NA	NA	NA	NA	NA	NA	NA	NA	2.75209	2.83696	1.76668	1.77211	3.53106	3.46389	NA	NA	NA	NA
ENSMUSG00000007458	M6pr	9.52241	9.6173	9.76948	9.44472	9.51047	9.71781	8.84731	9.0716	9.04258	8.91241	8.98972	9.05039	9.06409	9.55028	9.63781	9.08139	9.537	9.71916	9.59924	9.38705	9.52965	9.55642	9.43709	9.38121	9.53294	9.86065	10.1007	10.1642	9.93747	10.4101	9.17372	8.94842	9.39014	9.48081	9.6364	9.55767	8.98716	8.98418	9.41739	9.44585	9.50531	9.45824	9.83141	10.1706	9.06107	6.29032	779.678	-0.123256
ENSMUSG00000007564	Ppp2r1a	9.36211	9.22897	9.23858	9.42147	9.26541	9.28544	8.77051	8.62955	8.63591	8.71543	8.67003	8.53748	8.74568	9.05111	9.03407	8.7115	9.09924	8.95594	8.55359	8.97498	8.76537	8.34686	8.81088	8.76613	9.59767	9.76428	9.54287	9.69504	9.51603	9.39234	8.32391	8.5018	8.45171	8.52801	9.27655	9.32411	8.67866	8.64098	8.94362	8.92223	8.76465	8.64129	9.63494	9.53447	8.41285	5.65991	632.152	0.0785392
ENSMUSG00000007570	Fance	3.81396	3.89667	3.95213	3.8753	3.89379	3.86527	3.69218	3.90169	3.60254	3.66558	3.69652	3.73874	3.99263	4.45669	4.38042	4.17133	4.35358	4.46432	4.31188	4.19833	4.3628	4.18887	4.49095	4.38334	4.32921	4.00869	4.32117	4.29748	4.46568	4.52668	3.49403	3.40874	3.64961	3.85658	3.88758	3.87812	3.73214	3.70028	4.27658	4.32974	4.291	4.35439	4.21969	4.42995	3.45138	2.50206	14.801	-0.107945
ENSMUSG00000007589	Tinf2	5.55617	5.43945	5.51199	5.46612	5.53298	5.55532	4.396	4.41278	4.43516	4.43064	4.55431	4.53275	5.15668	5.50982	5.29458	5.23619	5.36701	5.28724	5.12457	5.01676	5.14109	5.0085	5.31514	5.17289	5.5374	5.77008	5.89314	5.78815	5.68081	5.71046	4.32339	4.27071	4.73118	4.39425	5.50254	5.51814	4.41465	4.5059	5.32036	5.29681	5.09414	5.16551	5.73354	5.72647	4.29705	3.04181	45.7309	0.0645383
ENSMUSG00000007594	Hapln4	4.01921	4.1068	4.04061	4.04131	3.98931	3.93689	3.61517	3.59683	3.68355	3.6447	3.63314	3.69841	5.08744	4.97679	4.90858	5.37289	5.31236	5.13693	5.03622	4.83899	4.88266	4.95103	4.49799	4.60611	5.87217	5.64852	5.61711	5.42506	5.62316	5.41862	4.60439	4.33311	3.90301	3.66915	4.05554	3.98917	3.63185	3.65875	4.99094	5.27406	4.91929	4.68504	5.7126	5.48895	4.46875	2.52406	16.3072	-0.614742
ENSMUSG00000007603	Dus3l	5.61033	5.55113	5.60184	5.57747	5.56491	5.58649	4.98166	5.01462	4.99914	4.87748	4.88923	4.93398	5.64927	5.70568	5.60276	5.65108	5.51579	5.46902	5.20871	5.39567	5.42647	5.27647	5.34389	5.49451	6.58599	6.38003	6.44326	6.12641	6.29239	6.32836	4.2258	4.49663	4.44431	4.23345	5.58776	5.57629	4.99847	4.90023	5.65257	5.5453	5.34362	5.37162	6.46976	6.24905	4.36121	2.89259	47.9392	-0.0472161
ENSMUSG00000007610	Gtpbp3	4.09894	4.03508	4.01716	4.02492	4.07993	3.97263	3.34033	3.22748	3.28523	3.2453	3.30965	3.3583	4.00577	3.88797	3.74126	3.94502	3.83761	3.94834	4.1755	4.31648	4.19526	4.10657	4.14681	4.16206	4.3208	4.33457	4.26343	4.64084	4.28682	4.24304	3.26755	3.32701	3.23336	3.3917	4.0504	4.02583	3.28435	3.30441	3.87833	3.91032	4.22908	4.13848	4.30627	4.39023	3.29728	2.20835	16.4837	-0.218274
ENSMUSG00000007613	Tgfbr1	12.723	12.8784	12.8308	12.8049	12.9192	13.0219	11.981	12.1443	12.0542	12.171	11.9803	12.2725	12.4006	12.8605	12.8702	12.4022	12.8382	13.0124	12.7536	12.5767	12.5734	12.8518	12.483	12.5497	12.6904	13.1667	13.2836	13.2495	12.9708	13.3857	12.1597	12.4149	12.3602	12.3089	12.8108	12.9153	12.0598	12.1413	12.7104	12.7509	12.6345	12.6282	13.0469	13.202	12.2873	8.22302	7480.03	0.154052
ENSMUSG00000007617	Homer1	5.59184	5.68236	5.50101	5.70127	5.61273	5.54838	4.88654	4.93732	4.93597	4.9615	4.92632	4.99682	6.44301	5.56434	5.76025	6.40438	5.86415	5.64976	5.44963	5.33135	5.49551	5.24916	5.30699	5.23088	7.17746	6.80838	6.87317	6.79682	6.69495	6.97286	5.53589	5.29708	5.09712	5.21931	5.59173	5.62079	4.91994	4.96155	5.92254	5.97277	5.4255	5.26234	6.953	6.82154	5.41648	3.43881	49.0144	0.112055
ENSMUSG00000007646	Rad51c	NA	NA	NA	NA	NA	NA	NA	NA	NA	NA	NA	NA	NA	NA	NA	NA	NA	NA	NA	NA	NA	NA	NA	NA	3.56572	3.43145	3.32062	3.38954	3.37742	3.34804	NA	NA	NA	NA	NA	NA	NA	NA	NA	NA	NA	NA	3.43926	3.37167	NA	NA	NA	NA
ENSMUSG00000007653	Gabrb2	6.97978	7.15913	7.01609	7.02473	7.16964	7.01153	6.17514	6.29229	6.16841	6.32898	6.36182	6.26598	8.80914	7.42189	7.62474	8.83675	7.64442	7.65868	7.73665	7.63635	7.42871	8.37671	7.42166	7.4784	9.69677	8.98235	8.79318	8.66408	9.09509	8.83771	8.19496	7.08614	6.43363	5.97562	7.05167	7.06863	6.21195	6.31893	7.95192	8.04662	7.60057	7.75892	9.15743	8.86563	7.64055	4.13642	133.944	0.0391175
ENSMUSG00000007655	Cav1	3.35281	3.30243	3.33819	3.33975	3.36256	3.37234	2.28072	2.3005	2.35027	2.23399	2.24539	2.27577	3.2043	3.34122	3.33287	3.39083	2.98584	3.34703	2.53588	2.69212	2.56253	2.65512	2.59105	2.61091	3.62	3.57088	3.61382	3.5316	3.61642	3.57208	2.60398	2.53383	2.5284	2.32401	3.33115	3.35822	2.3105	2.25172	3.2928	3.24123	2.59684	2.61903	3.60157	3.57337	2.5689	1.61747	10.2116	0.372833
ENSMUSG00000007656	Arpp19	8.21016	8.31181	8.35279	8.38015	8.31162	8.44639	7.66911	7.58804	7.6235	7.51508	7.53316	7.66696	8.14762	8.44541	8.35274	8.14457	8.40888	8.32004	8.08929	7.88481	8.10474	7.97104	7.88874	8.05432	8.50883	8.71204	8.784	8.75974	8.69117	9.05958	7.81966	7.50716	7.97573	8.06761	8.29159	8.37939	7.62688	7.57173	8.31526	8.29116	8.02628	7.97137	8.66829	8.83683	7.66341	5.34778	324.056	0.158693
ENSMUSG00000007659	Bcl2l1	7.42233	7.25563	7.5249	7.36399	7.25633	7.4686	6.72253	6.84761	6.90414	6.86227	6.6882	6.77239	6.97197	7.42882	7.35799	7.007	7.42301	7.36597	7.25349	7.03074	7.51052	6.94504	7.17989	7.187	7.53304	7.6733	7.70459	7.96393	7.81146	8.15524	6.16657	6.79664	7.4856	7.32885	7.40095	7.36297	6.82476	6.77429	7.25293	7.26533	7.26492	7.10398	7.63698	7.97687	6.48161	4.93815	168.037	-0.0873939
ENSMUSG00000007670	Khsrp	8.31327	8.17941	8.26041	8.36723	8.08724	8.23933	7.62254	7.46454	7.45621	7.67766	7.67994	7.53271	7.43839	8.0346	8.06646	7.22024	7.94825	8.03021	7.43439	7.84895	7.7523	7.36967	7.78874	7.78646	8.20539	8.39329	8.59699	8.44458	8.3272	8.56203	7.31336	7.37206	7.21579	7.39348	8.25103	8.23127	7.51443	7.6301	7.84648	7.7329	7.67855	7.64829	8.39856	8.4446	7.34271	4.86975	304.073	-0.0283444
ENSMUSG00000007682	Dio2	3.46777	3.37745	3.46209	3.35937	3.50564	3.38218	2.39876	2.30684	2.34554	2.34624	2.33331	2.38819	4.39453	3.38852	3.58271	4.29111	4.01382	3.80331	3.06746	3.06443	3.08093	3.24104	3.27522	3.11396	4.87323	4.47075	4.58361	4.53568	4.50999	4.35158	3.02022	3.24934	2.85808	2.85181	3.43577	3.41573	2.35038	2.35592	3.78859	4.03608	3.07094	3.21007	4.64253	4.46575	3.13478	1.9033	10.8537	-0.245066
ENSMUSG00000007721	Ccdc124	7.01087	6.95405	7.27288	7.11407	7.0466	7.1347	6.53575	6.44986	6.71464	6.41248	6.53891	6.73051	6.3731	6.75742	6.67663	6.26259	6.70453	6.74723	6.61108	6.69022	6.48	6.47879	6.80202	6.58064	6.79354	6.97519	7.25655	6.99613	7.11018	7.46568	6.00903	6.28152	6.17514	6.30795	7.07927	7.09846	6.56675	6.56063	6.60238	6.57145	6.59377	6.62048	7.00843	7.19067	6.14527	4.16103	137.261	0.0254198
ENSMUSG00000007739	Cct4	9.5545	9.3267	9.40413	9.57224	9.32338	9.38538	8.86052	8.80143	8.72692	8.63924	8.80217	8.62423	9.21672	9.4605	9.36096	9.06485	9.38134	9.23509	8.63536	8.81494	8.62814	8.44701	8.86381	8.85422	9.6937	9.8243	9.85812	10.0152	9.87964	9.90073	8.24027	8.56072	8.58413	8.34223	9.42844	9.427	8.79629	8.68855	9.34606	9.22709	8.69281	8.72168	9.79204	9.93185	8.40049	5.64212	692.348	-0.000549429
ENSMUSG00000007777	0610009B22Rik	6.18513	6.32162	6.34761	6.19079	6.29734	6.40386	5.62553	5.71632	5.66179	5.57871	5.71025	5.70684	5.83808	6.30458	6.22835	6.04991	6.20156	6.20462	5.9874	5.93383	5.98521	5.86824	5.93279	5.95746	6.55181	6.66821	6.67948	6.7658	6.5993	6.92409	5.55243	5.81278	5.8997	5.72556	6.28479	6.29733	5.66788	5.66527	6.12367	6.15203	5.96881	5.9195	6.63317	6.76307	5.68261	3.87509	78.7617	0.0407098
ENSMUSG00000007783	Cpt1c	4.32444	4.49346	4.46645	4.32479	4.52686	4.42771	3.79634	3.87754	3.86531	3.82221	4.08766	3.99432	5.94251	5.15767	5.51955	6.1327	5.39509	5.60887	5.42014	5.1667	5.14793	5.72448	5.33589	5.27653	7.0987	6.19097	6.33711	6.2126	6.53726	6.17308	4.6028	3.8525	3.71432	3.76273	4.42812	4.42645	3.8464	3.96806	5.53991	5.71222	5.24492	5.44563	6.54226	6.30765	4.22765	2.49235	21.7352	-0.00715263
ENSMUSG00000007812	Zfp655	6.7581	6.74754	6.63513	6.78031	6.77118	6.74433	6.08525	6.07054	6.17781	6.0713	6.13724	6.23765	6.88659	6.59502	6.74039	6.80622	6.49608	6.53688	6.29004	6.10325	5.88449	6.03424	5.94808	6.13649	7.23852	7.37446	7.41669	7.44355	7.43009	7.36941	5.88212	6.09497	6.65204	6.53564	6.71359	6.76527	6.1112	6.14873	6.74066	6.61306	6.0926	6.0396	7.34322	7.41435	5.98855	4.3959	107.083	0.131295
ENSMUSG00000007815	Rhoa	10.3358	10.5014	10.4371	10.3623	10.3906	10.3466	9.70918	9.69817	9.82606	9.64397	9.7611	9.66025	9.31493	10.1843	10.1247	9.21888	10.1657	10.1312	9.80998	9.99101	10.0317	9.4099	10.0509	9.98972	10.1125	10.3476	10.5656	10.4204	10.4158	10.3784	9.11182	9.57557	9.31722	9.54478	10.4248	10.3665	9.74447	9.68844	9.87462	9.83861	9.94423	9.81686	10.3419	10.4049	9.34369	6.28733	1349.17	-0.0920761
ENSMUSG00000007817	Zmiz1	9.60365	9.44795	9.42803	9.5204	9.42787	9.45511	9.01618	8.87649	8.82437	8.96301	9.01643	8.79418	8.84131	9.32891	9.19474	8.73049	9.23076	9.12801	8.74363	9.11732	8.96594	8.58413	8.91748	9.00344	9.65477	9.71796	9.81049	9.79501	9.71624	9.70358	8.43581	8.72793	8.42786	8.61363	9.49321	9.46779	8.90568	8.92454	9.12165	9.02975	8.9423	8.83502	9.72774	9.73828	8.58187	5.6805	715.859	-0.0441718
ENSMUSG00000007827	Ankrd26	5.72363	5.58696	5.55702	5.61305	5.62306	5.73493	5.35851	5.37908	5.20083	5.24025	5.24727	5.21715	5.75464	5.46723	5.45449	5.92823	5.47543	5.42962	5.05346	5.13105	5.01297	5.13239	5.22743	5.14231	6.04118	6.37922	6.26077	6.19754	6.07427	6.14289	5.52922	5.1043	5.36025	5.11911	5.62253	5.65701	5.31281	5.23489	5.55879	5.61109	5.06583	5.16738	6.22706	6.13823	5.31676	3.49312	50.2076	0.131824
ENSMUSG00000007833	Aldh16a1	6.47209	6.32126	6.46755	6.53455	6.65441	6.44592	6.2433	6.00098	6.1476	6.21179	6.038	6.06299	5.29823	5.85814	5.90229	5.3281	5.89449	5.7319	5.78949	5.91672	5.9884	5.70488	5.88576	5.7846	6.18053	6.44156	6.50399	6.62536	6.5126	6.67974	5.68923	5.60096	5.2604	5.43005	6.4203	6.54496	6.13063	6.10426	5.68622	5.6515	5.8982	5.79175	6.37536	6.6059	5.64509	3.56348	90.3123	0.356712
ENSMUSG00000007836	Hnrnpa0	8.05338	8.20142	8.14514	8.13468	8.14153	7.82118	7.39454	7.32832	7.43	7.39203	7.39557	7.36411	7.33013	8.37622	8.32546	7.40019	8.27361	8.10351	7.70817	8.1429	8.20209	7.49197	8.01412	8.21502	8.04636	8.15225	8.10165	8.26324	8.06886	8.13942	7.22266	7.34756	6.94732	7.12954	8.13331	8.03246	7.38429	7.3839	8.0106	7.92577	8.01772	7.90704	8.10009	8.15718	7.28511	4.69229	273.376	-0.175245
ENSMUSG00000007837	Prrg2	4.33711	4.30716	4.24601	4.27515	4.31821	4.30563	4.16097	4.23421	4.19577	4.23416	4.25338	4.20665	3.9351	4.4062	4.52046	4.11531	4.31265	4.65711	4.10844	4.25685	4.18547	4.31208	4.20558	4.18032	4.71501	4.9523	4.86963	4.89759	4.77337	4.89767	3.31095	3.71947	3.5067	3.52788	4.29676	4.29966	4.19698	4.2314	4.28725	4.36169	4.18359	4.23266	4.84565	4.85621	3.51521	2.34486	19.7165	0.0193646
ENSMUSG00000007850	Hnrnph1	9.25691	9.25703	9.21407	9.42343	9.17018	9.30094	8.87948	8.9331	8.56746	8.85738	8.77825	8.50794	8.50825	8.69184	8.7269	8.54641	8.77401	8.63493	8.45102	8.54656	8.36305	8.12315	8.49739	8.33304	9.23166	9.49729	9.55729	9.51106	9.43848	9.34915	8.16421	8.33343	7.83637	7.71917	9.24267	9.29818	8.79335	8.71453	8.64233	8.65178	8.45354	8.31786	9.42875	9.4329	8.24882	5.18518	619.689	0.0979788
ENSMUSG00000007867	Ift43	3.76148	3.7578	3.7757	3.86263	3.79089	3.72851	3.25443	3.37948	3.29966	3.35966	3.24689	3.2706	2.86708	3.22566	3.059	2.68178	3.14924	3.28697	3.6851	3.58235	3.72773	3.68098	3.73455	3.73041	4.39756	4.36137	4.31491	4.44854	4.4924	4.76909	3.43816	3.40371	3.69322	3.57304	3.76499	3.79401	3.31119	3.29238	3.05058	3.03933	3.66506	3.71531	4.35795	4.57001	3.42093	2.42209	13.8357	0.318489
ENSMUSG00000007872	Id3	2.14988	2.20714	2.191	2.14057	2.21438	2.16406	NA	NA	NA	NA	NA	NA	3.05313	2.66805	3.24426	3.02971	2.95556	2.83029	2.10956	2.06583	2.03851	2.20737	2.00357	2.09866	3.03756	3.04682	2.86573	2.88026	2.88756	2.81763	NA	NA	NA	NA	2.18267	2.173	NA	NA	2.98848	2.93852	2.0713	2.1032	2.98337	2.86182	NA	NA	4.52078	-0.275844
ENSMUSG00000007880	Arid1a	9.11481	9.08908	9.03232	9.26527	9.01923	9.12133	8.61667	8.4119	8.45062	8.4496	8.46801	8.28234	8.6126	9.04235	8.92906	8.56805	8.94895	8.86186	8.42602	8.69421	8.51313	8.37821	8.43201	8.58094	9.1876	9.49379	9.48368	9.52072	9.30357	9.31527	8.03913	8.22042	7.82991	7.90416	9.07874	9.13528	8.49306	8.39998	8.86134	8.79295	8.54445	8.46372	9.38836	9.37985	8.12977	5.24469	553.415	0.100295
ENSMUSG00000007891	Ctsd	14.034	14.194	14.0272	14.0277	14.0869	14.0714	13.0971	13.2014	13.3403	13.2847	13.2569	13.4149	13.1949	14.1176	14.0417	13.4232	14.0509	14.2539	14.1579	13.8978	13.9419	14.0999	13.9473	13.8115	14.2213	14.5733	14.7354	15.1769	14.8083	15.7802	13.6608	13.5809	14.865	15.1784	14.0851	14.062	13.2129	13.3188	13.7847	13.9093	13.9992	13.9529	14.51	15.2551	13.6208	10.0145	17268	-0.036745
ENSMUSG00000007892	Rplp1	6.23957	6.51056	6.49489	6.35346	6.32831	6.43007	5.89405	6.11004	5.91459	5.65437	5.71849	5.84271	5.79042	6.38839	6.47656	5.59412	6.40993	6.19871	5.98724	6.03244	6.04468	6.03896	6.26718	6.20775	6.26448	6.69573	6.77841	6.67764	6.89014	6.81907	5.85279	5.89284	5.80287	5.66218	6.41501	6.37062	5.97289	5.73852	6.21846	6.06759	6.02145	6.1713	6.57954	6.79562	5.87281	3.82168	84.6562	-0.147618
ENSMUSG00000007908	Hmgcll1	2.70556	2.64685	2.69179	2.63312	2.72581	2.66789	NA	NA	NA	NA	NA	NA	4.94273	3.6108	3.46176	4.79672	3.77962	3.7814	3.78205	3.56153	3.4669	3.61555	3.55549	3.49973	5.56817	4.9495	4.77216	5.03338	5.2352	4.87662	NA	NA	NA	NA	2.6814	2.67561	NA	NA	4.0051	4.11925	3.60349	3.55692	5.09661	5.0484	NA	NA	6.43715	-0.111337
ENSMUSG00000007944	Ttc9b	3.38646	3.48809	3.44194	3.34902	3.42701	3.3939	NA	NA	NA	NA	NA	NA	4.06417	3.57843	3.51652	3.87701	3.56839	3.77691	3.40859	3.45243	3.37908	3.43556	3.40378	3.31161	4.51724	4.36785	3.95336	4.03639	4.27554	4.18849	NA	NA	NA	NA	3.43883	3.38998	NA	NA	3.71971	3.74077	3.41336	3.38365	4.27948	4.16681	NA	NA	10.6767	-0.659015
ENSMUSG00000007950	Abhd8	5.18358	5.39574	5.21214	5.1965	5.27111	5.12467	4.29606	4.47438	4.36663	4.25369	4.34767	4.41339	6.50715	5.69233	5.94014	6.45275	5.64772	5.85566	5.82449	5.79996	6.00494	6.1302	5.93119	5.84628	7.54365	7.03268	6.72871	6.6205	7.0658	6.81584	4.45375	4.23052	3.98479	4.08302	5.26382	5.19743	4.37903	4.33825	6.04654	5.98538	5.87646	5.96922	7.10168	6.83404	4.34213	2.68927	37.8383	-0.326676
ENSMUSG00000007987	Ift22	5.74165	5.78318	5.86007	5.8074	5.769	5.70964	5.11793	5.02468	5.03439	4.98809	5.08115	5.02842	6.09151	6.13207	6.16963	6.01907	5.90956	5.98318	5.48011	5.46377	5.39109	5.44583	5.59783	5.38104	6.64187	6.6567	6.67619	6.79753	6.69441	6.67793	5.1897	5.37256	5.47102	5.54239	5.79497	5.76202	5.059	5.03255	6.13107	5.9706	5.44499	5.4749	6.65825	6.72329	5.28113	3.67114	55.0049	-0.124087
ENSMUSG00000007989	Fzd3	4.45532	4.54783	4.57105	4.43881	4.49214	4.55604	3.54198	3.55645	3.56013	3.68314	3.70673	3.56789	5.99646	5.05513	5.13736	6.2334	5.36939	5.34279	5.53314	5.34614	5.45499	5.71501	5.31821	5.21214	6.94146	6.66769	6.27399	6.11109	6.39027	6.12198	5.37084	4.12324	4.44963	4.46502	4.52473	4.49566	3.55285	3.65259	5.39632	5.64853	5.44476	5.41512	6.62771	6.20778	4.74704	2.97155	22.8789	-0.202761
ENSMUSG00000008035	Mid1ip1	8.48277	8.49212	8.50883	8.47021	8.33468	8.46799	7.8119	7.73418	7.93671	7.76522	7.92573	7.80559	7.65093	8.47408	8.35906	7.64517	8.38088	8.34495	8.16863	8.27566	8.3895	7.84418	8.24895	8.13834	8.43483	8.70447	8.80191	8.69136	8.49642	8.53917	6.75469	7.42258	7.10353	7.37989	8.49457	8.4243	7.82759	7.83218	8.16136	8.12367	8.27793	8.07716	8.64707	8.57565	7.08864	4.82781	352.621	-0.12327
ENSMUSG00000008036	Ap2s1	9.10991	8.87609	8.88613	9.07232	8.94003	8.99177	8.11999	8.16064	8.13082	8.35168	8.2332	8.34515	8.28653	8.8149	8.78114	8.27406	8.77227	8.82618	8.59312	8.57417	8.54366	8.39974	8.60518	8.56119	8.99594	9.06189	9.27099	9.37194	9.24593	9.49087	7.94551	8.16304	8.33079	8.36078	8.95738	9.00137	8.13715	8.31001	8.62752	8.62417	8.57032	8.52204	9.10961	9.36958	8.05428	5.56386	506.932	0.0674473
ENSMUSG00000008090	Fgfrl1	4.24417	4.21711	4.22752	4.26756	4.30803	4.26816	3.41779	3.52531	3.38387	3.36658	3.40432	3.3906	4.37431	4.68377	4.333	4.35008	4.29836	4.30478	3.95185	3.96974	4.00098	3.89308	4.04879	4.02297	4.89872	4.66991	4.73341	4.88268	4.678	4.88469	2.90873	2.89336	2.974	2.94652	4.2296	4.28125	3.44232	3.38717	4.4637	4.31774	3.97419	3.98828	4.76735	4.81512	2.90105	1.9735	19.1765	0.415823
ENSMUSG00000008129	4930432K21Rik	2.19199	2.20843	2.23262	2.25169	2.18074	2.19515	NA	NA	NA	NA	NA	NA	NA	NA	NA	NA	NA	NA	1.83956	1.89176	1.85905	1.84111	1.96436	1.98414	2.33946	2.42438	2.52384	2.46193	2.3498	2.48859	NA	NA	NA	NA	2.21101	2.20919	NA	NA	NA	NA	1.86346	1.92987	2.42923	2.43344	NA	NA	4.65967	-0.0442197
ENSMUSG00000008136	Fhl2	3.42674	3.43258	3.44084	3.36074	3.40622	3.34978	2.88998	2.88269	2.84038	2.81455	2.92431	2.83224	3.3965	3.15477	3.41222	3.49116	3.22084	3.18859	3.28655	3.54414	3.31866	3.13586	3.10239	3.12646	3.90668	3.73983	3.63581	3.54575	3.48099	3.62457	2.26614	2.26907	2.28375	2.17662	3.43339	3.37225	2.87102	2.85703	3.32116	3.3002	3.38312	3.12157	3.76078	3.55044	2.26761	1.48679	10.5725	-0.830953
ENSMUSG00000008140	Emc10	7.83705	7.97881	7.78402	7.86308	7.95002	7.79251	7.15661	7.0833	7.0971	7.2762	7.21197	7.16255	7.42832	8.03307	7.92213	7.5558	7.8736	8.06355	7.9036	7.82638	7.87027	7.83587	7.78066	7.89368	8.16217	8.1266	8.29418	8.49638	8.24621	8.64897	7.02061	7.50683	7.38434	7.57762	7.86663	7.86854	7.11234	7.21691	7.79451	7.83098	7.86675	7.83673	8.19431	8.46386	7.26372	4.98732	234.274	0.00128033
ENSMUSG00000008153	Clstn3	7.85054	8.09073	7.98212	7.88593	8.05288	7.78526	7.00574	6.85688	7.05313	7.10042	7.31608	7.0022	9.014	8.46832	8.43936	9.29969	8.39045	8.56043	8.68359	8.53949	8.43786	9.3095	8.49474	8.62419	10.2129	9.38547	9.30926	9.16296	9.52808	9.31936	8.90516	8.06303	7.23834	7.2186	7.97447	7.90802	6.97192	7.13957	8.64056	8.75019	8.55365	8.80948	9.63589	9.3368	8.4841	4.81898	247.423	-0.126326
ENSMUSG00000008167	Fbxw9	2.66966	2.69346	2.69833	2.68553	2.69083	2.67444	NA	NA	NA	NA	NA	NA	3.32155	3.15676	3.30916	3.26173	3.11926	3.25162	2.96266	3.0586	3.21696	3.06306	3.10039	3.19172	3.90976	3.59358	3.95245	3.75361	4.06044	3.72185	2.95508	3.04635	3.13453	3.11033	2.68715	2.6836	NA	NA	3.26249	3.21087	3.07941	3.11839	3.8186	3.8453	3.00072	2.08162	6.42602	-0.0755934
ENSMUSG00000008200	Fnbp4	6.2225	6.23401	6.33229	6.28992	6.11473	6.36518	5.86226	5.8639	5.81761	5.8684	5.84655	5.68037	6.55912	6.34031	6.36373	6.50973	6.52615	6.3551	5.88576	6.08176	6.14685	5.81722	5.94296	6.00884	7.07865	7.28375	7.24967	7.14836	6.90183	7.21828	5.80541	5.53111	5.67315	5.5506	6.26294	6.25661	5.84792	5.79844	6.42106	6.46366	6.03812	5.92301	7.20402	7.08949	5.66826	3.74125	77.1744	-0.00865814
ENSMUSG00000008206	Cers4	4.96029	4.98769	4.99786	4.97183	5.00086	4.8605	4.15939	4.22554	4.20649	4.13186	4.16346	4.21251	5.55509	5.23284	5.00686	5.7085	5.06558	5.234	4.8076	4.94793	5.10387	4.80028	4.78126	4.91369	6.56994	6.3433	6.14787	6.08124	6.19491	6.11262	5.2709	4.38748	4.26551	4.11744	4.98195	4.94439	4.19714	4.16928	5.26493	5.33603	4.95313	4.83174	6.3537	6.12959	4.82919	2.79432	31.2573	-0.195325
ENSMUSG00000008226	Scrn3	6.88512	6.91054	6.84624	6.95439	6.84849	6.85412	6.18399	6.2162	6.19855	6.21377	6.14695	6.2091	7.3052	6.61852	6.66113	7.25574	6.8912	6.62623	6.39616	6.19311	6.00628	6.39678	6.35048	6.24353	7.82606	7.84852	7.68595	7.5523	7.62231	7.39878	6.17932	6.07717	5.98384	5.73912	6.88063	6.88567	6.19958	6.18994	6.86162	6.92439	6.19852	6.33026	7.78684	7.52447	6.12825	3.90765	118.198	0.0139536
ENSMUSG00000008301	Phax	7.29785	7.23872	7.33802	7.38488	7.29966	7.36642	6.83615	6.81607	6.68533	6.78279	6.81849	6.77343	6.82859	7.17175	7.23608	6.70459	7.12146	7.11809	6.74767	6.72999	6.70258	6.59333	6.69933	6.74992	7.29256	7.712	7.74924	7.79081	7.60084	7.8912	6.16709	6.58694	6.91665	6.65866	7.29153	7.35032	6.77918	6.79157	7.07881	6.98138	6.72675	6.68086	7.5846	7.76095	6.37701	4.5251	160.231	0.130054
ENSMUSG00000008305	Tle1	5.40996	5.54626	5.49074	5.47522	5.67889	5.46795	4.76774	4.77693	4.69441	4.65707	4.82721	4.78018	6.07985	5.34926	5.61099	6.04072	5.73033	5.69037	5.21088	5.24141	5.37033	5.3695	5.16874	5.10815	6.93582	6.72249	6.78914	6.53452	6.59191	6.69859	5.3151	5.1565	4.53536	4.64018	5.48232	5.54069	4.74636	4.75482	5.68004	5.82047	5.27421	5.21546	6.81582	6.60834	5.2358	3.05851	46.0154	0.254757
ENSMUSG00000008307	1700109H08Rik	NA	NA	NA	NA	NA	NA	NA	NA	NA	NA	NA	NA	1.51005	1.13662	1.22488	1.50918	1.12512	1.1899	NA	NA	NA	NA	NA	NA	NA	NA	NA	NA	NA	NA	NA	NA	NA	NA	NA	NA	NA	NA	1.29051	1.27473	NA	NA	NA	NA	NA	NA	NA	NA
ENSMUSG00000008318	Relt	4.1484	4.14779	4.12239	4.05883	4.19391	4.14268	3.33704	3.34819	3.35303	3.26706	3.33041	3.3712	4.32392	4.02296	4.36957	4.44224	4.20068	4.36334	3.92439	4.02946	4.12203	4.26667	4.13663	4.07708	5.11515	4.59869	4.88141	4.86373	4.85225	4.90994	3.39097	3.29733	3.27784	3.32939	4.13953	4.13181	3.34608	3.32289	4.23882	4.33542	4.02529	4.16013	4.86508	4.87531	3.34415	2.20241	17.624	-0.0533219
ENSMUSG00000008333	Snrpb2	8.2489	8.19374	8.15124	8.32213	8.09454	8.30419	7.35897	7.40186	7.42446	7.39411	7.23539	7.44989	7.7708	7.7827	7.96701	7.60555	8.0217	7.87519	7.45374	7.41477	7.46996	7.22126	7.39933	7.53183	8.20388	8.55071	8.58377	8.72425	8.56164	8.72349	7.05099	7.13068	7.21971	7.01039	8.19796	8.24029	7.3951	7.3598	7.84017	7.83415	7.44616	7.38414	8.44612	8.66979	7.09083	4.74337	299.231	0.0852521
ENSMUSG00000008348	Ubc	10.1512	9.85491	10.1722	10.2751	9.78873	10.2829	9.7152	9.58663	9.64691	9.69509	9.51726	9.5668	9.01567	9.71998	9.6364	8.81906	9.69147	9.61445	9.25549	9.51533	9.26624	8.97137	9.48684	9.40661	9.88067	10.1823	10.2832	10.2533	10.2118	10.3072	9.15771	9.20735	9.15805	9.25369	10.0594	10.1156	9.64958	9.59305	9.45735	9.37499	9.34569	9.28827	10.1154	10.2574	9.18253	6.13724	1107.77	0.107723
ENSMUSG00000008373	Prpf31	6.91343	6.72535	6.76521	6.81136	6.65812	6.86506	6.35447	6.23648	6.28555	6.20372	6.15684	6.22845	6.13555	6.44719	6.39793	6.23505	6.49525	6.38137	5.99689	6.22065	6.05066	5.99697	6.40085	6.30788	6.9796	7.09889	7.3362	7.40545	7.31252	7.32648	5.5784	5.73913	5.61684	5.73796	6.80133	6.77818	6.29217	6.19634	6.32689	6.37056	6.0894	6.23523	7.13823	7.34815	5.65877	3.78493	111.367	-0.0581494
ENSMUSG00000008384	Sertad1	4.0016	3.93835	3.97578	3.95499	3.93351	3.95547	3.36051	3.30245	3.44122	3.298	3.32972	3.37753	3.22061	3.55192	3.7167	3.09981	3.62112	3.69732	3.2441	3.22669	3.24823	3.19482	3.22963	3.35116	4.13759	3.86187	4.07874	4.39113	4.21868	4.00662	3.49789	3.61199	3.89956	3.74011	3.97191	3.94799	3.36806	3.33508	3.49641	3.47275	3.23967	3.25854	4.02606	4.20548	3.55494	2.54656	15.5913	-0.229623
ENSMUSG00000008393	Carhsp1	3.55193	3.50015	3.51703	3.53133	3.48058	3.5211	2.03308	2.00238	2.02178	2.07209	2.01317	2.0978	3.84102	3.81914	4.01374	3.98445	3.57435	3.92507	3.05214	3.01087	2.97802	2.96841	2.9604	3.1764	4.39539	4.10627	4.51062	4.18092	4.32972	4.20039	NA	NA	NA	NA	3.52304	3.511	2.01908	2.06102	3.8913	3.82795	3.01368	3.03507	4.33743	4.23701	NA	NA	11.4868	-0.149131
ENSMUSG00000008398	Elk3	7.59794	7.62213	7.75259	7.68756	7.71702	7.65667	6.97696	6.99611	6.89701	6.83687	6.95534	6.9599	7.0344	7.76821	7.73728	6.92367	7.54257	7.68188	7.34505	7.42642	7.40979	7.1619	7.31292	7.38162	7.45086	7.73335	7.89764	8.1027	7.80576	8.27384	6.63147	6.93498	7.27304	7.36448	7.65755	7.68708	6.95669	6.91737	7.51329	7.3827	7.39375	7.28548	7.69395	8.06077	6.78322	4.87917	204.365	0.056904
ENSMUSG00000008429	Herpud2	7.93727	7.9421	7.98394	7.95681	7.8629	7.98753	7.31221	7.07242	7.32187	7.26201	7.23849	7.26352	7.52066	7.69027	7.90639	7.54638	7.76737	7.77204	7.57959	7.48574	7.47767	7.35759	7.44183	7.44497	8.09357	8.30962	8.34384	8.33223	8.16726	8.50396	6.84061	7.1954	7.30168	7.31615	7.95444	7.93575	7.2355	7.25467	7.70577	7.69526	7.51433	7.4148	8.24901	8.33449	7.01801	4.87261	246.711	-0.0347883
ENSMUSG00000008435	Rdh13	4.50052	4.40841	4.39353	4.4826	4.38168	4.38639	3.68511	3.53904	3.64509	3.62849	3.60053	3.66583	4.27057	4.15049	3.97281	4.25631	4.11486	4.17921	4.32088	4.13241	4.20395	4.28638	4.26207	4.18181	4.87149	4.76382	4.76111	4.81573	4.9559	5.05068	4.15535	4.33262	4.29294	4.18632	4.43415	4.41689	3.62308	3.63162	4.13129	4.18346	4.21908	4.24342	4.79881	4.94077	4.24398	2.82642	21.624	-0.124796
ENSMUSG00000008475	Arpc5	9.45747	9.32966	9.41333	9.46786	9.41725	9.46677	8.63892	8.56637	8.80787	8.64624	8.51622	8.73808	8.78654	9.45292	9.50148	8.85453	9.45491	9.50278	9.14294	9.13678	9.20271	8.93227	9.18857	9.172	9.42738	9.82606	9.94561	10.1228	9.82756	10.2501	8.41416	8.65436	9.26503	9.37843	9.40015	9.45063	8.67105	8.63351	9.24698	9.27074	9.16081	9.09761	9.73302	10.0668	8.53426	6.21449	688.462	0.0801421
ENSMUSG00000008489	Elavl2	5.34919	5.3559	5.17627	5.37552	5.24566	5.2353	4.35575	4.2776	4.35518	4.36698	4.25884	4.35665	6.08209	5.27584	5.41149	6.08161	5.25702	5.43082	5.14996	5.10228	4.97191	5.30085	5.10023	4.94786	6.44303	6.35263	6.19072	6.18944	6.24431	6.03522	4.98536	4.93487	4.50624	4.3565	5.29378	5.28549	4.32951	4.32749	5.58981	5.58981	5.07472	5.11631	6.32879	6.15632	4.96011	2.95425	39.4311	-0.0441846
ENSMUSG00000008496	Pou2f2	7.63159	7.7086	7.63378	7.70307	7.69165	7.71967	7.04156	7.20962	6.97113	6.95119	7.23375	7.15707	7.03536	7.89179	7.88699	7.08764	7.72729	8.00885	7.68134	7.71766	7.85007	7.49245	7.74432	7.68942	7.8132	8.01184	8.19674	8.27413	8.13837	8.2345	6.87366	7.20521	7.20678	7.37254	7.65799	7.7048	7.0741	7.114	7.60471	7.60793	7.74969	7.64207	8.00726	8.21567	7.03943	4.85978	205.456	0.0940716
ENSMUSG00000008540	Mgst1	4.06825	4.09836	4.15418	4.05885	4.06772	4.1501	3.26783	3.20977	3.26887	3.32167	3.34213	3.24894	4.41486	4.80541	4.92237	4.43521	4.88246	4.8389	4.3522	4.37838	4.28681	4.32078	4.32145	4.34936	5.07526	5.07319	5.31322	5.26077	5.17711	5.1715	3.54095	3.69403	4.55144	4.04445	4.10693	4.09222	3.24883	3.30425	4.71421	4.71886	4.33913	4.33053	5.15389	5.20313	3.61749	2.8653	17.2121	-0.127471
ENSMUSG00000008575	Nfib	5.25901	5.30413	5.29406	5.31516	5.36727	5.29099	4.49872	4.51802	4.47747	4.66233	4.51889	4.67532	7.14018	6.08644	6.10567	7.00244	5.95588	6.01409	5.81341	5.60924	5.30294	5.85705	5.5619	5.70075	7.7907	7.46639	7.29844	7.13	7.41267	7.10449	4.94983	4.61228	4.46393	4.09985	5.28573	5.32447	4.49807	4.61885	6.4441	6.32414	5.5752	5.70657	7.51851	7.21572	4.78106	2.85459	39.5987	0.179895
ENSMUSG00000008604	Ubqln4	6.79976	6.80862	6.88209	6.9142	6.82307	6.76842	6.32969	6.12275	6.20517	6.02385	6.16164	6.25554	6.63247	6.8758	6.89388	6.59426	6.77087	6.97691	6.447	6.60214	6.7283	6.35018	6.43337	6.53438	7.21402	7.28366	7.30345	7.14383	7.17678	7.30991	5.78886	5.97843	5.54617	5.5367	6.83016	6.83523	6.2192	6.14701	6.80072	6.78068	6.59248	6.43931	7.26704	7.21017	5.88365	3.69429	114.221	0.0153268
ENSMUSG00000008658	Rbfox1	6.35487	6.35873	6.43351	6.3621	6.3294	6.19619	5.52745	5.45299	5.49095	5.56804	5.57261	5.46758	6.89676	6.08368	6.25705	6.7992	6.50183	6.40534	5.94271	6.15445	5.91604	5.89758	5.96902	5.94009	7.45042	7.20312	7.16457	7.11157	7.15039	7.01274	5.70287	5.58435	5.02878	5.15351	6.38237	6.2959	5.49046	5.53608	6.4125	6.56879	6.0044	5.93556	7.2727	7.09157	5.64361	3.39409	81.2634	-0.252168
ENSMUSG00000008668	Rps18	5.35134	5.33321	5.33022	5.43165	5.39639	5.32673	4.41258	4.27368	4.49846	4.40488	4.47075	4.42805	4.94519	4.99993	5.12681	4.57677	4.80605	4.98786	4.54575	4.50993	4.7738	4.46767	4.72751	4.71743	5.11089	5.1644	5.31564	5.13701	5.33244	5.18936	4.15533	4.31913	4.08226	4.12565	5.33826	5.38493	4.39491	4.43456	5.02398	4.79023	4.60982	4.63754	5.19698	5.2196	4.23723	2.73597	41.238	0.212822
ENSMUSG00000008682	Rpl10	NA	NA	NA	NA	NA	NA	NA	NA	NA	NA	NA	NA	1.85036	2.16766	2.09311	2.01003	2.2035	2.22142	NA	NA	NA	NA	NA	NA	NA	NA	NA	NA	NA	NA	NA	NA	NA	NA	NA	NA	NA	NA	2.03704	2.14498	NA	NA	NA	NA	NA	NA	NA	NA
ENSMUSG00000008683	Rps15a	6.40158	6.40784	6.37523	6.61713	6.40588	6.5811	5.88896	5.72924	5.9445	5.75793	5.80111	5.73605	6.3077	6.35783	6.24237	6.20131	6.40954	6.34536	6.09532	6.06267	5.79343	5.90452	5.96513	6.06855	7.00331	6.99101	7.13887	7.40748	7.32768	7.5323	5.48765	5.64566	6.13476	5.72577	6.39488	6.5347	5.85423	5.76503	6.30263	6.31873	5.98381	5.9794	7.0444	7.42249	5.56666	3.95351	89.2292	0.407106
ENSMUSG00000008690	Ncaph2	6.8845	6.87532	6.97487	6.93396	6.83745	6.88457	6.17504	6.44048	6.33588	6.25255	6.1054	6.23046	6.72161	7.08287	6.97406	6.91286	6.96392	6.9603	6.4014	6.61052	6.78102	6.62317	6.53379	6.61425	7.43238	7.55544	7.56597	7.56268	7.40525	7.64573	5.94306	6.10401	6.00499	6.03297	6.91156	6.88533	6.31713	6.19614	6.92618	6.94569	6.59765	6.5904	7.51793	7.53789	6.02353	4.01265	119.49	-0.0661552
ENSMUSG00000008730	Hipk1	8.80048	8.84879	8.88931	8.71967	8.94746	8.75889	7.86345	7.92933	8.05468	8.01687	8.03441	7.94873	8.98054	8.90237	9.10728	9.0303	8.95416	8.96757	8.64951	8.55605	8.65908	8.75254	8.54098	8.60787	9.53959	9.48755	9.47229	9.35329	9.37529	9.54847	8.16507	7.95531	8.13716	7.94794	8.84619	8.80867	7.94915	8.00001	8.99673	8.98401	8.62155	8.6338	9.49981	9.42568	8.06019	5.3617	455.646	-0.0568342
ENSMUSG00000008734	Gprc5b	5.83484	5.97011	5.88643	5.73169	5.89578	5.94449	5.06372	5.11047	5.11796	5.11372	5.282	5.21429	6.99233	6.58822	6.65153	7.20371	6.55598	6.76747	6.55888	6.38406	6.49138	6.91455	6.47893	6.49288	7.70526	7.12679	7.23208	7.10147	7.25249	7.06967	6.47813	5.69528	5.78644	5.7839	5.89713	5.85732	5.09738	5.20333	6.74403	6.84239	6.4781	6.62879	7.35471	7.14121	6.0867	3.85678	59.0989	-0.133563
ENSMUSG00000008763	Man1a2	8.87747	8.829	8.96724	8.85881	8.80539	9.07201	7.89294	8.11209	8.19065	7.99044	8.2175	8.06206	8.73309	8.88813	8.97446	8.6693	8.8566	8.88412	8.77519	8.61624	8.63028	8.95833	8.54985	8.62711	9.29815	9.53434	9.58634	9.45368	9.32516	9.66319	8.2835	8.02866	8.36912	8.1536	8.89124	8.91207	8.06523	8.09	8.86523	8.80334	8.67391	8.71176	9.47294	9.48068	8.15608	5.50757	480.517	0.0428344
ENSMUSG00000008822	Acyp1	6.00048	6.02697	6.08537	6.08064	6.03254	6.08208	5.40771	5.28889	5.26493	5.39269	5.24698	5.36193	6.09269	6.34093	6.20313	6.11424	6.21755	6.15711	6.10762	6.09005	6.12151	6.08872	6.16165	6.12818	6.34195	6.41451	6.68059	6.68426	6.54648	6.92313	5.15424	5.65135	5.35208	5.41822	6.03761	6.06508	5.32051	5.33386	6.21225	6.16296	6.1064	6.12618	6.47902	6.71796	5.40279	3.5901	66.4228	0.0896515
ENSMUSG00000008845	Cd163	9.94907	9.93713	9.81191	9.79748	9.99104	10.0701	9.0301	9.14583	9.22972	9.15273	9.07162	8.97256	9.09294	9.73324	9.79736	9.23709	9.70259	10.1395	10.0184	9.69609	9.90718	9.98227	9.70669	9.48793	9.64729	10.1298	10.3399	10.188	9.86778	10.0454	9.43294	9.28375	7.98117	8.39472	9.89937	9.95287	9.13521	9.06564	9.54118	9.69307	9.8739	9.72563	10.039	10.0337	9.35834	5.45863	977.28	0.0899964
ENSMUSG00000008855	Hdac5	7.30218	7.29287	7.32255	7.27372	7.39791	7.29368	6.57131	6.73449	6.56368	6.51175	6.68214	6.52515	7.38261	7.42589	7.55149	7.47938	7.37921	7.59368	7.16956	7.3506	7.42133	7.20037	7.19729	7.34785	8.07031	7.99394	7.97459	7.99368	7.93227	7.98758	6.57658	6.27809	6.27305	6.33137	7.30587	7.32177	6.62316	6.57301	7.45333	7.48409	7.31383	7.2485	8.01295	7.97118	6.42733	4.20147	159.27	0.0389651
ENSMUSG00000008859	Rala	8.17484	8.00221	8.06072	8.00644	7.96282	8.11777	7.51752	7.20924	7.45204	7.41575	7.52806	7.48968	8.08452	8.08358	7.96579	8.08519	8.13371	8.05274	7.6801	7.6697	7.84261	7.68853	7.68555	7.59175	8.65889	8.63475	8.66357	8.58054	8.67017	8.58862	7.34206	7.36002	7.29616	7.38078	8.07926	8.02901	7.39293	7.47783	8.04463	8.09055	7.73081	7.65527	8.6524	8.61311	7.35104	4.89231	266.677	-0.0962482
ENSMUSG00000008892	Vdac3	6.66634	6.54894	6.40677	6.5487	6.41319	6.4969	5.7846	6.09255	5.96942	5.92327	5.80507	5.85018	6.27071	6.2739	6.16559	6.30534	6.36229	6.23727	5.71069	5.89227	5.83412	5.82918	5.87615	5.7193	6.89061	7.08383	6.95147	7.02296	6.90626	6.8057	5.74656	5.88197	5.6149	5.69313	6.54069	6.48627	5.94886	5.8595	6.23674	6.30163	5.81236	5.80821	6.97531	6.91164	5.81427	3.76934	92.0192	-0.162437
ENSMUSG00000008958	Vps72	6.97387	6.85138	7.04146	7.00053	6.96236	6.93205	6.21082	5.99438	6.17302	6.04684	5.9173	6.04714	5.81651	6.38082	6.2959	5.74146	6.42429	6.37908	6.11214	6.23391	6.16378	5.94114	6.51094	6.32296	6.317	6.60113	6.87002	6.96154	6.59586	6.73651	5.67828	5.62649	5.69811	5.80142	6.95557	6.96498	6.12607	6.00376	6.16441	6.18161	6.16994	6.25835	6.59605	6.76464	5.65238	3.83318	124.896	0.017675
ENSMUSG00000008976	Gabpa	8.42473	8.19658	8.2679	8.43573	8.2546	8.42149	7.73351	7.8522	7.532	7.77556	7.57616	7.60201	7.58581	8.01334	8.06796	7.67746	8.15561	7.95772	7.73731	7.6735	7.45796	7.36194	7.52809	7.59855	8.19298	8.57698	8.69592	8.55378	8.47252	8.64423	7.37654	7.61301	7.60191	7.5313	8.29641	8.37061	7.7059	7.65125	7.88904	7.93026	7.62292	7.49619	8.48863	8.55684	7.49477	5.0444	324.442	0.133061
ENSMUSG00000008999	Bmp7	NA	NA	NA	NA	NA	NA	NA	NA	NA	NA	NA	NA	3.70352	3.09705	3.09173	3.62069	3.1342	3.31898	3.12973	2.92327	3.0322	3.07472	3.07816	3.0327	4.69898	4.45547	4.21156	4.25026	4.58461	4.12709	NA	NA	NA	NA	NA	NA	NA	NA	3.29743	3.35796	3.0284	3.06186	4.45534	4.32065	NA	NA	NA	NA
ENSMUSG00000009013	Dynll1	8.17492	8.23842	8.21909	8.16993	8.15871	8.16955	7.51805	7.58037	7.76285	7.28678	7.29348	7.44309	7.51208	8.04527	8.00094	7.42625	7.82366	7.92158	7.35777	7.3647	7.63143	7.45221	7.52715	7.52249	8.10018	8.29301	8.35891	8.48814	8.36998	8.76592	7.71264	7.5489	7.84654	7.79357	8.21081	8.16606	7.62042	7.34112	7.85276	7.72383	7.4513	7.50062	8.2507	8.54135	7.63077	5.21337	291.825	-0.0843421
ENSMUSG00000009030	Pdcl	7.31353	7.17448	7.16828	7.27361	7.13933	7.24511	6.6167	6.72637	6.64425	6.65056	6.60617	6.71151	6.61976	6.9322	6.8565	6.68761	7.04168	6.98035	6.64295	6.61072	6.55046	6.45741	6.72468	6.53474	7.25741	7.31639	7.53152	7.62334	7.50662	7.5532	5.87489	6.19995	6.27394	6.40389	7.21876	7.21935	6.66244	6.65608	6.80282	6.90321	6.60137	6.57227	7.36844	7.56106	6.03742	4.22594	149.475	-3.26766e-05
ENSMUSG00000009035	Tmem184b	6.7276	6.74181	6.71436	6.67672	6.69962	6.72904	5.81819	5.60766	5.89463	5.92326	5.73607	5.84885	6.72707	6.94987	7.00702	6.70231	7.01775	7.12969	6.76789	6.6531	6.89324	6.68581	6.73894	6.86535	7.4173	7.23611	7.2099	7.27544	7.13658	7.79262	6.58475	6.06526	6.97425	6.94948	6.72792	6.70179	5.77349	5.83606	6.89465	6.94992	6.77141	6.76337	7.28777	7.40155	6.32501	4.64124	105.063	-0.0684459
ENSMUSG00000009073	Nf2	6.39934	6.34228	6.40137	6.3496	6.40921	6.53733	5.75116	5.72489	5.68552	5.70473	5.78367	5.6639	6.6451	6.61147	6.77054	6.67997	6.62249	6.55151	6.19561	6.14493	6.35712	6.23187	6.17131	6.21986	7.41879	7.12476	7.13572	7.09686	7.15407	7.17069	5.73756	5.99308	5.64889	5.47443	6.381	6.43205	5.72052	5.71744	6.67571	6.61799	6.23255	6.20768	7.22642	7.14054	5.86532	3.70777	85.2198	0.155458
ENSMUSG00000009075	Cabp7	2.70665	2.65844	2.67198	2.74532	2.73782	2.68994	NA	NA	NA	NA	NA	NA	4.38304	4.02935	3.73713	4.25133	3.96951	3.85782	3.14888	3.08134	3.03806	3.02753	3.01885	3.2336	5.05253	4.56327	4.70751	4.18189	4.68655	4.33797	2.84189	2.74519	2.39402	2.30062	2.67902	2.72436	NA	NA	4.04984	4.02622	3.08943	3.09333	4.77444	4.40214	2.79354	1.56488	6.58748	0.964241
ENSMUSG00000009076	Zmat5	6.41476	6.20454	6.48882	6.36355	6.40162	6.2869	5.91207	5.86005	5.85136	5.90311	6.02428	5.85437	5.73965	6.15753	5.99218	5.64573	6.18039	5.96998	5.85675	6.08758	6.00904	5.60762	5.97714	6.04001	6.02928	6.44932	6.40455	6.61573	6.31975	6.6316	5.05106	5.10573	5.57189	5.66746	6.36937	6.35069	5.87449	5.92725	5.96312	5.93203	5.98446	5.87492	6.29438	6.52236	5.0784	3.74645	82.804	-0.0698347
ENSMUSG00000009079	Ewsr1	7.37394	7.52836	7.49988	7.52919	7.32925	7.64542	7.16555	7.07947	6.6655	7.12718	7.18065	6.82197	6.75953	6.7606	6.80239	6.65288	6.8926	7.03598	7.05712	7.2283	6.7067	6.69735	7.07358	6.73076	7.2913	7.76737	7.80813	7.58073	7.46271	7.35839	6.40927	6.58163	6.88655	6.92116	7.46739	7.50129	6.97017	7.04327	6.77417	6.86048	6.99737	6.8339	7.62227	7.46728	6.49545	4.60257	180.452	0.0827516
ENSMUSG00000009090	Ap1b1	10.1001	9.88788	10.0255	10.0921	9.98953	9.94897	9.51359	9.3541	9.30806	9.27579	9.27002	9.06481	9.19218	9.54016	9.5871	9.10453	9.54418	9.30904	8.80297	9.14194	9.11957	8.62026	9.13246	9.15616	9.89638	9.93948	10.0109	10.0365	9.95881	9.7931	8.33187	8.80014	8.22602	8.21014	10.0045	10.0102	9.39192	9.20354	9.43982	9.31925	9.02149	8.96963	9.94893	9.92948	8.566	5.47872	1032.14	0.0063179
ENSMUSG00000009112	Bcl2l13	5.92546	5.94943	5.90779	5.84998	5.90389	5.85122	4.93231	4.97449	5.09185	4.86542	4.84025	5.07925	5.96293	6.08307	6.21352	5.93017	6.07983	6.1105	5.65089	5.85766	5.73369	5.67425	6.04525	5.81675	6.39783	6.51079	6.43086	6.54484	6.5365	6.36681	4.34189	4.77662	4.75398	4.97701	5.92756	5.86836	4.99955	4.92831	6.08651	6.04017	5.74741	5.84542	6.44649	6.48271	4.55926	3.24366	59.6545	-0.208881
ENSMUSG00000009185	Ccl8	5.18109	4.98543	5.13628	5.01623	5.2419	5.30899	4.782	5.17457	5.11107	4.98864	4.86541	4.84011	5.13835	7.02395	5.43738	5.26191	5.53318	5.97223	6.11409	6.12591	6.45439	5.61899	6.26136	6.0192	5.73916	6.51733	6.75985	7.08076	6.88687	6.58888	5.03767	4.70575	5.55945	5.36561	5.10093	5.18904	5.02255	4.89806	5.86656	5.58911	6.23147	5.96652	6.33878	6.85217	4.87171	3.64169	36.2061	0.448829
ENSMUSG00000009207	Lnpk	7.0534	7.01537	6.94003	7.00958	7.1498	6.98626	6.0385	6.17145	5.99783	6.24902	6.19417	6.25079	7.44428	7.23396	7.16717	7.32658	7.17223	7.466	7.14987	6.90719	6.89722	7.15699	6.79945	6.85469	7.60714	7.72627	7.69081	7.88569	7.73117	7.93097	6.51609	6.40392	6.94609	6.76854	7.00294	7.04855	6.06926	6.23132	7.2818	7.3216	6.98476	6.93705	7.67474	7.84928	6.46	4.57154	130.725	0.113439
ENSMUSG00000009214	Mymk	6.18962	6.30855	6.26475	6.30243	6.28303	6.37795	5.70701	5.6521	5.74782	5.62307	5.72397	5.66038	5.80756	6.74177	6.70795	5.85488	6.55332	6.4548	6.68641	6.58263	6.68986	6.65016	6.45628	6.48773	6.87497	6.84874	7.32757	7.45948	7.22235	7.74484	5.95385	6.25687	6.11364	5.87058	6.25431	6.32114	5.70231	5.66914	6.41909	6.28767	6.65297	6.53139	7.01709	7.47556	6.10536	3.99474	78.3981	0.200367
ENSMUSG00000009216	Fam163b	3.9907	4.12886	3.98528	4.0322	4.15082	3.99037	2.55327	2.49621	2.50571	2.61569	2.5743	2.55854	4.45633	4.27737	4.23025	4.35954	3.99817	4.0889	3.44987	3.5021	3.65945	3.60947	3.5945	3.61911	4.91916	4.61269	4.94313	4.54515	4.74118	4.66342	2.74756	2.9161	2.65607	2.62732	4.03495	4.05779	2.5184	2.58284	4.32132	4.14887	3.53714	3.60769	4.825	4.64992	2.83183	1.76113	16.6868	0.203026
ENSMUSG00000009281	Rarres2	2.44459	2.4707	2.48494	2.48208	2.5291	2.42455	2.14867	2.29825	2.1559	2.13668	2.20776	2.16265	3.28844	2.90617	3.08326	3.22492	3.08741	2.87024	2.72689	2.5513	2.58252	2.7042	2.58408	2.63045	3.72804	3.45873	3.37911	3.29135	3.5058	3.52805	NA	NA	NA	NA	2.46674	2.47858	2.20094	2.16903	3.09262	3.06085	2.62024	2.63958	3.52196	3.44173	NA	NA	5.57907	0.300059
ENSMUSG00000009291	Pttg1ip	8.49839	8.64804	8.71925	8.52868	8.65764	8.70046	7.71648	7.91596	8.02431	7.93877	7.89751	8.17711	8.0552	8.35354	8.54319	8.11841	8.48839	8.70135	8.66282	8.33376	8.43625	8.51933	8.33832	8.39741	8.63312	8.93435	9.09289	8.9553	8.70146	9.15555	7.91223	8.07829	8.13882	8.17709	8.62189	8.62892	7.88558	8.00447	8.31731	8.43605	8.47761	8.41835	8.88679	8.93744	7.99526	5.43864	396.363	0.00962882
ENSMUSG00000009292	Trpm2	7.25345	6.95845	6.87074	7.02955	6.97219	7.02168	6.20853	6.1979	6.09049	6.12645	6.08209	6.18633	6.86928	6.86284	6.7924	6.94813	6.89304	6.85702	6.87209	6.69958	6.84787	7.02062	6.85132	6.654	7.59701	7.62665	7.70781	7.57542	7.59473	7.91407	6.58782	6.20165	6.48705	6.49912	7.02755	7.00781	6.16564	6.13162	6.8415	6.8994	6.80652	6.84198	7.64382	7.69474	6.39474	4.32872	131.047	-0.075493
ENSMUSG00000009293	Ube2g2	5.51292	5.4618	5.40732	5.46931	5.59677	5.44561	4.56828	4.36199	4.38456	4.46293	4.45881	4.58086	5.46295	5.70524	5.54959	5.34589	5.77539	5.38896	5.10776	5.04478	5.2083	5.04972	5.01687	5.54256	6.06501	5.61807	5.98925	5.97859	5.8906	5.71562	5.0625	4.97655	5.13687	5.38748	5.46068	5.5039	4.43828	4.50087	5.5726	5.50342	5.12028	5.20305	5.89078	5.8616	5.01952	3.50812	44.9243	0.188689
ENSMUSG00000009356	Lpo	NA	NA	NA	NA	NA	NA	NA	NA	NA	NA	NA	NA	NA	NA	NA	NA	NA	NA	NA	NA	NA	NA	NA	NA	2.28646	2.18237	2.13521	1.98268	2.13901	2.1966	NA	NA	NA	NA	NA	NA	NA	NA	NA	NA	NA	NA	2.20135	2.1061	NA	NA	NA	NA
ENSMUSG00000009376	Met	2.64707	2.66996	2.63383	2.65213	2.64683	2.65235	NA	NA	NA	NA	NA	NA	3.13827	2.50495	2.5793	3.04535	2.70179	2.62336	3.171	2.91892	2.90006	3.2947	2.93085	2.93074	3.71174	3.5524	3.44213	3.4755	3.72418	3.473	2.78314	2.60566	2.5806	2.60317	2.65029	2.65044	NA	NA	2.74084	2.79017	2.99666	3.0521	3.56875	3.55756	2.6944	1.72792	6.27856	0.000184115
ENSMUSG00000009394	Syn2	7.13852	7.41575	7.21842	7.00086	7.45149	6.8697	6.20163	6.31764	6.06065	6.11234	6.22693	6.08689	9.57334	7.98726	7.85396	9.35403	7.98645	7.81848	7.94314	7.81798	7.50612	8.42823	7.76457	7.88614	10.4411	9.88297	9.50417	9.23589	9.92326	9.30286	7.84972	7.1389	6.29546	5.90149	7.25756	7.10735	6.1933	6.14206	8.47152	8.38632	7.75575	8.02631	9.94274	9.48734	7.49431	4.06565	149.458	-0.288755
ENSMUSG00000009406	Elk1	3.22776	3.19777	3.22351	3.2356	3.18544	3.25737	2.08523	2.11086	2.07296	2.08907	2.05598	2.09855	4.12257	3.51713	3.77408	4.2971	3.48378	3.66169	3.49514	3.36524	3.47731	3.38358	3.43444	3.45414	4.59031	4.45653	4.38764	4.27615	4.44244	4.39364	2.74638	2.76938	2.52432	2.62074	3.21635	3.22614	2.08968	2.0812	3.80459	3.81419	3.44589	3.42405	4.47816	4.37074	2.75788	1.71502	9.38235	0.149684
ENSMUSG00000009418	Nav1	6.61561	6.60154	6.49767	6.41245	6.59301	6.35338	5.40116	5.24542	5.52344	5.34399	5.38583	5.40223	7.4419	6.75791	6.8143	7.33485	6.78301	6.79355	6.38286	6.4487	6.40724	6.36554	6.46967	6.20333	8.12745	7.83179	7.80632	7.36384	7.76516	7.48239	5.70755	5.7	5.23909	5.48727	6.57161	6.45295	5.39	5.37735	7.0047	6.97047	6.41293	6.34618	7.92185	7.53713	5.70378	3.57545	91.9432	-0.320911
ENSMUSG00000009470	Tnpo1	8.65054	8.45399	8.61345	8.66672	8.63139	8.53864	7.97547	8.07023	8.04208	7.99461	7.94584	7.77152	8.09147	8.35182	8.34798	8.01005	8.40904	8.21093	7.68636	7.96129	7.8022	7.49076	7.92771	8.03079	8.65675	8.86837	8.86378	9.06496	8.80438	8.84618	7.61136	7.65455	7.88177	7.84109	8.57266	8.61225	8.02926	7.90399	8.26376	8.21001	7.81662	7.81642	8.7963	8.90517	7.63296	5.24095	387.215	0.0668492
ENSMUSG00000009535	Rnmt	6.82228	7.06552	7.01262	7.03433	6.98145	6.99235	6.31955	6.32993	6.37693	6.34765	6.27338	6.27833	7.85025	7.26878	7.23164	7.70962	7.16405	7.26361	6.58994	6.67205	6.57138	6.46318	6.62721	6.54208	8.19078	8.01014	7.78739	7.87609	7.99049	7.96388	6.20315	6.12823	6.41425	6.3609	6.96681	7.00271	6.34214	6.29978	7.45022	7.37909	6.61112	6.54416	7.9961	7.94349	6.16569	4.25838	127.199	0.0743779
ENSMUSG00000009549	Srp14	8.45508	8.34384	8.54248	8.44318	8.40103	8.47023	7.75	7.55997	7.8037	7.67519	7.85053	7.8324	7.64388	8.33897	8.26298	7.64499	8.33432	8.38113	8.00936	8.01581	7.99013	7.8411	8.0929	8.10317	8.25973	8.5156	8.73342	8.68714	8.51874	8.97181	7.6962	7.91364	7.96013	8.06505	8.44713	8.43814	7.70456	7.78604	8.08194	8.12015	8.0051	8.01239	8.50292	8.7259	7.80492	5.34173	348.699	-0.0206393
ENSMUSG00000009555	Cdk9	7.6194	7.54985	7.59684	7.68036	7.59213	7.57848	7.05034	7.26459	6.98077	6.95522	6.92514	6.96767	6.99092	7.42893	7.55192	6.96399	7.4155	7.50516	7.1253	7.30424	7.30306	6.85516	7.2579	7.27938	7.62472	7.93181	8.06147	8.07569	7.84443	7.90873	6.12064	6.69349	6.69547	6.5498	7.5887	7.61699	7.09857	6.94934	7.32392	7.29488	7.2442	7.13081	7.87267	7.94295	6.40706	4.41509	194.652	0.060113
ENSMUSG00000009563	Tor2a	5.15552	5.18987	5.1271	5.08425	5.07206	5.11178	4.12717	4.11663	4.15121	4.1336	4.08149	4.1485	4.73144	5.07571	5.44506	4.8855	5.32362	5.25622	5.0837	5.02634	5.39155	4.97024	5.19402	4.96625	5.4092	5.536	5.51997	5.56492	5.36138	5.75167	4.36204	4.43345	4.26612	4.3312	5.1575	5.08936	4.13167	4.1212	5.08407	5.15511	5.16719	5.0435	5.48839	5.55933	4.39775	2.86577	34.8981	-0.346136
ENSMUSG00000009566	Fpgs	5.19108	5.12856	5.21613	5.19005	5.08222	5.13945	4.32885	4.35045	4.24906	4.24887	4.14763	4.23702	4.23197	4.63416	4.62189	4.14925	4.63877	4.64137	4.44215	4.22528	4.55121	4.21783	4.44116	4.49068	5.01515	5.12333	5.3557	5.03644	5.02298	4.90878	4.16266	4.18112	4.02102	4.09064	5.17859	5.13724	4.30945	4.21117	4.496	4.47646	4.40621	4.38323	5.16473	4.9894	4.17189	2.70389	35.8257	-0.203252
ENSMUSG00000009569	Mrtfb	6.73397	6.89104	6.86578	6.79198	6.8206	6.86827	6.13477	6.08394	6.22843	6.19812	6.19642	6.17917	7.57672	7.07751	7.22693	7.49667	7.25601	7.19287	6.7274	6.87069	6.68715	6.70793	6.62364	6.70499	8.15572	7.97556	8.02819	7.85352	7.81446	8.00898	6.8143	6.49667	6.37271	6.03835	6.83026	6.82695	6.14905	6.19124	7.29372	7.31518	6.76175	6.67885	8.05316	7.89232	6.65549	4.13702	113.885	-0.0135626
ENSMUSG00000009575	Cbx5	7.24121	7.34492	7.23916	7.14763	7.23046	7.33471	6.70394	6.70917	6.82936	6.65659	6.57546	6.77339	7.30942	7.271	7.02139	7.42774	7.11933	7.17669	6.79699	6.64895	6.78549	6.87445	6.98607	6.66171	7.82949	7.73718	7.82293	8.07081	7.97594	8.12543	6.81171	6.74758	6.66922	6.51497	7.2751	7.2376	6.74749	6.66848	7.2006	7.24125	6.74381	6.84075	7.79653	8.05739	6.77965	4.39473	153.329	-0.0817716
ENSMUSG00000009585	Apobec3	7.81476	7.59643	7.66436	7.8414	7.75339	8.07184	7.72705	7.82646	7.27898	7.68533	7.37853	7.57604	7.08605	7.43148	7.24663	7.0758	7.33102	7.2164	7.37519	7.61878	7.47623	7.20651	7.58581	7.60699	7.79859	7.87151	7.99702	8.6852	8.52275	8.67329	6.80982	7.23797	8.11927	8.03443	7.69185	7.88888	7.61083	7.54663	7.25472	7.20774	7.49007	7.46643	7.88904	8.62708	7.0239	5.38457	224.911	0.401378
ENSMUSG00000009614	Sardh	3.93134	4.00842	3.89588	3.98295	4.01789	3.97325	2.53191	2.50553	2.59891	2.57552	2.49203	2.51863	4.35471	4.44868	4.03071	4.39866	4.07432	4.15333	3.7744	3.78419	3.93374	3.90431	4.02395	3.97567	4.94492	4.67689	4.44143	4.70529	4.77198	4.63627	2.78826	2.96713	3.15904	3.17574	3.94521	3.99136	2.54545	2.52872	4.27803	4.20877	3.83078	3.96798	4.68775	4.70451	2.8777	2.11159	15.7384	0.425306
ENSMUSG00000009621	Vav2	7.53763	7.3893	7.53337	7.478	7.56018	7.54767	6.62669	6.78816	6.7716	6.68906	6.66083	6.67996	6.69225	7.14668	7.12334	6.68076	7.24966	7.15127	6.87326	6.85818	6.81535	6.78775	7.05181	6.96752	7.26531	7.48766	7.53234	7.57723	7.37329	7.49807	6.61013	6.27873	6.25298	6.32534	7.48677	7.52862	6.72882	6.67661	6.98742	7.02723	6.84893	6.93569	7.42844	7.48287	6.44443	4.19277	182.456	0.0864666
ENSMUSG00000009628	Tex15	NA	NA	NA	NA	NA	NA	NA	NA	NA	NA	NA	NA	1.81729	1.41217	1.41105	1.98367	1.47283	1.46298	1.66309	1.53123	1.51603	1.73483	1.52834	1.51259	2.80503	2.67661	2.42864	2.59709	2.56873	2.75651	NA	NA	NA	NA	NA	NA	NA	NA	1.54684	1.63983	1.57012	1.59192	2.63676	2.64078	NA	NA	NA	NA
ENSMUSG00000009630	Ppp2cb	8.61856	8.57615	8.58583	8.66076	8.56689	8.61301	7.95962	7.86219	7.98964	7.82694	7.8706	7.86065	8.1453	8.61202	8.53145	8.17259	8.50267	8.51259	7.91623	8.03859	8.07345	7.63655	8.0303	8.16588	8.87222	8.85687	8.97159	8.87883	8.86936	8.7326	7.6695	7.43315	7.66657	7.55172	8.59352	8.61355	7.93715	7.85273	8.42959	8.39595	8.00942	7.94424	8.90023	8.82693	7.55133	5.07277	389.236	0.0359869
ENSMUSG00000009640	Dmap1	6.53901	6.34081	6.52179	6.5123	6.43665	6.44783	5.86274	5.87062	5.62659	5.71854	5.69824	5.74084	5.73548	6.04217	5.86192	5.8194	6.07053	5.91677	5.50218	5.9603	5.82645	5.52481	5.77624	5.7001	6.68471	6.73939	6.81964	6.753	6.67429	6.82774	5.29455	4.9436	5.23248	5.3415	6.4672	6.46559	5.78665	5.71921	5.87985	5.93557	5.76298	5.66705	6.74792	6.75167	5.11907	3.52466	88.8442	-0.0125027
ENSMUSG00000009647	Mcu	5.24936	5.31424	5.29115	5.24681	5.36367	5.16714	4.4107	4.4979	4.42019	4.49893	4.54888	4.4416	6.16198	5.1634	5.37527	6.2769	5.56591	5.60423	5.28679	5.10414	4.94918	5.28089	5.15676	5.03824	6.87048	6.72362	6.48433	6.22648	6.63414	6.42632	4.93027	4.07207	3.9778	4.0545	5.28492	5.2592	4.44293	4.49647	5.56689	5.81568	5.11337	5.15863	6.69281	6.42898	4.50117	2.67743	38.7779	-0.106404
ENSMUSG00000009670	Tex11	1.57587	1.59199	1.5306	1.55571	1.54237	1.59061	NA	NA	NA	NA	NA	NA	NA	NA	NA	NA	NA	NA	NA	NA	NA	NA	NA	NA	2.37992	2.79379	2.50192	2.35476	2.82109	2.61604	2.16222	1.869	2.27865	1.92499	1.56615	1.56289	NA	NA	NA	NA	NA	NA	2.55854	2.5973	2.01561	1.40121	2.98127	-0.147407
ENSMUSG00000009681	Bcr	6.30513	6.48789	6.33947	6.26796	6.59773	6.1909	5.18318	5.30433	5.23121	5.09807	5.28635	5.21976	8.19013	6.87057	6.81409	8.13837	6.84189	6.82511	7.00393	6.82308	6.95189	7.41873	6.86028	6.83279	9.13145	8.86707	8.48816	8.18798	8.66156	8.27939	6.03175	5.36486	4.78756	4.68213	6.3775	6.3522	5.23957	5.20139	7.2916	7.26846	6.9263	7.03727	8.8289	8.37631	5.69831	3.15656	83.7282	-0.0391946
[truncated: 13,233 more rows]
[truncated: 23 more columns]
